# Supplementary material for: ANMM4CBR: a case-based reasoning method for gene expression data classification
Source: Algorithms Mol Biol. 2010 Jan 6;5:14. doi: 10.1186/1748-7188-5-14 (PMC2843690; doi:10.1186/1748-7188-5-14)
Supplement: Additional file 1 — We provide the source code and a readme file as an additional file. The code was compiled with Visual Studio 2005. [file 1748-7188-5-14-S1.ZIP]

Archive with 30 entries (26 files):
- source_code/
- source_code/ANMM4CBR/
- source_code/ANMM4CBR/CBR.CPP
- source_code/ANMM4CBR/CBR.H
- source_code/ANMM4CBR/DataHandle.cpp
- source_code/ANMM4CBR/DataHandle.h
- source_code/ANMM4CBR/Dataset/
- source_code/ANMM4CBR/Dataset/Leukemia_2.txt
- source_code/ANMM4CBR/Dataset/SRBCT_4.txt
- source_code/ANMM4CBR/main.cpp
- source_code/ANMM4CBR/NewCBR.dsp
- source_code/ANMM4CBR/NewCBR.dsw
- source_code/ANMM4CBR/NewCBR.ncb
- source_code/ANMM4CBR/NewCBR.opt
- source_code/ANMM4CBR/NewCBR.plg
- source_code/ANMM4CBR/NewCBR.sln
- source_code/ANMM4CBR/NewCBR.suo
- source_code/ANMM4CBR/NewCBR.vcproj
- source_code/ANMM4CBR/NewCBR.vcproj.Bangpeng-PC.Bangpeng.user
- source_code/ANMM4CBR/Release/
- source_code/ANMM4CBR/Release/BuildLog.htm
- source_code/ANMM4CBR/Release/CBR.obj
- source_code/ANMM4CBR/Release/DataHandle.obj
- source_code/ANMM4CBR/Release/label.txt
- source_code/ANMM4CBR/Release/main.obj
- source_code/ANMM4CBR/Release/mt.dep
- source_code/ANMM4CBR/Release/NewCBR.ex
- source_code/ANMM4CBR/Release/NewCBR.exe.intermediate.manifest
- source_code/ANMM4CBR/Release/vc80.idb
- source_code/readme.txt
