# Supplementary material for: ANMM4CBR: a case-based reasoning method for gene expression data classification
Source: Algorithms Mol Biol. 2010 Jan 6;5:14. doi: 10.1186/1748-7188-5-14 (PMC2843690; doi:10.1186/1748-7188-5-14)
Supplement: Additional file 1 — We provide the source code and a readme file as an additional file. The code was compiled with Visual Studio 2005. [file 1748-7188-5-14-S1.ZIP › source_code/ANMM4CBR/CBR.CPP]

#include "cbr.h"
#include <iostream>
#include <fstream>
#include <complex>
#include <algorithm>
using namespace std;

//////////////////////////////////////////////////////////////////////////
// Basic data set processing
//////////////////////////////////////////////////////////////////////////

int GetSubNum(int *label, int sampleNum, int id1, int id2)
{
	int *labelPtr = label;
	int subNum = 0;
	for (int i = 0; i < sampleNum; i++)
	{
		if ((*labelPtr == id1) || (*labelPtr == id2))
		{
			subNum++;
		}
		labelPtr++;
	}
	return subNum;
}

void GetSubData(float *subData, int *subLabel, int subNum, float *geneData, int *label,
				int sampleNum, int featureNum, int id1, int id2)
{
	int *labelPtr = label;
	int *subLabelPtr = subLabel;
	for (int i = 0; i < sampleNum; i++)
	{
		if (*labelPtr == id1)
		{
			*(subLabelPtr++) = 1;
		}
		else if (*labelPtr == id2)
		{
			*(subLabelPtr++) = -1;
		}
		labelPtr++;
	}

	float *subDataPtr = subData;
	float *geneDataPtr = geneData;
	for (int i = 0; i < featureNum; i++)
	{
		labelPtr = label;
		for (int j = 0; j < sampleNum; j++)
		{
			if ((*labelPtr == id1) || (*labelPtr == id2))
			{
				*(subDataPtr++) = *geneDataPtr;
			}
			labelPtr++;
			geneDataPtr++;
		}
	}
}

void DataNormalize(float *data, int featureNum, int sampleNum, float *meanData, float *stdData)
{
	memset(meanData, 0, featureNum * sizeof(float));
	memset(stdData, 0, featureNum * sizeof(float));

	float *dataPtr = data;
	float *dataPtr2;
	float *meanDataPtr = meanData;
	float *stdDataPtr = stdData;
	for (int i = 0; i < featureNum; i++)
	{
		dataPtr2 = dataPtr;
		for (int j = 0; j < sampleNum; j++)
		{
			*meanDataPtr += *(dataPtr2++);
		}
		*meanDataPtr /= sampleNum;
		
		dataPtr2 = dataPtr;
		for (int j = 0; j < sampleNum; j++)
		{
			*stdDataPtr += (*dataPtr2 - *meanDataPtr) * (*dataPtr2 - *meanDataPtr);
			dataPtr2++;
		}
		*stdDataPtr = sqrtf(*stdDataPtr / sampleNum);

		dataPtr2 = dataPtr;
		for (int j = 0; j < sampleNum; j++)
		{
			*dataPtr2 = (*dataPtr2 - *meanDataPtr) * STDDEV / *stdDataPtr;
//			*dataPtr2 = 10.0f / (1 + expf(*dataPtr2));
			dataPtr2++;
		}

		meanDataPtr++;
		stdDataPtr++;
		dataPtr += sampleNum;
	}
}


//////////////////////////////////////////////////////////////////////////
// Gene pre-selection
//////////////////////////////////////////////////////////////////////////

float GetCurrentScore(float *data, int sampleNum, int classNum, int *label, int *subNum)
{
	float *meanValue = new float[classNum];
	memset(meanValue, 0, classNum * sizeof(float));
	float *dataPTR = data;
	int *labelPTR = label;
	for (int i = 0; i < sampleNum; i++)
	{
		*(meanValue + *labelPTR) += *dataPTR;
		dataPTR++;
		labelPTR++;
	}
	float *meanValuePTR = meanValue;
	int *subNumPTR = subNum;
	for (int i = 0;i < classNum; i++)
	{
		*meanValuePTR /= *subNumPTR;
		subNumPTR++;
		meanValuePTR++;
	}

	int totalCount = 0;
	int correntCount = 0;
	for (int i = 0; i < sampleNum - 1; i++)
	{
		for (int j = i + 1; j < sampleNum; j++)
		{
			int IDI = *(label + i);
			int IDJ = *(label + j);
			if (IDI != IDJ)
			{
				totalCount++;
				if ((*(data + i) - *(data + j)) * (*(meanValue + IDI) - *(meanValue + IDJ)) > 0)
				{
					correntCount++;
				}
			}
		}
	}

	delete[] meanValue;
	return ((float)correntCount / (float)totalCount);
}

void GenePreselection(float *data, int *label, int sampleNum, 
					  int featureNum, int classNum, bool *geneFlag)
{
	int *subNum = new int[classNum];
	memset(subNum, 0, classNum * sizeof(int));
	int *labelPTR = label;
	for (int i = 0; i < sampleNum; i++)
	{
		(*(subNum + *labelPTR))++;
		labelPTR++;
	}

	memset(geneFlag, false, featureNum * sizeof(bool));
	bool *geneFlagPTR = geneFlag;
	float *dataPTR = data;
	for (int i = 0; i < featureNum; i++)
	{
		if (GetCurrentScore(dataPTR, sampleNum, classNum, label, subNum) > PRETHRESHOLD)
		{
			*geneFlagPTR = true;
		}
		geneFlagPTR++;
		dataPTR += sampleNum;
	}
	delete[] subNum;
}


//////////////////////////////////////////////////////////////////////////
// Sample clustering
//////////////////////////////////////////////////////////////////////////

float minDistance(float *data, int sampleNum, int featureNum, int *sampleSign,
				  int clusterNum, int &minID1, int &minID2)
{
	float minValue = 9e15f;
	float currValue;
	minID1 = 0;
	minID2 = 0;
	int *IDPTR1;
	int *IDPTR2;
	float *dataPTR1;
	float *dataPTR2;

	for (int i = 0; i < clusterNum - 1; i++)
	{
		for (int j = i + 1; j < clusterNum; j++)
		{
			// for each two clusters, use the "maximum distance" between two samples in 
			//   the two clusters as the distance between the two clusters
			float thisValue = -9e15f;
			IDPTR1 = sampleSign + i * sampleNum;
			while (*IDPTR1 != -1)
			{
				IDPTR2 = sampleSign + j * sampleNum;
				while (*IDPTR2 != -1)
				{
					currValue = 0.0f;
					dataPTR1 = data + *IDPTR1 * featureNum;
					dataPTR2 = data + *IDPTR2 * featureNum;
					for (int k = 0; k < featureNum; k++)
					{
						currValue += (*dataPTR1 - *dataPTR2) * (*dataPTR1 - *dataPTR2);
						dataPTR1++;
						dataPTR2++;
					}
					currValue /= featureNum;
					if (currValue > thisValue)
					{
						thisValue = currValue;
					}
					IDPTR2++;
				}
				IDPTR1++;
			}

			if (thisValue < minValue)
			{
				minValue = thisValue;
				minID1 = i;
				minID2 = j;
			}
		}
	}

	return sqrtf(minValue);
}

void HierarchicalCluster(float *data, int sampleNum, int featureNum, 
						 int *clusterCaseLabel, int &clusterNum)
{
	int *sampleSign = new int[sampleNum * sampleNum];
	int *sampleSignPTR = sampleSign;
	for (int i = 0; i < sampleNum; i++)
	{
		*(sampleSignPTR++) = i;
		for (int j = 1; j < sampleNum; j++)
		{
			*(sampleSignPTR++) = -1;
		}
	}
	clusterNum = sampleNum;

	int minID1 = 0;
	int minID2 = 0;
	int *IDPTR1;
	int *IDPTR2;
	while (minDistance(data, sampleNum, featureNum, sampleSign, 
		clusterNum, minID1, minID2) < CLUSTERSTOP)
	{
		IDPTR1 = sampleSign + minID1 * sampleNum;
		while (*IDPTR1 != -1)
		{
			IDPTR1++;
		}
		IDPTR2 = sampleSign + minID2 * sampleNum;
		while (*IDPTR2 != -1)
		{
			*IDPTR1 = *IDPTR2;
			*IDPTR2 = -1;
			IDPTR1++;
			IDPTR2++;
		}
		for (int i = minID2 + 1; i < sampleNum; i++)
		{
			if (*(sampleSign + i * sampleNum) != -1)
			{
				memcpy(sampleSign + (i - 1) * sampleNum, 
					sampleSign + i * sampleNum, sampleNum * sizeof(int));
				sampleSignPTR = sampleSign + i * sampleNum;
				for (int j = 0; j < sampleNum; j++)
				{
					*(sampleSignPTR++) = -1;
				}
			}
			else
			{
				break;
			}
		}
		clusterNum--;
	}

	int *IDPTR;
	for (int i = 0; i < clusterNum; i++)
	{
		IDPTR = sampleSign + i * sampleNum;
		while (*IDPTR != -1)
		{
			*(clusterCaseLabel + *IDPTR) = i;
			IDPTR++;
		}
	}
	delete[] sampleSign;
}

void SampleCluster(float *data, int *label, int sampleNum, int featureNum, int classNum, 
				   bool *geneFlag, int *clusterCaseLabel, int *clusterNum)
{
	int validFeatureNum = 0;
	bool *geneFlagPTR = geneFlag;
	for (int i = 0; i < featureNum; i++)
	{
		if (*geneFlagPTR)
		{
			validFeatureNum++;
		}
		geneFlagPTR++;
	}

	int *clusterNumPTR = clusterNum;
	for (int i = 0; i < classNum; i++)
	{
		int subNum = 0;
		int *labelPTR = label;
		for (int j = 0; j < sampleNum; j++)
		{
			if (*labelPTR == i)
			{
				subNum++;
			}
			labelPTR++;
		}

		float *subData = new float[subNum * validFeatureNum];
		int *subClusterCaseLabel = new int[subNum];
		geneFlagPTR = geneFlag;
		float *dataPTR = data;
		int featureCount = 0;
		for (int j = 0; j < featureNum; j++)
		{
			if (*geneFlagPTR)
			{
				labelPTR = label;
				int classCount = 0;
				for (int k = 0; k < sampleNum; k++)
				{
					if (*labelPTR == i)
					{
						*(subData + classCount * validFeatureNum + featureCount) = *dataPTR;
						classCount++;
					}
					labelPTR++;
					dataPTR++;
				}
				featureCount++;
			}
			else
			{
				dataPTR += sampleNum;
			}
			geneFlagPTR++;
		}

		HierarchicalCluster(subData, subNum, validFeatureNum, subClusterCaseLabel, *clusterNumPTR);

		int *subClusterCaseLabelPTR = subClusterCaseLabel;
		int *clusterCaseLabelPTR = clusterCaseLabel;
		labelPTR = label;
		for (int j = 0; j < sampleNum; j++)
		{
			if (*labelPTR == i)
			{
				*clusterCaseLabelPTR = *subClusterCaseLabelPTR;
				subClusterCaseLabelPTR++;
			}
			labelPTR++;
			clusterCaseLabelPTR++;
		}

		delete[] subData;
		delete[] subClusterCaseLabel;
		clusterNumPTR++;
	}
}


//////////////////////////////////////////////////////////////////////////
// Feature selection
//////////////////////////////////////////////////////////////////////////

void RealBoostInit(float *weight, int sampleNum, int classNum, int *label)
{
	int *subNum = new int[classNum];
	memset(subNum, 0, classNum * sizeof(int));
	int *labelPTR = label;
	for (int i = 0; i < sampleNum; i++)
	{
		(*(subNum + *labelPTR))++;
		labelPTR++;
	}

	float *weightPTR = weight;
	labelPTR = label;
	for (int i = 0; i < sampleNum; i++)
	{
		*weightPTR = 1 / (float)(*(subNum + *labelPTR) * classNum);
		weightPTR++;
		labelPTR++;
	}
	delete[] subNum;
}

void WeakLearnerChoose(float *data, int *label, int sampleNum, int featureNum, float *weight,
					   bool *geneFlag, WEAKFEATURE &wf, int *clusterCaseLabel)
{
	float maxZ = -9999.9f;
	float currZ;
	float *dataPTR = data;
	bool *geneFlagPTR = geneFlag;
	float *weightPTR;
	float furthestIntra, nearestExtra;
	float difference;

	for (int i = 0; i < featureNum; i++)
	{
		if (*geneFlagPTR)
		{
			currZ = 0.0f;
			weightPTR = weight;
			float *currDataPTR = dataPTR;
			float *compDataPTR;
			int *currLabelPTR = label;
			int *compLabelPTR;
			int *currClusterLabelPTR = clusterCaseLabel;
			int *compClusterLabelPTR;
			for (int j = 0; j < sampleNum; j++)
			{
				furthestIntra = 0.0f;
				nearestExtra = 9999.9f;
				compDataPTR = dataPTR;
				compLabelPTR = label;
				compClusterLabelPTR = clusterCaseLabel;
				for (int k = 0; k < sampleNum; k++)
				{
					if (j != k)
					{
						difference = fabs(*currDataPTR - *compDataPTR);
						if ((*currLabelPTR == *compLabelPTR) && (*currClusterLabelPTR 
							== *compClusterLabelPTR) && (difference > furthestIntra))
						{
							furthestIntra = difference;
						}
						else if ((*currLabelPTR != *compLabelPTR) && (difference < nearestExtra))
						{
							nearestExtra = difference;
						}
					}
					compDataPTR++;
					compLabelPTR++;
					compClusterLabelPTR;
				}
				currZ += *weightPTR * (nearestExtra - furthestIntra);
				currDataPTR++;
				currLabelPTR++;
				currClusterLabelPTR++;
				weightPTR++;
			}
			if (currZ > maxZ)
			{
				wf.geneID = i;
				maxZ = currZ;
			}
		}
		geneFlagPTR++;
		dataPTR += sampleNum;
	}

	*(geneFlag + wf.geneID) = false;
}

void WeightUpdate(float *data, int *label, int sampleNum, 
				  int *clusterCaseLabel, float *weight, WEAKFEATURE wf)
{
	float *weightPTR = weight;
	float weightSum = 0.0f;
	float difference;
	float furthestIntra, nearestExtra;
	float *currDataPTR = data + wf.geneID * sampleNum;
	int *currLabelPTR = label;
	int *currClusterLabelPTR = clusterCaseLabel;
	float *compDataPTR;
	int *compLabelPTR;
	int *compClusterLabelPTR;

	for (int i = 0; i < sampleNum; i++)
	{
		furthestIntra = 0.0f;
		nearestExtra = 9999.9f;
		compDataPTR = data + wf.geneID * sampleNum;
		compLabelPTR = label;
		compClusterLabelPTR = clusterCaseLabel;
		for (int j = 0; j < sampleNum; j++)
		{
			if (i != j)
			{
				difference = fabs(*currDataPTR - *compDataPTR);
				if ((*currLabelPTR == *compLabelPTR) && (*currClusterLabelPTR 
					== *compClusterLabelPTR) && (difference > furthestIntra))
				{
					furthestIntra = difference;
				}
				else if ((*currLabelPTR != *compLabelPTR) && (difference < nearestExtra))
				{
					nearestExtra = difference;
				}
			}
			compDataPTR++;
			compLabelPTR++;
			compClusterLabelPTR++;
		}
		currDataPTR++;
		currLabelPTR++;
		*weightPTR *= expf(ALFA * (furthestIntra - nearestExtra));
		weightSum += *weightPTR;
		weightPTR++;
	}

	weightPTR = weight;
	for (int i = 0; i < sampleNum; i++)
	{
		*weightPTR /= weightSum;
		weightPTR++;
	}
}

void RealBoostTrain(float *data, int *label, int sampleNum, int classNum, int featureNum,
					int iterationNum, vector<WEAKFEATURE> &featureInfo, int *clusterCaseLabel,
					int *clusterNum, bool *geneFlag)
{
	float *weight = new float[sampleNum];
	RealBoostInit(weight, sampleNum, classNum, label);

	featureInfo.clear();
	float proceed = 20.0f;
	float interval = 80.0f / (float)iterationNum;
	for (int i = 0; i < iterationNum; i++)
	{
		WEAKFEATURE wf;
		WeakLearnerChoose(data, label, sampleNum, featureNum, 
			weight, geneFlag, wf, clusterCaseLabel);
		WeightUpdate(data, label, sampleNum, clusterCaseLabel, weight, wf);
		featureInfo.push_back(wf);
		proceed += interval;
		cout << "Construct the CBR classifier " << (int)proceed << "%.     \x0d";
	}
	cout << "Construct the CBR classifier " << "100%.     " << endl;

	delete[] weight;
}


//////////////////////////////////////////////////////////////////////////
// CBR classifier
//////////////////////////////////////////////////////////////////////////

void GetCompleteClassifier(MULTICLASSIFIER &bc, float *data, int sampleNum, 
						   float *meanData, float *stdData, int iterationNum)
{
	vector<WEAKFEATURE>::iterator v_bc;
	for (v_bc = bc.featureInfo.begin(); v_bc < bc.featureInfo.end(); v_bc++)
	{
		v_bc->mean = *(meanData + v_bc->geneID);
		v_bc->stddev = *(stdData + v_bc->geneID);
	}

	float *examplePtr = bc.caseExample;
	for (v_bc = bc.featureInfo.begin(); v_bc < bc.featureInfo.end(); v_bc++)
	{
		memcpy(examplePtr, data + v_bc->geneID * sampleNum, sampleNum * sizeof(float));
		examplePtr += sampleNum;
	}
}

void CBRTrain(float *trainData, int *trainLabel, int trainNum, int featureNum, 
			  int iterationNum, int classNum, MULTICLASSIFIER &classifier)
{
	cout << "Construct CBR classifier: 0%.     \x0d";
	float *meanData = new float[featureNum];
	float *stdData = new float[featureNum];
	DataNormalize(trainData, featureNum, trainNum, meanData, stdData);
	cout << "Construct CBR classifier: 5%.     \x0d";

	bool *geneFlag = new bool[featureNum];
	GenePreselection(trainData, trainLabel, trainNum, featureNum, classNum, geneFlag);
	int count = 0;
	bool *geneFlagPTR = geneFlag;
	for (int i = 0; i < featureNum; i++)
	{
		if (*geneFlagPTR)
		{
			count++;
		}
		geneFlagPTR++;
	}
	cout << "The number of features after pre-processing is: " << count << endl;
	cout << "Construct CBR classifier: 10%.     \x0d";

	classifier.caseNum = trainNum;
	classifier.caseLabel = new int[trainNum];
	memcpy(classifier.caseLabel, trainLabel, trainNum * sizeof(int));
	classifier.clusterCaseLabel = new int[trainNum];
	classifier.clusterNum = new int[classNum];
	SampleCluster(trainData, trainLabel, trainNum, featureNum, classNum,
		          geneFlag, classifier.clusterCaseLabel, classifier.clusterNum);

	cout << endl << "Number of clusters: " << *(classifier.clusterNum) << " " << *(classifier.clusterNum + 1) << endl;
	RealBoostTrain(trainData, trainLabel, trainNum, classNum, featureNum, iterationNum, 
		           classifier.featureInfo, classifier.clusterCaseLabel, classifier.clusterNum, 
				   geneFlag);
			
	classifier.caseExample = new float[iterationNum * trainNum];
	GetCompleteClassifier(classifier, trainData, trainNum, meanData, stdData, iterationNum);

	delete[] geneFlag;
	delete[] meanData;
	delete[] stdData;
}

void GetNearest(float *difference, int num, float &nearestDifference)
{
	float tempDifference;
	for (int i = 0; i < num - 1; i++)
	{
		for (int j = i + 1; j < num; j++)
		{
			if (*(difference + i) > *(difference + j))
			{
				tempDifference = *(difference + i);
				*(difference + i) = *(difference + j);
				*(difference + j) = tempDifference;
			}
		}
	}
	int halfNum = (int)((float)num / 2 + 0.5);
	if (halfNum < 1)
	{
		halfNum = 1;
	}

	halfNum = 5;	//////////////////////
	
	nearestDifference = 0.0f;
	for (int i = 0; i < halfNum; i++)
	{
		nearestDifference += *(difference + i);
	}
	nearestDifference /= halfNum;
}

int GetTestResult(float *testResult, MULTICLASSIFIER classifier, int classNum)
{
	int *subNum = new int[classNum];
	memset(subNum, 0, classNum * sizeof(int));
	int *labelPTR = classifier.caseLabel;
	for (int i = 0; i < classifier.caseNum; i++)
	{
		(*(subNum + *labelPTR))++;
		labelPTR++;
	}

	int *subNumPTR = subNum;
	float minDifference = 9e15f;
	int classID;
	for (int i = 0; i < classNum; i++)
	{
		float *difference = new float[*subNumPTR];
		float *testResultPTR = testResult;
		labelPTR = classifier.caseLabel;
		float *differencePTR = difference;
		for (int j = 0; j < classifier.caseNum; j++)
		{
			if (*labelPTR == i)
			{
				*differencePTR = *testResultPTR;
				differencePTR++;
			}
			labelPTR++;
			testResultPTR++;
		}

		float currDifference = 0.0f;
		GetNearest(difference, *subNumPTR, currDifference);
		if (currDifference < minDifference)
		{
			classID = i;
			minDifference = currDifference;
		}

		delete[] difference;

		subNumPTR++;
	}

	delete[] subNum;
	return classID;
}

void CBRTest(float *testData, int *testLabel, int testNum, int iterationNum, 
			 int classNum, MULTICLASSIFIER classifier, float *accuracy)
{
	float *testResult = new float[classifier.caseNum];
	float *testResultPtr;
	float currData;
	float *compDataPtr;

	int *errorNum = new int[iterationNum];
	memset(errorNum, 0, iterationNum * sizeof(int));
	int *testLabelPtr = testLabel;

	for (int i = 0; i < testNum; i++)
	{
		memset(testResult, 0, classifier.caseNum * sizeof(float));
		for (int j = 0; j < iterationNum; j++)
		{
			testResultPtr = testResult;
			currData = *(testData + classifier.featureInfo[j].geneID * testNum + i);
			currData = (currData - classifier.featureInfo[j].mean) 
				* STDDEV / classifier.featureInfo[j].stddev;
//			currData = 10.0f / (1 + expf(currData));
			compDataPtr = classifier.caseExample + j * classifier.caseNum;
			for (int k = 0; k < classifier.caseNum; k++)
			{
				*(testResultPtr++) += fabs(currData - *compDataPtr);
				compDataPtr++;
			}

			if (GetTestResult(testResult, classifier, classNum) != *testLabelPtr)
			{
				errorNum[j]++;
			}
		}
		testLabelPtr++;
	}

	float *accuracyPtr = accuracy;
	int *errorNumPtr = errorNum;
	for (int i = 0; i < iterationNum; i++)
	{
		*accuracyPtr = (float)(testNum - *errorNumPtr) / (float)testNum;
		errorNumPtr++;
		accuracyPtr++;
	}
	delete[] testResult;
	delete[] errorNum;
}
