# Supplementary material for: ANMM4CBR: a case-based reasoning method for gene expression data classification
Source: Algorithms Mol Biol. 2010 Jan 6;5:14. doi: 10.1186/1748-7188-5-14 (PMC2843690; doi:10.1186/1748-7188-5-14)
Supplement: Additional file 1 — We provide the source code and a readme file as an additional file. The code was compiled with Visual Studio 2005. [file 1748-7188-5-14-S1.ZIP › source_code/ANMM4CBR/CBR.H]

#ifndef _CBR_H_
#define _CBR_H_

#include <afx.h>
#include <vector>
using namespace std;

// parameters, users can manually set these parameters 
//   to make the program work well on different data sets.

#ifndef STDDEV
#define STDDEV 1.0f
#endif

#ifndef PRETHRESHOLD
#define PRETHRESHOLD 0.75f
#endif

#ifndef CLUSTERSTOP
#define CLUSTERSTOP 1.5f
#endif

#ifndef ALFA
#define ALFA 0.10f
#endif

typedef struct weak_feature
{
	int geneID;
	float mean;
	float stddev;
} WEAKFEATURE;

typedef struct multi_classifier
{
	vector<WEAKFEATURE> featureInfo;
	int caseNum;
	int *caseLabel;	// [caseNum]
	int *clusterCaseLabel;
	int *clusterNum; // [classNum]
	float *caseExample;
} MULTICLASSIFIER;

int GetSubNum(int *label, int sampleNum, int id1, int id2);
void GetSubData(float *subData, int *subLabel, int subNum, float *geneData, int *label,
				int sampleNum, int featureNum, int id1, int id2);
void DataNormalize(float *data, int featureNum, int sampleNum, float *meanData, float *stdData);
float GetCurrentScore(float *data, int sampleNum, int classNum, int *label, int *subNum);
void GenePreselection(float *data, int *label, int sampleNum, 
					  int featureNum, int classNum, bool *geneFlag);
float minDistance(float *data, int sampleNum, int featureNum, int *sampleSign,
				  int clusterNum, int &minID1, int &minID2);
void HierarchicalCluster(float *data, int sampleNum, int featureNum, 
						 int *clusterCaseLabel, int &clusterNum);
void SampleCluster(float *data, int *label, int sampleNum, int featureNum, int classNum, 
				   bool *geneFlag, int *clusterCaseLabel, int *clusterNum);
void RealBoostInit(float *weight, int sampleNum, int classNum, int *label);
void WeakLearnerChoose(float *data, int *label, int sampleNum, int featureNum, float *weight,
					   bool *geneFlag, WEAKFEATURE &wf, int *clusterCaseLabel);
void WeightUpdate(float *data, int *label, int sampleNum, 
				  int *clusterCaseLabel, float *weight, WEAKFEATURE wf);

void RealBoostTrain(float *data, int *label, int sampleNum, int classNum, int featureNum,
					int iterationNum, vector<WEAKFEATURE> &featureInfo, int *clusterCaseLabel,
					int *clusterNum, bool *geneFlag);
void GetCompleteClassifier(MULTICLASSIFIER &bc, float *data, int sampleNum, 
						   float *meanData, float *stdData, int iterationNum);
void CBRTrain(float *trainData, int *trainLabel, int trainNum, int featureNum, 
			  int iterationNum, int classNum, MULTICLASSIFIER &classifier);
void GetNearest(float *difference, int num, float &nearestDifference);
int GetTestResult(float *testResult, MULTICLASSIFIER classifier, int classNum);
void CBRTest(float *testData, int *testLabel, int testNum, int iterationNum, 
			 int classNum, MULTICLASSIFIER classifier, float *accuracy);

#endif
