# Supplementary material for: ANMM4CBR: a case-based reasoning method for gene expression data classification
Source: Algorithms Mol Biol. 2010 Jan 6;5:14. doi: 10.1186/1748-7188-5-14 (PMC2843690; doi:10.1186/1748-7188-5-14)
Supplement: Additional file 1 — We provide the source code and a readme file as an additional file. The code was compiled with Visual Studio 2005. [file 1748-7188-5-14-S1.ZIP › source_code/ANMM4CBR/DataHandle.cpp]

#include "DataHandle.h"
#include <iostream>
#include <fstream>
#include <complex>
using namespace std;

void GetRawData(int *allLabel, float *allData, CString dataFile, int sampleNum, int featureNum)
{
	ifstream fin(dataFile);
	if (fin.fail())
	{
		perror("Can not open file!");
		abort();
	}

	int *labelPtr = allLabel;
	float *dataPtr = allData;
	for (int i = 0; i < sampleNum; i++)
	{
		fin >> *(labelPtr++);
	}
	for (int i = 0; i < featureNum; i++)
	{
		for (int j = 0; j < sampleNum; j++)
		{
			fin >> *(dataPtr++);
		}
	}

	fin.close();
}

bool JudgeSample(bool *sign, int *label, int sampleNum, int classNum)
{
	// Training set should contain at least one sample for each class
	int *classSign = new int[classNum];
	memset(classSign, 0, classNum * sizeof(int));

	bool *signPtr = sign;
	int *labelPtr = label;
	for (int i = 0; i < sampleNum; i++)
	{
		if (*signPtr)
		{
			(*(classSign + *labelPtr))++;
		}
		signPtr++;
		labelPtr++;
	}

	bool returnValue = true;
	for (int i = 0; i < classNum; i++)
	{
		if (*(classSign + i) < 2)
		{
			returnValue = false;
		}
	}
	delete[] classSign;

	return returnValue;
}

void SampleData(float *trainData, int *trainLabel, int trainNum, float *testData, int *testLabel, 
				int testNum, float *geneData, int *label, int sampleNum, int featureNum, int classNum)
{
	bool *sign = new bool[sampleNum];
	bool *signPtr;

	do {
		srand((unsigned)time(NULL));
		signPtr = sign;
		for (int i = 0; i < sampleNum; i++)
		{
			*(signPtr++) = true;	// true: train; false: test
		}
		int randNum;
		for (int i = 0; i < testNum; i++)
		{
			randNum = rand() % sampleNum;
			while (!(*(sign + randNum)))
			{
				randNum = rand() % sampleNum;
			}
			*(sign + randNum) = false;
		}
	} while(!JudgeSample(sign, label, sampleNum, classNum));

	signPtr = sign;
	int *trainLabelPtr = trainLabel;
	int *testLabelPtr = testLabel;
	int *labelPtr = label;
	for (int i = 0; i < sampleNum; i++)
	{
		if (*signPtr)
		{
			*(trainLabelPtr++) = *(labelPtr++);
		}
		else
		{
			*(testLabelPtr++) = *(labelPtr++);
		}
		signPtr++;
	}

	float *trainDataPtr = trainData;
	float *testDataPtr = testData;
	float *dataPtr = geneData;
	for (int i = 0; i < featureNum; i++)
	{
		signPtr = sign;
		for (int j = 0; j < sampleNum; j++)
		{
			if (*signPtr)
			{
				*(trainDataPtr++) = *(dataPtr++);
			}
			else
			{
				*(testDataPtr++) = *(dataPtr++);
			}
			signPtr++;
		}
	}
}

void AccuracyStat(float *accuracy, int CVNum, int iterationNum, float *mean, float *stddev)
{
	float *meanPtr = mean;
	float *stddevPtr = stddev;
	float *curAccuracy = new float[CVNum];
	float *curAccuracyPtr;
	float sum;
	for (int i = 0; i < iterationNum; i++)
	{
		curAccuracyPtr = curAccuracy;
		sum = 0;
		for (int j = 0; j < CVNum; j++)
		{
			*curAccuracyPtr = *(accuracy + j * iterationNum + i);
			sum += *(curAccuracyPtr++);
		}
		*meanPtr = sum / CVNum;
		curAccuracyPtr = curAccuracy;
		sum = 0;
		for (int j = 0; j < CVNum; j++)
		{
			sum += (*curAccuracyPtr - *meanPtr) * (*curAccuracyPtr - *meanPtr);
		}
		*stddevPtr = sqrtf(sum / CVNum);
		meanPtr++;
		stddevPtr++;
	}
}
