# Supplementary material for: ANMM4CBR: a case-based reasoning method for gene expression data classification
Source: Algorithms Mol Biol. 2010 Jan 6;5:14. doi: 10.1186/1748-7188-5-14 (PMC2843690; doi:10.1186/1748-7188-5-14)
Supplement: Additional file 1 — We provide the source code and a readme file as an additional file. The code was compiled with Visual Studio 2005. [file 1748-7188-5-14-S1.ZIP › source_code/ANMM4CBR/DataHandle.h]

#ifndef _DATAHANDLE_H_
#define _DATAHANDLE_H_

#include <afx.h>

void GetRawData(int *allLabel, float *allData, CString dataFile, int sampleNum, int featureNum);
void SampleData(float *trainData, int *trainLabel, int trainNum, float *testData, 
				int *testLabel, int testNum, float *geneData, int *label, 
				int sampleNum, int featureNum, int classNum);
bool JudgeSample(bool *sign, int *label, int sampleNum, int classNum);
void AccuracyStat(float *accuracy, int CVNum, int iterationNum, float *mean, float *stddev);

#endif
