# Supplementary material for: ANMM4CBR: a case-based reasoning method for gene expression data classification
Source: Algorithms Mol Biol. 2010 Jan 6;5:14. doi: 10.1186/1748-7188-5-14 (PMC2843690; doi:10.1186/1748-7188-5-14)
Supplement: Additional file 1 — We provide the source code and a readme file as an additional file. The code was compiled with Visual Studio 2005. [file 1748-7188-5-14-S1.ZIP › source_code/ANMM4CBR/Dataset/Leukemia_2.txt]

0 0 0 0 0 0 0 0 0 0 0 0 0 0 0 0 0 0 0 0 0 0 0 0 0 1 1 1 1 1 1 1 1 1 1 1 1 1 1 1 1 1 1 1 1 1 1 1 1 1 1 1 1 1 1 1 1 1 1 1 1 1 1 1 1 1 1 1 1 1 1 1 -20 7 -213 -25 -72 -4 15 -318 -32 -124 -135 -21 -202 -112 -118 -90 -137 -157 -172 -47 -62 -58 -161 -48 -176 -214 -139 -76 -135 -106 -138 -72 -413 5 -88 -165 -67 -92 -113 -107 -117 -476 -81 -44 17 -144 -247 -74 -120 -81 -112 -273 -342 -87 22 -243 -130 -256 -62 86 -146 -187 -56 -55 -59 -131 -154 -79 -76 -34 -95 -12 -207 -100 -252 -20 -139 -116 -114 -192 -49 -79 -186 -13 -274 -185 -142 -87 -51 -370 -122 -442 -198 -217 -215 -531 -284 -153 -73 -49 -114 -125 -85 -144 -260 -127 -105 -155 -93 -119 -147 -72 -219 -213 -150 -51 -229 -199 -90 -321 -263 -150 -233 -327 -200 -248 -153 -218 -177 -249 -23 -36 -74 -187 -43 -44 -114 -126 -136 -118 -98 -144 -118 -172 -50 -57 136 124 -1 -125 2 -95 49 -37 -70 8 59 24 212 102 -82 -77 38 -21 -5 63 -46 -124 -81 -58 -1 -307 265 -76 215 238 7 106 42 -71 84 -31 -118 -126 -50 -18 -119 100 79 -157 -168 -11 -114 -85 -78 -76 41 262 17 -163 -28 -410 -7 -141 170 312 43 12 23 -50 49 -30 -153 -17 59 12 101 132 318 325 392 241 193 312 230 330 337 38 309 170 314 319 178 340 31 396 141 95 146 431 9 88 283 309 12 168 71 55 -2 268 219 82 25 173 243 149 257 301 78 207 218 132 -24 -36 255 316 54 81 328 295 276 182 266 24 142 252 174 142 177 129 146 211 180 68 237 152 270 172 -369 -377 -209 -396 -324 -191 -51 -139 -367 -188 -407 -128 -456 -197 -401 -283 -135 -438 -201 -351 -256 -191 -172 -496 -294 -295 -264 -376 -419 -230 -272 -399 -541 -210 -178 -163 -179 -233 -127 -205 -218 -403 -152 -146 -262 -151 -308 -317 -342 -418 -244 -439 -224 -226 -211 -289 -170 -535 -233 -201 -32 114 -116 -108 -171 -206 -257 -110 -215 -174 -229 -137 -529 -478 -557 -464 -510 -411 -155 -344 -508 -423 -566 -245 -581 -400 -452 -385 -320 -364 -226 -394 -206 -230 -596 -696 -493 -558 -400 -650 -585 -284 -558 -551 -790 -535 -246 -430 -323 -227 -398 -284 -402 -394 -340 -221 -404 -347 -571 -499 -396 -461 -275 -616 -427 -493 -250 -268 -326 -810 -284 -384 -318 -148 -184 -301 -227 -287 -273 -264 -122 -289 -383 -205 14 -351 40 -221 -350 -31 29 324 -349 -31 -141 409 -159 -215 -336 -726 -13 -216 242 236 -298 -86 -122 -1038 -393 199 -330 33 158 4 67 131 -275 0 328 100 -135 -49 -249 -166 228 -42 -36 83 326 -118 -170 -138 -412 -66 -479 419 -656 367 55 -285 -222 709 -167 -420 8 -184 -105 -222 -73 -34 141 -28 -68 361 172 358 -365 -290 -243 -390 -202 -240 -105 -237 -194 -223 -315 -102 -343 -227 -310 -271 -11 -210 -117 -39 -218 -152 -341 -441 -141 -176 -168 -367 -253 -122 -186 -179 -463 -174 -148 -109 -127 -62 -228 -185 -147 -144 -141 -198 -201 -24 -224 -119 -153 -184 -108 -251 -292 -452 -141 -172 -93 -316 -97 -197 -152 -133 -62 -133 -126 -114 -123 -61 -118 -89 -187 -104 153 283 119 -1 249 150 42 105 34 -82 206 85 236 100 177 -12 112 -86 -6 95 -14 -6 171 235 166 252 101 206 49 70 87 126 70 24 177 56 -2 13 -37 1 65 98 96 34 6 126 124 115 184 164 136 165 137 194 0 52 10 27 -12 -60 -148 12 0 136 -6 62 52 40 6 87 185 -25 29 247 -131 358 561 24 524 167 -56 176 321 281 -7 307 -131 -104 -176 253 179 203 100 -249 -147 157 -37 206 74 -215 31 252 193 -20 -169 506 183 350 -66 230 113 -23 67 173 -55 -20 469 -201 -117 -17 -162 -5 -86 350 -144 162 500 -134 159 14 -70 -468 17 97 -40 320 149 341 878 -217 208 104 157 147 255 146 45 -197 275 19 -70 -50 147 226 233 -217 -542 48 -151 4 -3 -188 34 -75 -125 -117 -533 -162 -39 -41 19 19 363 155 325 -115 361 284 -143 204 208 2 188 205 -101 -133 -209 11 -127 -89 -14 265 100 46 -190 -40 48 207 58 -140 -3 -69 -89 182 -100 -83 30 81 -62 -166 -51 -52 -25 -239 66 -221 -769 -752 -902 -852 -785 -669 -344 -820 -841 -1010 -946 -469 -744 -677 -636 -607 -516 -238 -517 -507 -688 -443 -1185 -1453 -859 -831 -743 -1135 -934 -471 -631 -1003 -1001 -829 -684 -524 -472 -425 -625 -437 -547 -959 -362 -535 -539 -429 -731 -600 -477 -470 -308 -1250 -591 -960 -517 -321 -643 -1014 -355 -322 -373 -375 -436 -518 -406 -309 -592 -247 -430 -436 -525 -297 -615 -702 -306 -689 -326 -664 -285 -231 -657 -513 -909 -170 -331 -504 -1166 -433 -373 -531 -101 -292 -399 -252 -789 -1013 -572 -653 -239 -962 -577 -490 -625 -761 -520 -844 -468 -599 -163 -381 -413 -351 -277 -271 -427 -386 -95 -74 -546 -469 -498 -383 -497 -863 -622 -622 -24 -439 -502 -906 -173 -319 -139 -426 -171 -168 -354 -521 -219 -454 -348 -349 -401 -289 -199 -228 -258 -175 -47 -311 -53 -273 -240 -333 -507 14 -372 -98 -157 -79 -143 -188 -128 -416 -212 -221 -547 -317 -150 -462 -83 -232 -214 -184 -177 -541 -163 -230 -51 -188 -192 -2 -229 -210 -22 -228 -4 -64 -114 -63 -209 -235 -210 -225 -106 -125 -342 175 -99 -149 -129 -193 -165 -137 -234 -187 -176 -102 -133 -85 -149 -11 -79 -197 -162 -81 232 48 465 -7 -96 297 38 208 -15 30 357 210 159 205 87 -9 -37 176 255 158 243 -180 7 173 414 75 182 208 142 32 -94 109 -38 292 233 34 -80 62 0 39 196 -42 199 49 171 327 115 58 -71 85 80 270 294 171 13 -56 -31 331 -139 144 -103 23 -77 57 252 174 -76 187 8 521 30 155 222 180 298 -156 16 353 -142 99 227 177 180 213 303 112 314 261 251 142 -98 307 70 -76 328 344 331 381 164 432 271 213 222 435 281 172 310 221 89 243 175 67 306 232 290 13 99 96 111 81 217 83 246 312 241 -71 -77 117 247 303 144 -100 65 -34 49 105 198 161 391 154 73 274 337 195 -172 -141 -93 -47 -140 -96 -125 -126 -166 -69 -92 16 -93 -88 -107 123 -151 -108 -15 -175 -124 -176 -86 -206 -143 -118 -141 84 -107 1 -1 -129 -137 -59 -79 -41 -106 -41 -99 -122 -68 100 1 -46 -102 61 -2 -64 52 -77 -7 -179 -7 -163 -182 -31 -100 -273 -111 -201 117 25 7 -61 -103 -93 -11 0 -119 67 -162 -91 -287 -233 -516 -397 -367 -291 -118 -534 -453 -411 -867 -109 -297 -301 -345 -427 -184 -231 -65 -656 -137 -206 -457 -623 -291 -565 -423 -501 -101 -260 -140 -399 -247 -323 -443 -204 -251 -424 -142 -110 -362 -599 -350 -334 -541 -79 -264 -131 -145 -120 -194 -874 -108 -445 -150 -243 -498 -566 -161 -408 -94 -171 -70 -167 -336 -333 -190 -322 -87 -184 -213 -160 16716 45492 23865 17359 19406 17878 26052 11983 23508 17996 19679 20658 19266 37749 18595 31068 38690 58203 31022 36915 22818 39323 15689 41570 39538 15091 11038 16692 15763 18128 34207 30801 25147 15272 21801 18167 27087 19324 14760 11631 16738 14030 23505 20225 6479 22143 24327 36417 14989 18343 12801 25673 45815 20958 25880 41275 11195 21777 28991 42401 27924 21229 29189 29906 20288 23462 19457 17499 24611 43084 49419 49084 -66 -26 -38 44 113 21 -67 -81 -126 20 18 -84 -21 30 6 -23 -102 -111 -76 62 2 -26 6 94 -104 7 37 183 45 -28 65 43 338 29 -36 -8 -5 21 35 50 -22 95 41 -42 22 2 48 60 92 71 -17 172 57 21 41 84 -20 182 67 9 -807 -774 14 10 -55 30 105 -5 27 57 84 76 172 67 -14 286 227 218 121 114 61 371 238 32 171 295 173 163 104 61 133 149 46 73 302 235 101 311 134 378 268 118 154 80 269 188 -39 115 186 38 134 173 232 98 93 191 171 211 253 229 67 32 161 366 422 137 70 178 188 272 32 274 -355 -286 88 -12 74 114 241 135 70 62 10 35 -80 -72 -191 -73 -9 -103 -69 -67 -35 -68 -144 -18 -122 -2 -111 -143 -43 43 44 -104 -75 -104 -42 -200 -60 -231 -161 -221 -27 -153 -49 -87 -116 -69 -142 -95 -18 -37 -33 -24 -156 -208 -147 -55 -129 -47 -73 -64 -52 -59 -76 -186 -185 -83 -12 -172 -75 -135 21 -26 -41 -54 -93 -111 -121 -57 -4 -170 -25 -22 -113 -78 18 7 7 -11 -13 52 6 32 45 6 -16 3 -29 36 -31 70 62 -71 25 -17 26 39 25 27 106 21 -21 67 43 -8 -24 -8 46 74 10 14 -2 26 68 -10 -38 107 4 -29 -30 101 23 98 -32 23 4 67 -48 30 37 -14 -29 -12 -43 31 7 112 2 78 -58 13 43 11 23 19 82 94 -182 -86 -283 -272 -289 -242 -198 -162 -94 -134 -420 -85 -309 -164 -153 -144 -76 -250 -99 -110 76 -110 -285 -162 -136 -107 -180 -203 -52 -111 -72 -250 -317 -217 -130 -54 -150 -118 -95 -71 -134 -237 -81 -174 -205 11 -181 -93 208 -268 -27 -97 -181 81 -15 -271 -19 -270 -103 -93 -1700 -664 -137 -194 -72 2 -44 -144 0 -109 -208 -40 169 76 27 118 -25 134 61 175 125 111 249 -9 273 177 159 132 68 6 1 39 401 34 35 189 157 165 18 238 247 44 39 100 265 106 -1 91 79 153 71 37 139 84 76 -3 36 68 36 13 92 -113 100 6 -4 300 49 73 150 -44 26 115 -2658 -1383 -99 -52 74 113 171 123 61 67 97 38 -66 -55 -131 -88 -141 -105 -93 -20 -125 -44 -149 -82 -177 -64 12 -57 -56 71 -20 -56 -194 6 -202 -51 -88 -78 -120 -124 -116 -88 -104 -73 -130 -159 -18 -81 -57 -86 -41 -80 -119 -241 -67 -123 -109 -79 20 -112 -82 -55 -50 -93 -132 -76 -52 18 -119 -183 -86 -84 -207 -208 -127 -80 -51 -70 5 -101 -59 -67 0 -33 -243 -177 -190 -206 -114 -207 -190 -109 -171 -232 -134 -94 -226 -76 -86 -162 -3 -80 -179 -93 -101 -167 -154 -127 -134 -204 -65 -161 -208 -102 -40 -132 -212 -155 -70 -134 -116 -76 -77 -46 -114 -144 -46 -99 -101 -79 -75 -56 -152 -106 -140 -215 -2 -234 -120 -2 -82 -206 -137 -228 -256 -178 33 -71 -156 -130 -99 -154 -138 -32 -2 -45 -102 0 -32 -5 -16 -42 -18 31 66 -7 -7 9 -54 -50 19 -129 -45 -52 -50 -15 -103 63 87 -84 -32 29 97 36 22 32 40 -57 -233 -101 -2 22 -45 22 -93 43 13 -29 -55 -18 61 8 149 -93 -59 63 -7 7 115 -49 -23 16 -63 109 -68 -12 103 431 171 -17 22 -61 -14 44 14 -32 -12 -10 -45 -79 9 -68 26 -59 -49 -23 -56 -144 -97 19 -71 24 -11 -110 37 -34 53 -8 39 -6 -26 -18 -88 -61 15 -23 -10 5 46 -52 29 143 2 5 38 38 -13 -102 -63 22 1 -57 -5 31 -26 -49 -45 -10 -42 -37 41 24 -37 -23 -44 -88 -10 38 -59 -44 -69 -61 -56 -38 80 6 -21 -24 5 -91 -29 -125 -35 -60 -59 -39 -66 -21 -68 -56 -118 -76 -1 -88 12 77 -47 102 52 -26 -68 32 -34 132 -85 -105 -49 -80 -74 -18 -78 -73 -28 -4 -9 -14 -79 -83 -31 10 -26 -91 19 -76 62 -24 -17 -75 -50 -83 -28 -61 -50 -52 -70 102 -24 -94 -29 -74 -90 -78 -33 -103 -55 -31 -49 -37 -19 4 -74 -38 -419 -281 -370 -278 -383 -183 -117 -246 -217 -217 -340 -260 -270 -215 -292 -224 -216 -423 -150 -264 -323 -173 -500 -921 -569 -366 -330 -481 -240 -228 -273 -327 -599 -283 -264 -269 -165 -170 -237 -187 -339 -574 -267 -154 -192 -154 -145 -176 -146 -255 -247 -458 -202 -370 -254 18 -232 -510 -167 -377 -249 -262 -122 -179 -253 -193 -138 -265 -140 -247 -424 -175 -12 122 -11 38 141 77 -38 -31 -48 17 7 40 -60 78 97 -20 5 157 -58 28 -83 -104 20 65 -34 -41 -41 -65 -33 53 -7 -28 73 47 71 42 15 17 53 2 39 76 -10 20 8 -36 -28 -26 32 -6 -123 -93 113 -35 51 8 31 -39 -62 21 -51 -53 -23 -12 5 -45 51 112 21 29 -5 25 -686 -622 -517 -463 -588 -495 -262 -589 -775 -657 -806 -584 -499 -438 -416 -442 -707 -448 -682 -875 -690 -454 -609 -1249 -637 -346 -772 -620 -560 -348 -618 -613 -604 -383 -500 -509 -432 -505 -383 -395 -645 -732 -414 -736 -992 -328 -461 -341 -457 -607 -586 -580 -557 -616 -340 -462 -701 -3766 -262 -673 -3006 -2939 -238 -508 -570 -483 -490 -313 -512 -421 -787 -363 -310 -307 -194 -228 -188 -124 -106 -353 -235 -332 -261 -220 -156 -245 -118 -93 -306 -204 -222 -277 -153 -239 -280 -807 -305 -297 -259 -269 -261 -169 -355 -317 -226 -196 -283 -233 -231 -251 -163 -192 -356 -283 -133 -391 -296 -158 -173 -212 -272 -220 -278 -215 -687 -409 -149 -212 -366 -403 -189 -353 -1899 -1534 -141 -199 -243 -223 -101 -181 -307 -117 -285 -277 -293 -221 -161 10 -74 -111 -133 -314 -266 -277 374 -265 -118 -255 -60 -165 -294 -216 -334 -210 -224 -284 -353 -946 -252 -109 -192 -136 -366 -156 -344 -220 -229 -106 -230 -275 -321 -306 -317 -43 -304 -283 -130 -423 -273 -222 -227 -153 -199 -300 -280 -253 -289 -417 -153 -191 -413 -358 -158 -372 -1725 -1573 -137 -167 -170 -263 -117 -22 -170 -222 -375 -228 -66 -79 216 1287 207 51 -95 -435 -125 -36 2003 -208 97 -8 130 163 -288 49 -233 -273 -203 -60 -209 -626 -240 -13 -219 104 -148 -55 -327 -179 -163 -100 -109 -276 -224 -250 91 594 -221 -226 -23 -344 -97 -92 -95 -60 -168 -113 -113 -179 -195 -589 -124 52 -437 -257 -56 -312 -1694 -1365 134 -117 -108 -313 -1122 607 -32 -299 -206 -127 182 45 227 810 260 132 -22 135 85 123 1735 20 349 144 166 210 -33 216 22 73 25 60 183 -249 113 215 116 476 155 122 176 58 257 166 155 46 -17 202 185 776 114 265 78 126 448 73 -104 30 147 191 35 -62 135 96 194 203 54 85 14 -31 126 77 173 146 136 21 185 582 231 -59 56 86 378 372 722 1378 720 647 202 423 295 532 3995 253 789 309 468 757 316 574 377 353 264 306 657 477 1313 797 433 1474 415 483 412 383 580 752 606 266 152 778 1490 1680 629 809 524 370 2822 404 153 594 659 753 495 503 267 373 532 1466 650 652 165 331 321 341 316 286 556 318 694 1512 961 137 654 160 504 2171 580 2183 819 1065 442 45 9042 5199 1255 36 1396 1914 -225 -104 -112 -173 -63 -56 104 569 3762 -159 34 14538 615 5669 4850 1284 4148 21573 3934 13005 -163 791 8299 -71 912 6800 -8 -96 832 -56 70 -103 16487 17655 -142 4958 29 7953 57 -175 -55 -18 1453 10309 104 307 223 -115 291 8378 -25 31 32 53 106 -199 0 -43 92 1752 130 1563 513 498 -54 -450 3852 1869 -94 -190 708 211 -677 -296 -261 -513 -269 -442 -159 478 2164 -745 -62 9738 115 3272 2293 2731 2743 11031 1548 7272 -213 122 4204 -209 583 6946 -251 -397 933 -284 -233 -282 13380 17011 -346 2666 -148 4004 -238 -304 -341 -189 632 6028 53 -62 53 -238 44 4246 -143 -190 -104 -49 -38 -431 -357 -238 114 904 -38 870 1938 2039 -14 -186 2857 1365 300 -201 1099 492 -177 -308 -227 -454 -225 -244 120 130 1076 -834 -308 8529 1518 3668 2569 316 2404 26002 1299 13939 -241 1553 5351 -316 1916 2740 -186 -382 273 -414 -364 -259 10071 5885 -386 4297 -337 2584 -337 -371 -313 -233 362 3806 -109 -182 254 12 327 6833 -154 -218 -49 0 -295 -416 -481 -434 17664 10695 26516 25634 21592 19351 14706 24678 20574 15496 23659 21021 19002 20667 23636 11457 15277 12320 15080 14081 10245 6687 11955 8395 6883 15076 19448 27410 14920 14653 25771 11605 8184 19932 27919 25452 19281 11065 16323 17426 10815 16575 19482 12502 12701 188 13831 16743 11329 19430 6480 9805 6339 10756 15439 7760 14640 10093 10171 12489 20411 16760 19690 11777 6332 7661 21537 22417 11170 12594 8770 9860 13861 7103 17621 15041 15033 12453 17479 14230 15646 12086 13617 15692 14266 20836 14007 15696 20230 14969 18761 14764 14968 9615 11709 5408 9718 11126 13568 16756 11439 15030 24420 12125 4175 15546 18782 17041 20863 10630 11676 14110 13017 13007 16429 14131 10592 -74 11270 19434 10299 15970 8380 7327 5199 10207 14345 9582 10675 10127 17294 16066 21334 14799 19406 13011 5905 8189 15601 13884 13624 14427 7956 12353 19462 16358 23892 20251 21518 17844 19262 18329 20905 15191 19115 22613 21448 25327 19127 19866 23591 16230 21628 18201 20096 17406 18094 21232 19449 17782 18112 23006 17633 17384 30481 20356 10642 18316 23485 21746 25785 11898 18540 16658 17585 15992 20255 18930 15580 5325 17807 25224 16402 20346 16130 15100 9045 21238 17735 16248 17262 19092 21971 19426 21580 17467 21859 19526 7472 12036 19960 18211 14872 22001 12076 17989 12695 9628 21865 16711 14663 15706 8446 16788 23829 19338 18075 3290 16588 12524 17465 23593 15020 27633 24538 23622 8175 10269 16134 9935 11301 16287 17926 22626 15770 16386 32046 13576 16303 18288 20332 16870 11664 14587 17503 16292 14149 14998 18221 9670 10471 570 8588 17779 11295 8496 7579 12077 19541 9857 15363 6858 11636 17374 9902 13309 20371 10761 14924 15123 16896 10068 13239 16371 18996 16561 8121 12180 15550 13001 25106 18866 15226 18644 12482 20311 27914 23054 19527 6367 18852 15017 21896 31534 21282 43858 33580 31262 16573 15596 22495 11687 21247 18727 20668 24672 18773 19091 38467 14956 18006 18507 25078 20196 17705 18957 20079 20258 19710 19137 23994 13457 16259 -173 11071 22878 19613 12980 14928 19471 27768 13271 20794 12511 14738 23936 17778 16775 25052 15420 20034 20711 20719 15982 19421 19052 27062 25966 13243 13881 15535 18960 18111 14434 14254 14595 9529 16207 19257 16767 14859 16963 14715 11446 14056 26920 16637 41768 25423 28813 20322 14726 17352 27611 32898 15774 16959 18285 14245 18323 25364 18106 16885 15693 19625 16241 17558 17520 15493 15027 17843 16608 21275 13835 15428 17866 10551 17883 17002 15190 19025 20134 24477 17671 20166 18311 15303 21605 20434 14547 22296 17384 14555 18758 18028 18336 16631 16624 22681 19904 15388 11217 342 432 269 807 1607 701 559 409 340 398 751 139 414 470 364 179 139 225 210 314 215 99 302 425 342 264 513 609 183 291 245 171 487 371 43 264 237 184 159 173 134 490 304 163 294 71 285 340 249 326 172 151 149 218 497 254 217 366 159 677 118 140 70 154 179 231 243 197 267 152 306 104 6 257 86 723 1127 427 375 76 47 22 494 -76 496 335 162 -71 -11 -49 -38 -91 93 119 16 -56 -23 70 153 66 -54 78 -40 -25 -19 -41 -14 -4 14 -52 7 21 -58 166 78 20 147 52 -2 45 -21 220 -8 -161 19 -8 399 100 -6 -236 -90 473 -68 -109 -12 4 42 -66 -45 -11 92 -79 18 -73 367 331 292 1712 3031 723 812 435 341 322 1474 33 973 772 714 216 94 491 196 305 152 173 214 238 -113 298 285 187 260 287 222 141 115 323 320 209 195 165 416 283 153 285 476 154 264 184 164 203 -78 610 158 201 229 -61 859 216 222 138 81 795 72 89 155 129 305 218 146 233 442 262 254 -2 561 1733 718 1635 3946 1710 269 209 3879 2113 870 276 2080 1182 115 -51 78 77 68 4 142 349 1030 146 201 6750 2215 3325 3058 1130 3906 7761 4277 6114 -9 1531 4239 55 628 2773 124 12 2682 145 318 19 7518 7453 245 9085 322 4681 6418 92 207 170 1491 12616 281 584 30139 15215 30496 17714 319 346 421 222 200 104 355 249 2244 3481 2371 4269 6727 2644 975 1969 5114 3076 1616 2268 3804 2204 851 790 929 982 490 448 1562 1830 2801 414 3116 6559 3824 3349 2442 1056 4530 2532 4542 3916 532 3538 6599 892 1774 3588 1106 902 6134 986 912 1263 8237 10411 1070 9692 2367 3692 27707 2029 2582 851 2967 13679 765 1365 9827 12263 15351 17926 1714 1313 1618 1233 1930 446 1817 1354 1127 1046 1007 1003 475 1174 277 405 429 941 1716 20 980 -48 -513 728 623 1233 352 583 -510 156 1110 721 544 1164 655 927 527 448 277 735 1067 738 774 773 360 358 872 363 978 1380 735 808 832 740 632 370 871 1192 800 522 456 344 822 323 963 816 -6 685 211 190 82 187 685 751 -287 970 102 431 723 411 1521 1637 1528 1282 1018 1138 310 1474 1633 1566 1693 3499 844 697 748 1039 740 1190 1573 970 962 1143 4748 1152 1443 2982 3187 3097 1731 728 1644 4024 1077 7941 686 1651 1543 910 3948 2029 1558 2745 3497 1222 1865 607 1171 1812 155 1573 794 4329 622 601 1041 968 1218 4062 1668 1122 1562 546 952 2346 717 922 1151 630 985 826 847 1995 209 -55 160 385 469 319 -54 273 154 48 510 163 50 168 534 20 7 83 199 10 -18 -39 241 -75 -236 240 86 252 -171 28 71 -132 -134 235 -41 204 149 -184 67 97 28 -327 167 90 -120 -69 142 108 75 275 -55 -197 72 -68 129 -56 35 -252 133 252 -16 53 140 126 50 73 -182 176 -19 67 28 43 271 343 479 555 477 389 -31 394 153 224 907 364 267 406 470 126 161 -120 28 -112 7 65 379 -390 50 132 301 524 -76 89 302 171 92 655 96 426 179 57 382 170 237 71 385 -23 247 152 385 203 104 412 25 -162 267 257 8 268 95 0 220 124 308 131 66 335 132 158 45 254 215 119 -72 111 596 351 487 417 735 461 38 268 307 307 437 981 721 450 334 18 294 0 199 158 133 95 670 398 -27 546 530 911 327 120 572 465 310 741 200 446 671 136 393 437 204 195 422 241 327 104 430 286 -3 879 194 303 -70 440 158 84 262 294 183 223 180 66 109 402 147 234 33 45 87 172 169 210 -141 69 253 -2 -104 35 -266 181 244 96 27 -69 -47 -174 347 -85 -170 -268 -204 -286 -231 -102 34 -54 -132 -1 185 140 -91 -220 382 -196 -106 131 -173 -115 117 -179 17 -2 -216 -608 -133 -114 -437 -204 -88 41 -149 -9 -146 -3 -299 -155 -232 -132 -105 -105 -90 -245 -211 -399 -85 -7 -154 -179 -246 -192 -32 -329 -507 -241 332 639 684 614 827 389 157 511 591 441 1013 107 423 211 510 137 229 340 236 396 133 78 687 528 284 336 418 761 511 65 705 448 1073 584 184 249 291 162 586 237 163 407 437 155 57 37 453 364 514 251 244 646 193 660 435 -4 133 1062 216 516 166 -52 142 392 155 175 102 33 183 212 484 261 324 473 50 249 357 190 318 382 486 388 260 138 88 430 472 120 163 1106 402 145 316 228 395 311 373 151 263 88 484 118 270 458 872 62 194 143 359 66 216 20 250 107 85 412 639 46 126 305 217 420 125 485 241 430 96 65 260 91 261 555 308 472 108 249 118 59 206 171 245 267 381 289 36 0 -35 36 -17 39 1 1 -23 56 -27 -52 40 -48 -20 3 64 185 82 49 0 36 73 -56 -23 72 21 -27 61 16 85 -10 25 -38 65 -111 12 39 68 42 18 97 49 41 83 28 26 174 -34 154 45 87 -38 4 31 -212 28 68 45 168 34 249 76 -3 44 -42 19 29 28 12 66 124 205 341 74 328 74 214 103 239 221 405 1306 99 66 124 183 252 131 859 191 65 105 106 334 235 377 281 250 358 118 197 71 168 296 198 113 164 185 111 165 174 148 183 197 225 2194 191 99 197 290 1559 110 178 251 131 138 1147 128 327 123 149 219 585 127 215 174 154 101 1421 501 84 131 167 11 -7 39 12 51 71 -61 72 39 192 32 5 45 -22 29 68 29 68 11 47 104 113 73 46 -34 36 43 42 39 39 32 10 59 27 39 19 35 41 51 -24 50 13 13 59 40 -2 24 3 41 32 21 162 98 68 40 35 46 96 51 31 167 202 38 49 43 26 -7 15 65 -24 164 20 180 -163 436 -143 88 -52 39 377 -14 -31 -349 66 -151 -42 -6 341 -53 -98 -42 -268 -76 19 417 845 403 -299 -103 142 -11 237 -112 87 -520 148 -25 -125 130 -16 -48 146 46 125 30 73 11 79 -190 -113 343 70 76 -57 -260 181 -120 -77 0 -354 125 134 121 161 10 27 -22 18 101 125 87 -184 -110 -30 79 110 86 133 111 178 181 96 120 36 255 -41 90 18 81 180 64 46 201 69 38 141 259 168 85 57 169 359 274 311 232 131 70 313 204 307 158 971 315 498 125 366 165 285 813 534 28 134 380 208 285 197 149 70 283 285 833 190 353 372 249 275 115 37 61 93 347 382 115 89 257 195 320 259 107 131 96 48 47 173 285 113 115 100 145 217 78 210 82 98 90 136 261 165 359 517 152 186 219 237 245 186 30 199 556 259 54 87 54 220 110 207 177 488 166 99 199 173 19 104 203 80 23 115 275 406 113 172 390 199 259 122 209 360 63 129 127 94 188 308 179 117 193 2 2412 1632 1968 2044 1825 2175 976 1767 1939 1462 2818 714 2496 1617 1978 1783 1481 1947 1502 2316 1397 1030 2656 3570 1844 1647 2043 1997 2128 1608 1354 1784 2911 2117 1408 2117 1438 2256 1772 1770 1732 3172 1288 1514 2702 1405 1840 1424 2270 1404 1479 2325 2573 1963 1082 1548 2222 2867 2548 884 1128 1604 785 1249 1300 1541 1910 1813 1505 1333 1993 1232 131 33 244 162 73 340 62 367 34 72 232 122 457 124 108 116 66 544 87 73 60 73 318 92 64 137 188 91 -82 204 -112 52 -44 -2 49 29 306 377 130 209 47 -95 136 4 237 203 553 -37 448 134 85 161 168 81 111 239 246 102 566 175 142 197 72 -12 31 78 20 270 216 57 113 10 813 654 584 867 280 799 379 843 1000 1320 1167 192 1088 748 815 910 479 918 661 1521 675 499 1001 973 741 803 756 2514 1489 322 750 409 1074 1495 246 706 629 964 666 548 668 1128 839 807 1258 209 748 902 1207 481 799 1125 1151 1021 530 582 592 750 181 454 336 383 270 371 620 882 548 348 595 347 607 180 -1157 -1106 -973 -1912 -1610 -807 -995 -1054 -1266 -732 -1168 -729 -1366 -1224 -1612 -506 -748 -1115 -653 -853 -507 -465 -1423 -1740 -829 -894 -812 -1715 -969 -444 -1338 -1512 -1799 -823 -503 -570 -635 -528 -979 -721 -723 -1081 -397 -836 -851 -473 -627 -564 -502 -418 -403 -1693 -885 -1036 -1281 -451 -1046 -1940 -322 -990 -394 -355 -586 -628 -538 -466 -819 -532 -407 -893 -893 -922 -753 -716 -668 -946 -406 -1021 -321 -859 -1024 -951 -1461 -714 -754 -1597 -1082 -515 -251 -850 -629 -988 -581 -445 -1255 -1228 -1258 -632 -700 -603 -909 -254 -640 -823 -913 -686 -618 -478 -423 -645 -451 -331 -566 -787 -619 -482 -580 -287 -438 -834 -366 -351 -450 -1871 -883 -800 -703 -369 -1123 -1394 -781 -1115 -538 -872 -925 -745 -976 -558 -296 -716 -179 -464 -1037 -447 88 -199 572 270 542 436 518 -107 111 122 376 236 2503 90 376 394 192 30 295 238 267 791 575 252 333 378 249 362 266 554 110 312 238 896 229 2433 38 937 719 1289 357 491 712 553 857 863 1166 250 579 -112 278 -345 -106 16 272 769 1766 -170 767 247 515 258 -1 26 531 937 658 684 1810 314 239 335 -279 115 -56 1010 1885 -128 13 -188 -274 -174 74 -254 -14 -199 11 -316 -397 -327 -204 -1200 -191 163 60 -897 -180 -26 -242 -31 -181 16 -208 134 13 -11 -422 -98 -58 -863 12 -85 -237 -392 -288 -318 -645 -207 134 36 2 106 -524 -190 -685 -260 -315 -277 -420 -331 62 105 102 -297 15 80 -133 81 -154 -365 77 -504 -399 5 -482 -601 -506 -292 -759 -758 -97 -570 -776 -301 -305 -738 -378 -1327 -359 -434 -314 24 -423 340 -654 -369 -1360 -412 -331 -691 -369 -1385 -900 -58 -1077 -831 -554 -297 -359 -148 -737 -582 -363 -547 -352 10 172 -438 393 -292 3 -302 -236 -144 -13 -1157 147 -891 -124 -365 -637 -331 -518 -490 -10 -444 -140 -218 -19 -107 -68 331 325 4 -556 -411 -202 -137 -74 -234 111 -57 -59 -185 -265 -152 -38 -1 -220 -223 -98 -274 -11 -244 -109 -91 -62 -67 117 -243 -164 2 -14 -374 -237 -78 -190 -228 -331 -57 -99 -106 -99 35 -163 -136 -169 -106 55 -165 -224 -37 -197 -184 -258 -83 -175 -104 -328 114 -63 -39 -59 -633 7 -165 123 148 -77 -58 -39 -118 14 -51 -109 -69 7 -114 -87 -139 -202 -141 -50 -146 -43 -159 -103 -148 -164 -64 -177 -168 -104 -219 -11 -98 28 -268 -66 -34 -259 -262 -125 -156 -98 -213 -156 -95 -81 -55 -85 -41 -68 -62 -28 -50 -185 -65 -81 -73 -86 -48 -109 -196 -107 -39 -123 -92 -133 -181 -77 -23 -114 -56 -57 -247 -112 -43 111 54 64 -44 -75 -145 -83 -56 -35 -52 -162 -149 168 108 51 142 178 143 43 54 70 108 195 -3 134 76 83 70 100 296 122 244 47 26 44 27 78 155 131 270 115 45 78 173 121 90 95 128 50 113 52 59 75 18 118 155 163 139 139 117 228 138 94 262 301 79 163 -27 138 185 89 182 228 139 122 133 70 131 64 178 91 7 90 109 274 625 202 249 433 279 218 369 336 297 587 317 921 243 338 210 208 98 256 481 257 345 371 496 162 355 431 603 255 569 136 282 295 450 400 487 227 765 255 286 470 255 182 354 833 753 291 364 320 169 169 309 111 228 261 180 863 266 258 182 305 191 121 88 386 887 329 602 476 204 169 246 992 1187 955 1052 1336 1081 420 397 1003 1278 1968 372 1216 1084 1196 670 542 1424 754 1484 675 608 1333 1637 671 1149 941 1924 1078 501 1374 1357 1760 1897 792 1009 651 934 1100 359 828 796 605 952 920 502 810 807 833 847 646 1561 1016 521 695 853 872 1839 475 898 719 781 509 448 510 762 479 669 748 654 1032 655 -89 -43 14 39 36 79 -25 47 -23 92 92 6 -75 18 -15 24 68 -111 90 145 44 65 60 -151 -155 -131 -95 94 -24 -15 -88 33 -152 34 0 -42 -41 55 -44 -56 3 14 46 85 41 4 -5 -106 -48 50 43 137 -60 -202 -6 8 -139 -2 145 74 103 86 67 52 122 -63 123 16 -39 92 25 20 134 60 327 149 255 239 254 660 69 330 168 212 431 416 404 293 102 -92 -25 52 18 180 100 97 104 158 328 301 238 181 26 57 143 389 22 356 100 229 156 145 136 345 179 -9 326 172 -7 -20 140 145 114 20 190 -8 311 195 285 44 50 185 246 210 73 103 172 239 315 468 145 159 151 119 1376 699 1432 747 1053 1625 67 1021 1013 1046 1342 313 1268 820 878 872 794 1251 323 1597 954 502 1223 731 458 1084 1215 1281 1316 296 841 1041 1253 1375 968 1567 494 757 990 631 965 1319 434 729 2048 838 584 438 1327 606 790 1891 1233 510 1111 802 1652 2356 410 591 584 359 711 737 861 1153 1208 1089 515 828 865 442 57 7 91 41 -12 60 3 155 -61 23 8 60 -11 82 151 -38 96 -102 115 -82 -38 -17 -140 105 2 87 53 128 112 -39 144 65 203 93 24 54 -1 -49 -12 90 -95 201 -30 27 260 51 71 49 102 -64 -53 208 207 551 13 -67 -8 141 3 64 -28 40 -18 34 -28 -14 18 -16 49 -24 180 0 -17 38 -31 -12 -51 17 -7 0 -61 -37 -48 -110 0 -118 -13 -38 -13 -15 -93 -43 -15 -32 0 121 -60 125 -81 70 41 -1 64 -87 50 41 6 2 66 29 51 14 3 129 -17 -36 -14 93 -34 43 72 -39 -33 46 0 -266 33 39 38 -58 18 -26 -163 -216 -49 -3 1 27 -7 4 -24 -39 0 -12 -52 -26 14 54 57 16 42 63 47 122 71 3 -54 -34 -49 109 45 -24 80 132 104 108 88 51 23 11 20 12 34 -2 -32 -95 11 -79 19 -89 -18 29 -6 32 9 80 73 15 367 458 150 7 -19 4 17 106 43 -16 149 136 35 112 46 221 164 30 -15 75 44 77 84 19 9 -19 46 -45 782 529 664 590 1029 716 179 122 378 145 851 251 1410 321 191 484 341 568 141 481 179 276 1183 832 648 553 215 460 512 514 515 347 1031 392 300 550 337 560 457 539 251 535 365 263 997 277 821 178 903 430 350 414 767 604 176 346 583 705 403 141 60 185 369 159 143 261 323 494 115 474 581 172 88 12 -171 -40 -10 71 -29 30 -69 38 -118 -25 -100 -34 10 177 167 27 195 -132 71 130 249 165 30 152 104 -3 -147 -29 88 -13 -109 35 -30 -22 27 -43 29 212 84 -38 0 -65 14 -99 -62 62 88 121 50 -172 195 105 -171 102 -103 -236 82 -64 -143 -20 85 -99 56 13 79 63 19 72 51 185 1801 1024 3084 1974 1084 1090 908 2474 1635 1591 1323 857 1872 1593 1981 2668 1128 3601 2153 1603 769 893 2513 2903 2147 759 1656 1130 1062 822 1020 1068 1455 1099 1164 662 753 728 918 943 644 2703 916 677 1251 138 1557 750 814 667 616 1187 1214 1080 1053 674 708 1260 1051 1747 1320 730 825 1072 774 690 1119 866 564 958 1377 1357 697 372 806 1145 618 586 467 684 750 600 742 141 1571 697 672 467 410 429 288 526 411 708 674 805 512 551 739 885 654 756 769 467 1015 842 439 1368 304 881 704 925 480 1160 583 348 1236 326 541 530 791 388 366 627 461 537 868 432 1263 750 615 545 252 439 349 165 462 634 904 764 619 401 499 269 64 134 23 56 -40 68 43 110 95 23 131 -14 232 108 30 227 62 40 36 60 42 139 103 59 78 34 37 141 90 159 12 139 130 69 78 189 11 233 160 115 196 295 52 81 453 233 36 104 236 26 40 104 48 187 41 92 445 91 150 93 80 63 -10 10 12 51 181 41 151 79 87 68 628 637 779 965 598 517 635 857 561 296 790 497 811 404 584 974 371 318 233 832 448 734 790 1032 604 588 781 1044 652 999 576 764 614 1321 493 1168 196 637 728 609 647 610 342 278 1296 442 500 412 1043 365 603 859 311 1037 887 342 1019 750 749 761 472 849 313 361 608 725 1180 1173 463 361 602 218 121 218 173 152 43 105 67 122 62 81 28 53 169 76 86 299 125 114 133 93 111 139 216 195 50 129 182 423 147 243 136 110 79 376 206 326 96 469 373 219 138 520 178 129 419 351 -3 180 416 61 118 150 115 175 189 159 705 279 298 199 231 148 62 86 -7 39 268 152 79 154 314 205 1094 423 1245 953 962 1198 491 1019 646 783 1055 286 1033 818 647 395 343 451 375 749 363 447 1329 1398 595 1128 944 1019 904 1037 528 956 766 1058 905 1104 419 1364 972 851 485 1396 611 574 1882 475 1145 592 699 791 784 1297 494 585 864 754 1655 1028 629 569 355 930 596 617 571 537 907 1134 915 396 515 388 852 779 661 591 591 761 321 843 571 637 836 447 1004 611 565 721 550 748 486 1020 363 321 881 1558 713 919 759 1019 614 691 410 658 1088 707 427 605 505 701 631 385 524 799 643 583 935 353 656 516 758 548 557 921 473 859 525 542 852 948 422 771 348 489 394 361 592 586 517 624 590 474 728 419 325 226 428 65 407 341 70 461 -1 299 685 22 316 193 323 138 290 241 345 641 10 189 344 528 104 399 219 650 761 263 261 982 244 244 263 238 347 92 296 200 358 426 239 410 295 74 401 243 587 225 307 882 82 860 217 235 149 823 194 247 226 216 197 266 112 530 125 365 72 366 203 226 -237 -189 -184 -152 26 -196 -86 -147 -44 -133 -192 -86 -183 -48 -130 -159 -84 -74 -17 -88 -35 17 -221 -230 -62 -206 -87 -183 -254 -122 -174 -282 -116 -42 10 -88 -70 -68 -113 -90 -50 -133 -143 -136 -134 -107 -134 -36 -160 -107 -89 -190 -70 -77 -105 -142 -149 -138 -54 -60 -38 -93 -83 -72 -42 -51 -117 -68 -21 -52 -25 -38 -35 12 1 1 3 21 11 15 -19 -16 -44 -1 15 -44 5 1 -41 -55 -28 -8 -19 -6 65 18 2 20 13 -33 -9 -17 -42 6 34 -11 -2 -61 -31 -23 43 23 -2 -14 13 -22 15 -29 -34 -62 25 -10 24 42 -14 30 -27 -27 -16 -49 14 19 -66 -81 14 7 -14 -9 -1 10 5 49 -33 -5 596 774 359 513 606 454 321 536 565 519 596 141 682 581 583 548 328 383 342 765 370 236 448 1068 335 271 595 457 414 397 145 499 530 307 305 199 353 296 603 386 299 357 289 228 452 272 320 341 897 252 200 874 226 632 253 250 402 527 137 286 145 127 184 125 182 149 456 355 320 272 198 183 102 305 180 152 43 205 129 103 154 172 266 116 183 243 225 -163 35 108 256 88 237 99 142 254 266 78 142 205 142 85 135 176 283 187 60 149 54 166 136 165 134 59 98 88 202 126 94 250 101 93 68 175 111 286 84 86 218 205 167 245 40 161 7 27 128 127 136 140 152 204 61 299 -24 -86 -63 1 -4 16 39 -41 -15 -16 -15 -43 2 -68 19 14 -37 -83 80 -28 -74 -23 -60 16 -11 32 42 2 -26 -23 -69 -10 14 -10 -7 24 15 3 2 31 4 -33 -76 -1 44 89 20 11 -45 -21 -31 -23 -74 -86 -19 -54 -39 -79 -73 28 34 -57 14 -58 -3 3 -39 3 23 -99 15 -35 152 110 123 163 174 117 130 -56 -160 223 218 162 247 211 49 289 76 173 71 296 85 -41 80 233 48 245 125 124 99 89 92 238 46 17 154 169 64 107 65 59 128 171 97 94 169 16 -9 131 130 33 60 336 260 262 163 25 186 333 158 79 105 110 98 125 110 77 138 150 91 124 46 106 -150 -79 -225 -108 -39 97 -78 -128 -14 49 -266 -99 -106 44 155 -40 -210 -231 -101 -247 -162 -160 -102 -54 -88 -98 -19 86 -57 -199 26 110 59 45 -80 32 -28 -128 -195 -17 70 -61 -121 -54 -63 -154 -206 93 -113 -167 -86 81 -45 -223 -53 -226 -175 -38 -211 -249 -308 -351 -53 -163 -113 6 89 -77 -47 4 -244 -198 220 43 97 197 109 51 119 159 124 206 97 62 242 166 182 102 88 151 166 214 46 93 171 260 129 70 180 92 150 149 136 52 172 137 73 272 90 115 102 55 53 340 -13 66 343 62 160 317 271 167 108 145 79 216 165 260 257 226 93 62 25 518 72 57 52 109 166 102 46 129 187 99 166 189 258 262 -20 634 -1 132 -189 252 412 27 326 54 -99 157 -5 318 134 550 13 104 223 97 166 146 224 15 -87 169 85 -3 101 75 -62 233 41 121 -15 109 15 306 124 21 102 -42 138 -93 278 253 78 -62 161 -42 222 287 191 280 -76 240 53 -14 187 -128 691 554 96 694 119 154 141 -88 -238 -406 -552 -477 -290 -322 -233 -391 -508 -484 -287 -311 -488 -362 -771 -174 -283 -377 -348 -578 -378 -91 -605 -441 -120 -260 -638 -402 -862 -254 -88 -635 -1365 -452 -247 -239 -321 -488 -525 -250 -74 -616 -229 -6 19 -52 71 -321 -280 -157 -109 -162 -19 -58 -161 241 -339 -103 -267 -305 -295 -533 -140 -148 -49 -246 -85 -193 -152 -19 -25 -299 79 -64 38 42 54 79 -5 -42 68 64 40 2 84 36 104 99 76 160 -33 41 -33 -15 38 -92 81 117 0 -12 -34 65 40 -90 -86 -11 30 122 8 65 28 8 19 76 11 36 74 68 35 36 123 59 -4 0 115 76 58 88 31 64 23 91 8 35 -2 20 19 41 17 124 19 49 0 -45 3766 2269 4232 3275 3247 3001 3392 5942 2919 1734 2320 9268 3436 2212 2291 3852 2350 3066 2880 3110 3510 3927 5404 1667 3920 2236 5198 4263 3083 3569 2832 2478 2905 4693 3191 3621 3397 2711 3055 4572 3307 5055 2585 2288 7634 1310 2063 2538 3440 3634 3334 2960 3089 2364 2152 3038 4192 4041 3313 2805 2920 2714 1253 2110 1777 2687 3998 3027 1718 2596 1923 1601 789 776 1007 931 916 881 380 384 858 390 914 359 943 806 728 843 548 819 536 635 298 423 838 791 444 729 533 960 675 425 686 910 779 850 777 727 586 555 439 474 728 801 404 528 443 441 648 854 850 527 437 884 996 461 506 596 689 826 491 533 640 411 467 578 511 503 457 533 378 501 697 343 -1297 -913 -1524 -1490 -1356 -1266 -223 -1503 -1187 -137 -1493 -565 -1228 -1005 -1251 -509 -937 -1332 -444 -1402 -844 -573 -1420 -1672 -356 -1031 -1029 -1667 -942 -964 -647 -767 -1980 -1202 -1007 -1029 -199 -936 -1004 -324 -1025 -1790 -693 -731 -2070 -446 -952 -701 -564 -862 -775 -650 -936 -950 -1198 -693 -833 -636 -571 -915 -830 -840 -492 -504 -1108 -1090 -1367 -853 -587 -262 -808 -701 223 74 695 663 245 678 599 481 472 764 438 314 545 102 464 478 473 578 245 394 163 430 663 -8 456 362 387 646 294 580 430 307 281 662 326 417 353 653 442 614 439 416 374 217 1000 128 206 167 789 507 365 84 325 0 385 472 536 447 488 437 480 496 206 312 324 343 699 474 434 554 368 355 -12 -62 41 -26 119 -42 -34 -27 -6 -79 -59 24 59 -48 -39 46 62 -64 30 97 -144 45 -252 65 -57 -28 36 2 -112 56 -115 -68 -11 -20 -60 -5 20 -51 -24 30 -80 87 17 -6 118 6 41 -9 -19 -37 -23 106 154 -58 62 84 -116 142 -283 -62 40 -264 67 -80 -179 -69 143 114 -166 29 -74 -116 -200 -197 -249 -205 52 -348 38 -201 -138 -295 -287 6 -403 12 -94 -17 -41 -24 15 -277 -23 -197 -401 100 37 -294 33 110 12 15 -67 -38 -221 -158 -99 -140 -80 115 -218 32 -100 -50 -93 -39 -310 -181 -153 -64 277 -66 59 98 74 -155 -4 42 85 -29 206 180 56 4 14 -32 -66 -158 164 45 44 -72 -72 43 203 290 333 141 179 128 126 224 219 97 248 78 335 110 170 277 157 123 130 218 118 78 187 341 129 333 128 352 109 151 208 162 149 309 97 176 189 102 190 24 111 12 176 89 91 107 201 237 231 135 169 231 214 243 129 168 130 307 76 237 214 222 121 91 101 151 34 175 151 127 283 48 333 538 67 529 -68 11 494 523 176 267 -56 275 -164 205 438 235 294 -574 -74 -132 366 -69 184 1539 595 207 -10 109 520 -126 401 -220 188 180 136 203 505 110 125 90 -65 -202 -235 -51 -461 393 487 288 398 32 -222 92 -456 1026 157 254 414 49 203 -182 50 267 -166 63 144 89 566 35 211 92 51 -122 -1094 -697 -1292 -402 -919 -876 -352 -555 -1580 -1532 -1064 -197 -1170 -1025 -653 -1374 -683 -1081 -30 -1515 -628 -449 -796 5 -352 -1305 -887 -1792 -2151 -152 -705 -1601 -1742 -667 -79 -579 -665 -884 -878 -573 -408 -960 -583 -102 -995 -643 -1137 -647 -540 -540 -639 -420 -591 51 -168 -647 -1373 -2802 -463 -370 -705 -1100 -691 -581 -817 -610 -374 -759 -600 -681 -903 -584 -89 -420 -88 10 -82 -128 30 7 -79 21 -151 -160 41 46 -141 -10 -155 -52 -15 -23 -257 -10 -123 -347 -143 -214 88 -270 -203 40 21 -181 -32 -158 -59 -115 -165 -118 -96 -64 -38 -124 -26 25 -100 62 -36 -165 -178 -81 -75 -92 -378 -291 67 -174 28 -78 -4 103 -186 -285 -67 -75 -48 0 56 28 -122 -82 -18 -129 67 91 177 215 165 226 105 273 79 184 189 120 41 150 139 303 96 111 188 149 -34 84 114 249 111 141 199 226 108 224 144 220 31 177 172 109 150 57 152 186 137 126 112 98 220 39 31 201 97 100 52 247 118 111 153 8 7 354 169 156 97 87 46 103 158 73 226 125 115 229 198 91 142 -180 95 -106 98 131 155 -73 22 -13 98 154 438 -10 -19 159 -76 -210 -72 290 15 373 203 319 -74 -97 348 150 135 280 -176 176 -263 327 89 485 -57 349 92 199 47 192 110 -74 382 213 17 -1 463 82 46 275 -55 140 189 54 449 349 93 24 123 -54 82 -66 34 225 265 310 117 99 118 -109 23 -31 37 5 48 47 0 -51 43 131 -30 -89 15 74 -27 37 -31 9 -19 62 -7 128 148 54 76 169 71 92 88 196 -24 146 53 132 39 102 18 293 -27 105 256 80 15 162 704 203 51 18 245 17 150 9 16 39 -161 130 209 -17 147 -69 20 -131 -46 1 50 162 265 193 148 22 48 147 -17 -348 116 -1073 -768 -98 -257 308 -69 -202 -559 115 -323 -203 24 -24 -190 -485 139 279 10 -339 -17 333 99 -135 -27 -320 -240 -183 -142 -455 -683 -86 -22 -158 -136 -46 -271 -218 -186 98 -93 -706 -668 -184 -370 -265 -212 -475 -288 -132 -243 -275 -630 -296 -445 -300 -115 -733 -163 -242 -66 -125 -245 -254 50 -388 -223 -62 -167 -124 -30 -4 34 73 9 0 50 84 -47 46 -30 -74 20 18 4 -35 -21 117 68 -10 -10 -8 -32 48 -53 7 -5 5 3 112 -51 -1 92 -52 -71 -13 41 38 15 82 -44 4 -4 -37 27 1 15 -81 14 -64 -43 -9 -31 -20 6 -42 26 -103 51 -43 -63 -98 54 -66 -9 -26 75 29 57 22 -5 -48 -17 -120 -216 -350 -452 143 7 84 -651 -561 -669 86 10 -585 99 -286 -261 -61 -3 -175 -316 -28 -97 -130 -25 -273 -71 -191 -269 -48 -243 -272 -337 -129 -152 -29 -17 -53 -237 79 154 -149 24 -347 -596 -138 -154 112 -213 7 -63 -344 -65 -505 -284 0 -186 -396 101 -84 8 -353 -157 -140 74 -138 104 -174 -272 -57 -190 -282 200 281 656 -96 173 865 217 289 405 237 301 81 892 112 -59 690 499 605 91 201 286 63 274 712 -69 457 -45 376 325 221 280 361 740 296 -150 127 -149 458 489 75 -2 -13 342 -77 164 -7 211 227 432 3 55 -65 439 396 73 128 206 -1 469 -194 131 -205 321 211 -3 34 11 582 509 92 74 170 1486 555 2016 1664 1416 1428 1028 1397 1018 1387 976 1063 1643 1526 1342 796 676 1514 623 1517 822 280 1188 1238 1037 1002 1152 953 1012 885 901 920 1706 976 967 1008 807 603 811 716 1280 2046 817 811 2446 775 1016 875 431 1314 852 1034 1050 550 1291 998 1044 1742 305 497 588 834 210 366 848 709 985 799 520 951 126 724 -76 -211 -71 -119 -116 -31 7 -138 -17 -150 -133 -37 -136 -20 -73 -56 39 27 -26 -162 -54 -43 -129 -241 60 -62 -83 -91 -172 -40 -49 -36 -97 -45 8 -69 -122 -26 -61 -70 -86 -184 -43 -91 -8 37 26 -72 -77 -19 -7 -179 -137 -74 -95 10 -76 -195 -67 -88 -115 -57 18 -100 2 -13 -82 3 23 -77 -95 -20 -108 -355 -220 -699 -475 -406 -129 -309 -695 -663 -489 -395 -486 -526 -651 -341 -359 -241 -472 -407 -572 -143 -764 -612 -426 -468 -829 -496 -739 -55 -542 -566 -512 -451 -425 -235 -518 -254 89 -141 -417 -678 -22 -233 -629 -473 -426 -550 -279 -185 -334 -1026 -485 -669 -454 -245 -330 -626 -485 -668 -435 -521 -278 -18 -264 -383 -807 -118 -218 -252 -345 -432 29 -19 185 341 14 -166 43 441 311 469 37 433 26 382 183 73 23 219 65 -2 59 2 291 -349 467 -154 -50 -177 193 -71 104 248 415 -217 62 31 79 -61 60 -97 124 232 30 88 -143 207 -224 184 96 -191 -124 159 -62 216 -116 111 -77 -59 220 -88 -87 145 -66 321 26 33 134 36 49 189 95 -188 -158 -115 -86 -47 -80 -90 -13 46 -95 -16 -231 96 -113 -30 -4 -95 -192 -343 -41 -82 -62 56 -152 -48 -64 -119 -12 -29 -29 -36 -42 10 43 -75 36 21 5 -97 -36 -46 6 -27 -103 -72 -52 -64 -22 56 -36 -7 -99 78 -217 -131 55 73 -65 7 15 -52 -158 -144 -60 71 3 -121 38 -41 -59 -42 -216 -5 162 -9 146 356 250 107 98 106 3 47 159 62 280 94 135 303 251 318 166 199 58 102 202 149 88 54 117 175 235 150 142 221 217 141 171 88 132 206 215 249 344 439 149 275 198 276 138 188 250 194 199 350 140 303 149 317 257 304 167 245 155 221 128 170 130 214 183 214 92 204 236 99 668 365 572 181 372 638 231 216 582 435 717 344 205 617 711 308 281 108 107 507 655 134 352 577 509 180 372 491 528 162 446 527 893 480 421 259 334 111 81 509 211 857 391 11 110 406 443 632 542 144 142 650 786 458 186 430 348 689 262 197 330 954 252 439 250 377 427 214 325 312 314 368 523 425 551 387 376 716 263 683 554 824 1069 161 517 611 569 349 302 389 477 557 337 245 914 534 233 373 480 856 506 213 414 772 836 449 128 152 363 201 277 140 135 1006 312 281 417 191 347 455 362 358 349 974 224 390 443 329 285 716 37 478 459 392 187 287 401 387 727 147 183 347 399 195 70 60 182 771 25 -279 -11 465 451 552 181 -74 530 679 636 213 -13 -633 321 -218 25 86 -195 1013 444 484 485 -159 597 155 501 774 982 -341 59 72 505 102 313 303 338 -106 -78 -137 -545 357 -221 590 418 573 251 747 7 774 26 -260 4 425 -316 413 123 -189 112 547 378 218 29 -94 174 -72 -5 -7 -12 -91 49 -41 -102 21 27 -27 6 33 33 0 40 -90 -22 40 112 -117 -7 -15 25 4 66 -13 -6 99 21 -6 33 110 76 70 76 98 9 -23 -73 116 80 97 47 132 23 56 207 -28 -166 -1 54 -17 -15 -37 19 43 23 94 61 -95 54 43 65 17 132 68 72 -6 156 240 50 -24 28 2 42 2 -3 14 59 10 38 10 27 25 -24 17 7 -76 14 -37 -55 -27 87 -4 -5 -65 60 84 -4 65 92 163 139 107 76 68 -40 98 62 25 21 151 68 62 89 110 95 57 176 196 -23 -41 51 24 60 29 26 -43 88 126 217 19 4 69 -37 -64 28 51 12 82 122 104 50 74 59 25 -67 -19 -55 33 -35 7 17 -7 -45 -36 -46 -68 23 54 11 -196 -21 68 -1 -34 -43 -89 -46 -27 25 -60 62 30 6 -16 -35 -13 56 -62 49 4 -48 28 32 33 14 -30 10 5 16 -39 -64 -13 68 -23 -4 18 43 -74 -15 -2 -11 29 -12 -55 -93 -149 -5 -9 1 9 7 61 28 82 23 15 751 598 1249 1157 455 504 772 782 1251 638 744 351 949 1345 888 743 461 247 341 825 571 460 674 1005 1218 451 647 842 531 514 487 403 671 492 422 351 352 458 510 424 525 567 1242 296 633 1036 459 469 696 328 410 791 630 1758 288 357 325 747 258 593 131 404 284 165 662 694 374 406 728 454 414 416 152 -209 166 149 6 42 15 92 91 168 326 203 -78 209 225 10 47 139 125 84 -6 95 290 140 169 197 119 293 118 200 44 181 206 93 55 152 8 137 86 103 124 182 110 56 339 6 -66 -7 44 78 96 -103 -4 -76 -203 92 304 -356 54 -4 97 -74 141 60 91 45 107 19 126 37 108 213 511 863 1152 685 512 741 504 601 1441 709 1263 -44 842 665 488 731 564 1118 1021 940 602 495 100 1865 442 946 178 2011 515 478 553 1073 2126 743 629 686 181 1420 768 400 913 880 837 914 1449 427 564 70 1474 69 778 391 2044 1425 211 1445 1201 -293 809 502 938 546 1147 583 381 646 54 987 275 594 852 1029 1299 887 2418 1173 156 1070 395 3219 1678 940 1198 3084 1230 852 887 1027 725 1378 943 1127 990 508 2980 1794 2059 1190 866 1408 948 1129 983 1287 566 813 765 460 1096 1029 953 1067 737 528 688 443 1089 258 126 431 1302 551 792 658 922 805 348 504 1249 1029 817 451 748 781 820 360 738 946 1387 1718 600 456 509 963 443 394 522 453 3 202 351 1096 481 521 749 330 479 710 447 338 406 825 618 810 277 176 891 813 915 370 1466 1334 552 711 227 530 527 1693 642 397 319 560 567 532 502 846 450 325 1277 194 421 480 848 168 363 496 432 382 854 565 485 1007 383 286 757 623 425 388 556 597 1432 380 1026 674 409 604 109 -548 -235 -375 -341 -118 -195 -522 -260 -19 -253 -176 -283 -315 -313 -121 -127 -80 -45 -84 -171 -154 -751 -1661 -275 -300 17 -330 -141 173 -156 -628 -410 -451 -398 -132 -232 3 -189 -58 -377 -31 -117 -156 9 -201 -239 -357 -21 -39 -39 -311 103 -898 413 -157 -256 -386 -12 21 -23 -171 63 -64 -76 -223 113 183 -171 69 -128 -437 109 456 192 9 101 87 87 40 142 161 184 136 345 -142 258 207 108 241 65 173 11 28 195 338 194 330 43 428 449 122 245 144 178 169 61 182 7 273 165 158 230 177 209 235 487 103 375 321 299 118 36 75 415 83 300 130 121 366 123 564 112 148 283 199 222 234 187 248 265 224 324 335 375 206 82 262 296 279 89 69 45 240 42 68 117 162 124 193 174 123 -31 -69 -14 -6 74 113 94 141 21 -57 87 244 64 465 374 75 14 48 146 112 203 317 290 52 62 169 122 136 37 151 400 104 -39 1 135 -1 270 151 180 -29 178 122 127 74 343 -24 490 -3 168 283 159 94 66 71 209 108 262 300 268 279 310 441 275 156 229 177 437 277 308 163 147 123 228 270 165 278 305 265 199 260 362 400 361 389 156 283 203 310 265 309 201 544 282 461 373 258 269 264 1157 778 187 155 600 156 127 292 214 161 194 294 942 311 345 350 214 365 82 137 363 355 772 447 256 167 208 355 -158 9 198 1741 -9 9 494 -131 0 -1 1314 56 -86 18 377 85 -21 43 106 -164 -132 60 122 10 386 124 65 -102 -68 24 -16 -109 -55 -90 -10 -2 68 158 -21 84 -9 107 -86 5 1829 930 51 -62 215 247 62 -168 -103 96 84 571 175 -428 103 572 361 204 -38 102 5 37 -65 443 203 -202 -15 111 538 363 513 312 388 455 226 564 457 727 597 16 224 333 556 450 308 275 271 236 125 97 288 542 222 339 453 297 403 440 357 317 568 296 253 268 188 288 342 366 276 993 179 196 541 23 223 288 483 452 137 375 403 185 269 306 224 364 173 451 464 715 420 194 459 163 529 438 290 204 484 419 117 60 98 95 102 36 111 70 -39 290 133 -43 588 32 38 166 102 120 152 210 21 43 20 241 48 288 95 93 142 214 64 77 266 14 51 361 30 440 361 312 115 775 140 98 1007 -19 82 45 572 84 83 34 36 311 204 54 435 220 284 382 235 224 138 74 81 177 471 488 257 39 144 147 1561 884 603 759 1143 1161 476 647 1080 793 746 729 573 440 1455 1141 748 1047 753 1111 1106 552 1345 1442 1007 1032 635 1175 1079 658 1365 1424 1520 1506 449 741 767 722 1118 633 1136 750 668 712 1299 805 907 1229 1192 925 620 1395 1373 1133 421 661 804 1793 601 735 689 477 863 966 356 610 479 396 648 716 1042 737 -105 -67 -43 -45 -42 -44 -21 -33 -41 9 -107 -17 -75 4 26 -14 15 -55 19 -60 -30 34 26 21 -139 36 58 63 38 120 92 16 169 43 -18 26 -81 123 89 268 171 53 -5 86 267 206 -23 -87 135 -35 2 20 -24 30 26 44 154 45 122 158 173 36 0 49 -1 10 164 22 2 14 -46 33 -6 -315 -207 -653 62 55 143 87 -579 -387 479 189 339 -16 -784 -322 -74 -253 -260 32 -264 -47 -648 -5 -338 -66 -239 -328 307 212 314 -653 332 221 -106 -169 -446 -93 66 123 -60 -404 -146 143 331 573 -155 -288 463 90 129 -799 540 -1076 -215 445 -165 145 -25 406 -97 -109 -75 -41 280 -129 -61 16 1073 446 476 -251 74 211 439 169 248 465 130 407 194 227 224 108 556 259 162 204 56 250 174 238 256 49 341 433 148 87 548 93 -31 159 101 119 589 245 451 91 484 458 158 128 225 555 288 97 1757 363 598 207 153 534 149 680 627 172 591 130 219 468 136 286 330 276 219 293 433 366 365 393 472 112 419 25 -95 113 110 234 240 232 86 69 194 73 264 10 188 126 218 144 257 191 -95 147 5 17 107 328 162 -12 139 237 104 29 -8 223 416 10 59 29 91 -14 105 37 106 485 134 109 104 144 158 106 78 95 110 34 123 150 100 -73 61 302 111 57 269 208 93 176 114 45 -39 30 87 79 100 238 81 259 418 159 340 17 174 197 478 444 565 58 22 164 372 453 233 522 -28 429 95 63 317 108 194 318 243 19 108 40 112 329 166 110 159 96 -71 139 112 -36 345 1057 176 268 180 382 15 197 32 306 110 424 24 49 283 -2 -62 565 352 127 88 253 18 83 166 55 328 164 -51 199 110 78 914 240 1735 967 666 563 539 1934 315 741 1908 182 618 249 322 1258 1395 2058 674 1881 690 1075 656 1520 159 1219 1055 1820 1074 822 394 1154 1763 1157 902 837 178 1077 171 316 1317 2041 1140 1053 1767 630 1212 281 1559 460 1196 843 2539 540 1829 920 1046 2739 220 641 504 321 272 737 1042 1094 1219 996 342 1110 702 119 424 300 412 270 253 425 346 352 474 493 410 162 522 251 457 815 534 386 263 353 269 504 695 412 194 476 611 850 691 1304 346 653 550 826 472 439 239 1558 705 942 560 1366 369 584 2460 0 206 537 1205 337 385 536 685 382 566 531 1432 923 943 331 678 728 951 382 509 378 1683 2115 227 911 468 315 -852 -529 -646 -574 -525 -346 -344 -261 -497 -544 -602 -421 -325 -446 -757 109 60 -621 -203 -593 -358 -304 -558 -1165 -692 -466 -49 -277 -670 -180 -453 -700 -191 -163 -183 -329 -431 -43 -296 -73 334 -436 105 -282 29 -176 -56 -142 221 -137 -211 -863 -200 -430 -529 117 -365 -1086 36 -197 -134 206 181 64 -260 -63 -78 41 -12 -7 66 -142 924 524 2210 1525 983 2416 570 1827 1000 1456 2912 610 2900 1401 1381 500 328 877 344 1846 967 286 1437 1298 683 895 749 1049 1016 634 752 920 254 934 536 607 456 617 592 624 608 925 833 473 801 348 592 478 944 682 611 1391 1585 550 468 388 772 1619 494 519 385 1450 381 549 740 717 541 694 670 644 715 378 -341 -310 -467 -267 -263 -150 89 -72 -177 -253 -577 -107 -365 -195 -251 12 -117 -442 -12 -342 -138 -232 -328 -620 -231 -451 -108 -265 -378 -171 -257 -514 -250 -291 -218 -129 -137 -146 -128 -159 -223 -311 -256 -209 -415 -122 -252 -355 -325 -173 -333 -552 -511 -305 -280 -237 -247 -531 -92 -96 -121 -188 -93 30 -150 -327 -193 -122 -189 -292 -306 -134 588 613 1665 1164 533 1038 671 1821 644 630 792 1309 1346 728 1192 1714 974 528 564 572 374 947 1592 1474 794 687 829 914 982 1294 743 680 527 1352 675 383 616 1071 1004 1106 547 1790 574 660 1828 394 996 457 1366 486 141 342 511 708 815 897 1472 515 1194 1273 979 959 600 451 405 198 1904 1608 313 888 417 531 -544 -824 -849 -539 -196 -716 -161 -220 -261 -395 -208 -240 -186 -219 -821 -37 -180 -299 -164 -288 -280 -217 -497 -371 -491 -591 -415 -653 -546 -264 -503 -875 -490 -778 -329 -391 -290 -275 -365 -370 -240 -235 -135 -403 -145 -181 -418 -507 -378 -362 -292 -242 -340 -228 -329 -63 -164 -349 -122 -252 -253 -108 -219 -222 -316 -125 -344 -300 -122 -84 -409 -546 69 476 7883 3290 595 185 889 8752 3570 1441 3260 8009 4520 2150 2211 4813 371 2967 279 2709 2435 386 6441 1510 6111 -94 2072 1658 2209 5846 1189 2263 1015 7449 1483 2527 1352 1974 718 1727 2161 1707 299 -2 714 1833 627 664 1057 400 1063 2664 55 2245 590 1399 1065 2364 2883 -64 -29 872 376 433 -61 818 5413 2649 1740 2122 -5 696 279 -194 234 288 303 251 195 137 119 36 333 384 376 44 -145 240 233 275 9 82 -132 19 430 119 83 172 87 323 261 536 -277 210 311 194 137 291 -114 144 18 263 274 -10 17 314 275 164 -31 89 178 117 239 158 14 -114 287 252 186 237 370 305 284 217 433 473 213 430 520 475 51 112 149 157 458 942 1753 1529 787 3107 1114 1091 1665 175 306 196 309 1156 440 2148 931 219 640 355 526 2458 465 317 247 1800 2629 3933 1438 2439 2046 742 277 6284 2216 3658 1033 4359 1290 2102 529 2196 1721 1171 1350 782 442 1518 2200 991 629 835 1023 591 2972 1632 3359 1588 2468 1547 3901 1071 2090 502 153 1002 1673 709 207 1892 1501 2178 178 290 255 696 677 258 163 510 410 462 894 229 584 297 306 318 318 126 272 125 182 173 457 493 41 194 287 695 544 104 330 588 827 177 283 285 80 87 254 117 151 248 172 293 137 163 523 205 261 105 190 89 337 464 373 329 329 333 122 81 195 196 197 128 175 230 207 235 64 239 133 360 -185 -98 -168 -54 -19 -22 37 172 -104 -32 -130 -33 -82 -52 -131 87 -90 148 -65 23 0 76 -41 -265 -136 -77 94 -181 -142 37 -17 -196 -80 61 -84 -35 -24 -29 -112 58 -23 -31 -30 -15 114 -19 -1 -72 -45 20 -18 35 -45 -40 11 6 -149 64 -4 0 128 348 25 80 -3 -34 59 55 31 -99 -77 40 10 -9 -21 47 59 0 37 132 39 11 43 40 0 8 -14 106 45 -64 -31 60 -21 191 -11 -32 -60 40 87 77 136 223 -23 42 -26 82 66 68 8 68 86 75 44 107 -9 41 544 697 6 81 208 -15 43 26 -43 38 35 56 177 -11 90 36 -10 72 33 40 -32 -26 185 41 55 27 -7 -55 279 699 408 2883 2185 744 1165 698 358 392 1284 172 695 516 377 466 229 608 290 325 141 849 264 276 273 274 432 640 283 201 208 445 802 451 338 279 83 257 296 61 307 360 349 566 1357 383 291 359 191 344 91 438 328 229 3048 1172 426 517 180 980 214 195 249 266 196 274 181 371 147 344 247 116 284 562 297 804 652 735 701 646 818 213 439 493 495 597 324 416 190 275 260 164 316 415 343 78 430 746 593 1778 783 1147 540 779 398 1595 579 1187 517 610 770 1056 531 347 761 511 2159 1195 530 469 841 425 275 434 456 447 905 630 1487 636 571 293 750 466 521 208 335 399 1055 913 407 401 296 414 661 1000 656 2171 1674 1474 2401 2111 1338 650 1417 973 1484 1351 1835 868 255 438 379 1233 975 1775 854 27 516 649 1420 1167 893 1423 659 717 542 1432 1666 1516 731 1630 813 1520 867 587 894 628 2992 2313 400 1005 1575 447 707 500 794 529 1036 638 2769 923 1017 1343 1724 839 1660 1067 785 945 1748 2198 1196 806 363 993 419 331 521 741 543 630 677 676 570 479 964 98 804 380 573 467 442 306 401 457 346 586 691 490 386 645 782 1119 770 1202 444 677 337 688 570 802 334 1097 685 857 622 455 654 471 1694 590 286 368 1072 242 240 574 395 376 399 516 1687 430 646 319 475 309 313 284 511 481 1127 1336 476 504 339 625 815 714 1104 673 546 814 1076 1361 1161 660 474 1490 1227 526 737 1710 591 726 1129 1090 978 1766 1711 1314 1193 1324 2304 2677 1415 2076 953 1513 922 3039 1619 1113 632 3365 1781 1907 2398 1405 794 2089 6521 2912 500 972 2411 470 1509 1855 905 1456 913 2008 4608 2495 1895 1305 1574 1181 905 1172 688 791 4330 2301 892 1100 695 1159 -299 -153 748 309 50 -310 3 1008 145 -144 -393 -40 169 -170 205 -1 353 179 4 0 116 13 279 382 410 42 82 -3 101 80 122 35 -37 -44 -1 23 45 32 73 -36 90 -66 73 -184 -181 -94 28 -22 166 80 93 37 -103 -228 -117 -42 30 -91 100 117 106 19 69 46 47 87 70 -198 24 229 87 83 908 228 1087 1174 284 319 259 2131 676 264 507 535 1283 510 1156 -60 564 395 128 -65 158 160 2430 2651 2543 -208 334 -386 366 408 200 381 -215 -322 36 -163 448 -102 153 195 9 192 -182 -114 -52 -131 172 186 177 209 -156 -517 -251 -26 -200 2 -135 -85 306 137 182 138 209 348 231 118 601 -60 87 77 -190 218 224 60 361 174 29 200 151 403 283 89 -47 180 -41 132 278 138 302 -9 288 288 128 254 415 281 217 -66 58 150 370 709 119 152 62 255 166 156 316 509 243 311 135 149 199 266 382 218 78 83 497 180 269 194 -16 163 143 464 846 -51 273 93 8 314 229 199 18 38 986 899 -87 309 -2 284 54 24 2719 706 24 104 42 707 464 115 438 333 675 102 632 87 108 0 196 719 0 -13 1375 89 384 397 515 343 36 29 53 -8 19 13 652 549 -7 1420 97 -20 312 438 408 20 18 217 286 550 7 48 13 42 258 212 70 107 592 -14 187 149 464 -35 67 13 579 917 51 44 404 7 5 66 723 408 812 438 85 378 -10 602 752 494 368 593 382 380 617 458 55 306 177 346 177 -54 799 1409 667 415 641 1053 630 771 604 710 235 1097 420 585 290 550 1051 500 372 281 389 200 508 27 150 478 489 214 317 250 185 415 507 113 287 589 228 120 214 151 373 163 223 494 730 275 73 499 450 226 151 132 129 247 160 197 99 10 364 13 547 232 264 408 -1 286 9 166 68 290 193 154 128 341 236 210 166 380 112 209 259 119 29 43 16 173 81 209 30 45 83 162 141 150 205 129 113 239 275 127 -53 350 200 313 168 220 40 49 42 76 123 281 31 -26 204 205 190 206 298 144 18 142 -142 -266 -300 212 -182 -258 143 43 -344 -206 -426 38 -205 20 187 -157 -33 -179 163 104 -75 -91 208 441 162 -252 95 -363 -300 177 -78 -349 -650 -425 68 -198 -142 -78 -79 261 -94 7 -77 -152 274 139 -137 -89 265 -101 127 -639 -111 -49 77 27 24 -7 203 91 -78 83 272 38 60 -70 87 73 121 89 -23 137 18 -137 1412 367 -40 5 50 205 82 4 72 58 299 -54 319 174 35 170 -53 127 145 163 152 -10 44 -36 23 -21 -41 71 76 -70 -61 -14 10 -41 265 -20 75 -36 -42 -62 3 -60 -69 96 -18 -34 -64 196 182 -140 -21 106 23 -18 26 -12 17 -14 5 677 69 -29 115 26 -58 -23 13 94 -64 -88 398 334 757 473 83 601 151 469 654 682 413 115 512 203 463 492 220 293 258 455 286 121 616 818 384 350 249 767 420 179 371 331 665 500 396 261 264 463 233 93 278 263 262 -34 220 102 130 317 479 65 266 511 642 402 107 235 437 686 242 161 204 184 423 269 223 414 197 468 277 264 455 345 2119 2224 1158 770 438 750 713 225 3693 1628 744 537 777 1118 2127 1647 630 1168 1029 3619 805 1573 403 1922 1827 1497 3649 2853 1853 1507 3549 2772 2545 5269 1873 2998 2558 1319 4519 1826 1385 7260 833 898 3020 1982 676 1485 2367 1956 1813 891 1122 1619 2062 762 2343 2310 1421 665 756 979 937 1197 1088 898 3897 1762 1462 861 2193 2562 16 -48 198 80 261 248 424 22 54 141 42 -130 552 2 215 288 68 -120 174 -78 -9 1064 175 108 44 -42 399 102 -3 504 23 -89 -101 305 51 1031 -47 248 395 391 273 407 109 94 1276 1043 132 132 189 43 68 -17 -50 163 583 271 423 -292 291 170 142 193 85 100 388 239 569 359 380 -4 123 190 -104 129 -232 -38 -73 1 -143 -96 132 26 105 -24 69 32 15 51 -1 -64 7 43 13 -41 -65 97 30 43 -155 -169 47 -67 -71 -144 -350 -68 15 -43 -60 -107 39 -1 -64 -340 -61 47 -167 -63 26 -246 -81 37 -108 -195 12 -5 73 6 -16 -193 18 93 2 -103 -38 -37 -43 -173 -152 -114 -69 -32 159 17 82 52 43 127 152 40 10 77 28 201 83 53 198 44 60 45 -88 0 17 86 149 23 53 200 106 96 75 93 95 52 53 13 92 80 38 42 45 22 8 51 62 89 45 111 73 62 74 132 128 -5 134 97 171 51 88 -54 62 136 20 -16 121 12 27 109 113 97 98 28 61 -4 95 71 -83 -28 -282 87 219 191 -250 -143 190 -469 -28 -50 -5 -177 -336 29 -239 -160 -117 -418 -76 -21 -118 -447 -514 -104 103 -347 -79 -111 -496 67 -442 95 -289 -134 -66 -346 -51 144 -48 -612 19 142 3634 -186 -185 -457 -271 -302 -165 -531 -166 -232 -64 123 -229 -427 -65 110 8 148 40 -74 207 -114 281 -63 -99 -304 471 -200 8 60 34 -27 26 80 43 23 -166 48 129 -118 171 -64 -27 -18 -55 3 -38 8 1 65 38 -192 76 163 34 55 66 56 71 117 46 165 76 29 60 65 92 20 64 37 -68 65 20 107 -48 11 29 -127 -21 1 60 -60 51 -44 79 59 89 43 45 -19 -41 -80 90 -33 -92 35 95 -69 131 25 -44 -64 40 -21 -65 -43 -29 16 13 26 -25 46 -47 42 -29 -49 -23 24 -20 -26 132 -30 -58 -86 -41 5 -36 -110 -23 -33 28 63 -17 -39 -37 17 -8 -42 59 -32 -13 44 -9 5 -31 -21 -19 -28 -104 -37 -45 37 0 -10 34 -79 -52 -74 29 24 166 111 12 -32 -26 0 -3 -27 -20 -62 28 27 -70 -64 -64 -19 22 33 -38 -57 -109 -25 0 -82 53 -26 -7 0 -80 58 99 -23 -17 -49 21 -8 -4 -8 -177 -39 -15 17 -69 -13 -22 -67 -51 -62 2 19 -30 -44 1 -64 -15 16 105 8 -2 -129 5 -42 -38 -9 -118 -98 29 -35 -18 -138 -43 -45 -192 -292 -17 -54 38 0 50 69 -5 -54 41 -10 -1011 -930 -1701 -1578 -819 -1931 -1118 -1099 -1328 -1491 -2763 -1130 -613 -1595 -1414 -916 -1043 -1508 -747 -882 -654 -352 -1823 178 -778 -1247 -1695 -1648 -1409 -435 -1168 -1357 -728 -2050 -1055 -901 -1245 -458 -452 -664 -810 -1849 -866 -733 -1650 -1055 -1111 -1413 -903 -1166 -788 -3062 -786 -298 -1468 -323 -1062 -2283 -1106 -942 -919 -1058 -580 -1123 -793 -594 -1577 -726 -640 -743 -584 -279 -464 -259 -395 -237 28 -94 -70 -226 -147 7 -258 -177 -632 -237 20 -143 -222 -197 57 23 -138 -80 -25 78 -201 -189 -330 -298 -39 -278 -288 -21 31 -353 -8 -308 18 -66 -175 -202 -178 -391 -285 -31 -317 -26 -39 -277 -443 -259 -228 39 28 -313 -135 -258 -10 -103 -187 38 -207 -17 53 -109 11 -31 -142 -178 1 -67 36 -190 3900 3772 4398 3449 3415 3685 1625 3103 3971 3198 3365 2901 5283 3487 2899 2634 2285 2763 1950 2681 2508 2303 4103 7344 3396 3245 2925 4093 3827 3814 3070 3540 3731 3821 2746 2481 2940 3016 3406 2834 2459 3480 1794 2806 5163 2516 3133 2564 3124 2271 2477 3683 2768 4058 2668 3339 3561 4366 2268 1728 1670 1874 1877 1605 1905 2107 2739 3120 2484 2793 2062 1644 25 -7 33 -1 22 -4 -10 39 -14 1 -30 10 -30 16 19 9 27 98 9 -23 59 63 25 46 -13 37 22 -44 5 21 24 72 49 43 -2 -3 1 2 1 51 2 57 40 -12 -13 -16 44 70 -2 -19 -13 115 -7 -23 47 0 7 -22 -20 16 -20 103 -4 9 -1 29 2 -13 -2 47 -41 5 -73 -98 11 -52 -24 -108 15 11 -111 -58 -54 70 13 10 -11 9 55 52 6 -65 10 -49 -21 -32 -23 21 21 -102 -21 -20 -71 -11 -76 -82 -21 -42 40 -29 1 4 6 -38 -34 2 11 -48 -19 26 -21 -35 -49 -34 -43 -27 -47 35 -51 -39 -4 76 -109 -85 -10 -88 -11 -49 -26 -74 -5 -29 -128 -10 -358 -108 -259 -152 -343 -227 -62 -222 -128 211 -79 -124 -232 -313 -23 -406 -29 -194 -176 -160 60 -158 -252 -1312 34 -185 -297 -282 -675 -392 -576 -134 -605 -187 -108 -128 -159 -476 -544 -160 -113 -362 -140 -305 -643 -13 -551 -94 -552 -225 -222 -214 -113 -26 0 -75 -575 -206 -324 -235 2 38 -69 -129 -85 -458 -74 10 -602 12 -180 -503 640 228 323 517 227 1252 177 716 422 717 582 90 529 231 551 559 239 74 209 329 226 930 576 -168 252 660 1004 1604 499 889 560 33 184 1939 933 960 482 1431 572 737 651 1156 827 710 1652 1080 402 638 619 367 475 120 340 187 1137 777 1955 297 696 435 910 705 710 371 307 551 955 1393 566 34 579 462 1538 1322 781 1395 1090 1933 1475 2065 2256 1081 1399 676 1793 897 2017 2703 1684 1050 1433 682 1401 1543 2381 2141 785 2028 1732 2519 2650 3255 1666 1429 1430 3079 1349 2176 926 2566 2329 2288 1962 2755 1335 1665 5912 1569 1615 1130 3047 1061 1396 1699 1366 1933 1252 2284 3931 1398 2020 1050 1303 1953 1953 1454 1129 1237 2795 3292 1388 1767 1501 1845 170 146 203 90 10 110 0 212 257 95 254 172 149 140 160 205 186 253 155 216 133 28 351 374 250 407 68 348 428 484 80 428 16 198 137 94 160 272 251 285 328 562 180 233 809 93 90 91 333 61 143 223 135 259 98 216 453 283 281 26 216 234 173 137 77 151 460 294 21 189 311 94 114 153 158 200 170 185 17 143 183 266 236 26 249 207 188 374 123 80 65 153 97 65 116 176 32 169 90 254 201 126 167 231 248 190 28 72 110 46 96 35 44 143 80 56 48 44 171 241 128 73 18 145 74 474 52 25 39 131 164 367 118 149 223 193 38 33 88 127 51 52 36 -7 -11 -40 -64 -17 21 -45 -43 14 0 -4 -18 -86 -29 -32 123 120 11 114 19 -106 67 -52 231 -21 74 37 13 63 -22 -22 -106 -53 -92 -70 -59 -20 -70 720 -38 -22 60 29 27 285 102 -74 69 -93 -18 3 55 45 -31 87 34 25 638 -79 23 264 -314 -387 102 -37 -18 315 1238 -74 -70 -77 -56 53 910 206 319 394 204 964 983 785 328 246 133 192 421 255 327 784 349 238 553 279 403 1486 946 590 873 600 977 1423 698 1839 720 620 388 1986 1166 1156 129 1797 989 1430 960 698 1145 903 4074 3191 222 328 1434 1620 843 1639 330 544 978 1035 3895 438 998 1206 621 1157 1211 442 525 667 1661 3028 621 556 412 1159 1165 351 160 45 139 344 114 219 567 569 438 142 351 297 239 271 595 448 130 203 125 71 318 2326 88 129 113 302 187 153 5 325 -10 319 111 204 27 152 329 35 121 812 110 45 204 84 126 20 300 104 131 403 229 147 110 237 106 256 144 84 -7 -3 -17 47 97 177 111 150 437 127 139 73 384 317 512 1013 240 493 470 759 625 453 775 413 460 432 513 261 247 327 214 450 234 625 502 273 220 667 951 1119 596 786 295 589 533 1277 510 705 432 651 631 523 518 467 231 228 2299 1512 525 459 971 369 285 686 359 289 609 485 866 663 673 401 480 273 372 433 438 585 793 1047 1301 274 453 282 2 36 128 108 95 79 150 -26 87 12 -6 61 33 26 61 79 119 154 66 6 185 86 49 84 18 174 44 173 139 148 7 99 31 208 78 136 20 488 65 128 49 52 138 53 150 154 41 125 123 33 12 126 -9 57 207 302 475 0 112 257 244 252 18 95 56 17 61 69 44 107 23 38 131 245 105 108 93 146 97 164 119 158 143 80 263 150 145 226 64 265 161 270 141 145 262 303 120 126 86 245 153 145 128 178 151 94 115 192 106 236 129 141 51 122 55 54 176 111 162 153 278 101 106 164 115 248 91 58 244 245 98 182 186 241 31 157 134 191 128 205 138 132 267 71 -83 45 -71 -22 -98 -105 30 34 37 -49 -26 30 -71 32 55 -48 -21 -77 60 75 23 -60 -29 -149 -64 -147 12 -18 -46 -9 17 36 -80 114 10 -27 27 32 -77 22 -14 71 -1 28 276 -99 27 -28 -60 -2 -40 -92 31 -43 40 31 84 -159 -7 -2 62 111 93 13 37 -42 164 68 -31 -24 -66 27 -146 -120 -50 -269 -247 -230 45 -655 82 177 -119 210 142 -56 18 341 174 -43 312 0 46 184 175 566 440 -24 -134 -213 -60 257 5 336 -98 173 256 34 48 370 211 265 264 149 10 143 1066 313 -75 -121 357 -176 76 -3 195 23 -60 317 449 -262 386 295 177 51 193 -21 94 -33 373 235 346 264 285 322 -236 -127 29 -54 -87 -38 18 -175 3 -149 -108 44 -23 -98 76 -121 -72 -68 -44 -433 -130 -126 253 -2 129 98 138 -276 134 51 -133 53 -70 -255 -100 -132 50 341 -153 275 -95 -26 -190 -68 185 49 -107 -74 127 56 -142 -278 161 137 -94 -96 432 -535 136 86 99 143 96 71 209 50 28 331 23 -169 -41 101 812 685 176 421 1543 2727 1234 -9 1518 1754 2889 161 2375 279 597 1381 864 2086 1457 2451 1844 1345 2724 1041 136 4707 3367 -44 101 1276 30 154 2326 1848 114 24 1531 4215 49 259 2418 7650 527 4246 4477 21 41 127 296 2295 5865 330 456 3336 655 2771 3575 1330 37 1826 1710 1450 1653 160 1204 1109 3228 4392 1132 117 1449 1006 1778 810 1124 547 -5 452 239 456 963 2315 678 1351 1156 235 1173 1337 796 639 656 1179 277 -34 858 1973 859 656 185 426 975 1196 503 764 380 916 2 321 1401 2099 157 1205 949 1312 292 959 1586 529 417 36 1076 895 1469 298 1105 1204 1751 1008 932 869 945 331 684 2037 1646 120 518 153 3819 1658 618 599 759 2348 934 663 658 703 858 1206 960 1112 974 988 975 171 1436 951 1115 1010 493 306 375 1573 457 1584 512 368 345 307 1352 640 469 1454 510 608 625 1342 839 1292 765 1464 780 1211 593 1662 406 891 4643 1777 1637 621 1173 532 295 492 760 458 793 863 698 477 818 322 606 756 415 361 834 1718 2236 1712 1632 454 530 399 68 52 124 -211 20 110 -93 148 124 165 336 -238 90 -150 38 -85 -106 49 -41 242 -33 -8 139 67 115 100 372 -1 234 266 156 137 194 49 106 118 11 129 75 106 196 122 47 -4 127 163 142 153 332 170 112 42 272 150 6 44 134 173 36 302 -148 38 135 -77 101 50 262 234 29 -227 280 30 -1204 -444 -377 -418 -441 -336 -235 -434 -476 -616 -301 -134 -338 -579 -297 -542 -290 -463 -163 -288 -532 -108 -492 -1661 -576 -741 -218 -196 -796 -384 -110 -339 -670 824 -224 -272 -211 -465 -91 -329 -559 -1570 -418 -217 -386 -238 -256 -258 -495 -278 -493 -1372 -1484 -1300 -298 -176 -558 -760 -219 -245 -216 -787 -121 -224 -211 -563 -366 -514 -347 -269 -947 -180 -21 141 -2 11 -8 24 42 8 27 19 38 0 16 2 50 53 47 55 34 19 -14 21 -39 151 39 60 -10 39 82 37 62 6 47 -24 15 34 56 93 24 83 -16 55 53 46 141 6 122 -7 96 17 58 17 125 57 12 136 78 178 26 2 -29 -37 37 6 42 79 58 76 49 22 36 15 -85 -158 -76 -155 -116 -80 7 -87 -37 1 -204 -98 -14 -229 -170 87 -56 -188 38 -49 19 41 -44 -92 -106 -121 121 -353 18 284 -1 -80 -118 10 73 -19 -91 142 132 232 12 -27 -49 -12 724 -71 -145 -265 83 -78 -14 -46 -53 131 -183 132 91 -374 176 9 -346 -98 -20 -95 -74 -115 157 113 70 4 -190 -139 9068 6369 10920 7311 5563 8202 4350 10903 9000 2831 7015 6702 11217 4923 7417 8824 5110 5659 3771 6805 4417 5483 9071 5186 4056 2434 6886 6447 5181 8372 5203 5440 6361 8463 5838 4633 5084 5838 6653 7367 4250 9271 3178 5083 10555 328 4391 3852 7659 5630 4197 3229 3225 4583 4543 6713 6817 3846 5425 3922 4062 6524 5885 3726 3051 3568 7000 10632 3313 4586 2968 1540 -826 -935 -1110 -1021 -432 -800 -410 -920 -791 -940 -1082 -506 -975 -526 -885 -628 -670 -726 -404 -730 -460 -382 -709 -1634 -769 -330 -803 -1311 -808 -447 -768 -836 -1362 -809 -673 -678 -619 -487 -741 -439 -623 -1141 -729 -450 -813 -614 -706 -611 -947 -605 -859 -1314 -1303 -781 -453 -687 -353 -1725 -159 -721 -585 217 -414 -383 -512 -889 -374 -496 -397 -741 -553 -86 226 632 622 478 423 445 183 122 570 582 615 441 642 539 422 629 385 590 210 260 716 113 171 580 549 557 346 669 450 207 394 477 626 587 409 445 373 294 410 337 340 215 252 205 356 492 457 398 518 271 318 234 569 1267 146 619 444 767 72 249 235 561 95 15 327 258 440 176 427 222 342 238 1784 1940 1969 1306 1250 1570 841 2141 2401 2140 1320 1942 1569 1416 1145 2141 1008 995 992 2199 1482 1477 3085 2681 1598 1634 1778 2122 2331 2452 1104 2117 1184 2562 1401 858 1197 2176 783 3532 1553 2193 2295 1517 4253 1414 1004 704 1603 1076 1950 1896 2293 1077 1809 1607 3233 2404 1745 886 1836 1992 1199 1409 986 1611 2675 2646 978 1705 1158 1822 -123 -298 -132 -344 -205 -385 -109 -220 -321 -147 -301 -190 -48 -189 -176 -116 -143 -454 -185 -218 -97 -126 -120 -48 -71 -243 -145 -85 -206 -45 -147 -243 -344 -228 -111 -58 -61 -85 -150 91 -80 -452 -54 -196 -42 26 -90 -207 -58 131 -7 -242 -135 -373 -297 27 -36 -373 -37 -329 -211 -195 -53 -156 3 -7 -165 -23 -28 -197 -95 -91 1219 1466 1518 773 824 1566 699 1919 1156 756 1177 100 799 826 1382 1066 910 553 688 804 401 797 974 919 600 1797 860 2072 2817 3556 1118 1670 818 2511 730 1532 725 1591 977 1815 919 1123 1251 1065 2610 206 1025 832 2208 676 361 882 1479 1264 1218 983 1261 1455 1402 1382 1982 1633 1583 1460 611 1055 3345 3430 568 981 502 889 1612 610 594 572 313 920 394 386 821 3293 858 788 792 416 1059 957 615 482 371 593 341 1006 1353 2307 1007 1160 823 858 980 1761 151 1068 677 808 413 433 471 2219 1289 1570 891 1494 441 1504 7309 1163 491 284 1356 960 504 469 231 1427 1093 2927 3479 794 893 870 610 621 1091 348 721 762 1263 2719 1306 456 2345 724 -176 -113 -135 -55 -73 -164 -87 -141 -105 -79 -108 -73 -258 -48 -33 29 -135 -148 -76 -147 -129 -95 -135 -341 -210 -177 -56 -175 -165 -45 -119 -78 -209 -132 -62 -54 -50 -60 -168 -47 -242 -96 -61 -129 -110 -51 -150 -119 -95 -54 -128 -134 -130 -136 -132 -142 -170 -175 -25 -84 -14 -110 -83 -74 -127 -153 -84 -77 -98 -22 -270 -15 108 199 219 119 137 271 111 170 96 48 280 88 135 136 154 134 17 278 74 121 132 -8 266 371 173 175 102 276 131 143 115 231 130 155 88 171 155 167 154 85 188 230 83 136 191 136 266 174 128 150 175 129 205 127 225 189 239 166 29 141 -34 61 86 74 74 163 94 110 81 142 159 96 23 40 38 39 63 53 -7 24 -32 -11 85 -21 -2 12 0 -28 1 3 17 0 -30 -19 -6 -62 30 55 87 39 -5 -1 12 15 -79 37 35 -5 44 26 1 8 -2 -32 48 -16 11 -53 3 -17 -56 -13 9 37 -45 57 5 -2 -11 4 46 -26 -91 -99 4 18 18 29 48 81 19 -17 -23 -17 -34 -100 13 90 43 -19 13 -28 -7 84 90 -25 -21 -10 -27 -29 102 -108 103 117 68 54 -33 -127 74 -86 -3 -53 103 5 160 67 0 -5 30 51 76 -8 -29 -67 68 1 121 -21 11 62 1 123 -2 -39 -2 82 65 -121 -223 48 -33 142 -28 153 -94 -35 53 0 22 105 -21 -4 130 -44 18 45 21372 17870 16587 18009 16184 19129 14753 19635 14925 15405 22571 18951 19821 16968 16366 14452 17198 11959 15716 16422 16436 16098 18674 18700 14528 16642 15527 19494 18849 20259 11800 19387 14498 18727 18364 18050 17432 17886 16647 17094 18770 18647 16456 20801 21417 26343 18051 11568 19439 15739 19919 20597 13361 16673 16061 19362 21519 18585 17067 16511 13143 15098 15230 12071 17966 17544 17040 19197 16347 14861 15038 10739 -208 -396 -364 -344 -230 -259 -6 -369 -162 -123 -500 -48 -341 -356 -375 -37 -243 -587 -169 -203 -247 -58 -304 -428 -152 -89 -207 -320 -284 -205 -254 -337 -440 -231 -138 -192 -135 -167 -215 -25 -126 -252 -267 -23 62 317 -154 -131 -88 -110 -120 -594 -410 -300 -82 -84 -66 -227 -97 122 -69 -75 -63 -154 -72 -177 -251 -178 -1 -369 -236 -249 651 1183 1568 2001 1030 3302 1593 1133 957 93 631 162 504 770 698 1236 972 139 647 227 757 1295 478 111 210 885 1239 2864 1146 1530 1202 443 256 3794 2787 2400 686 2620 1765 1721 314 1184 1434 599 503 3023 782 1096 1661 806 485 453 436 412 1541 1666 4514 794 842 670 1145 997 415 340 74 662 1089 176 174 806 1261 876 338 327 541 391 166 476 258 275 737 389 363 260 285 289 296 1008 404 312 628 392 227 530 949 509 929 1234 411 1131 952 1202 437 939 592 1699 477 547 283 1546 755 1377 1194 1298 461 1196 3110 1691 321 531 1267 303 786 766 444 828 583 1199 2177 991 857 1004 972 711 557 680 223 294 1238 1392 272 521 906 968 22 -62 3 60 5 7 34 25 9 38 24 20 99 -12 17 115 -7 55 95 6 15 10 106 111 81 122 32 42 88 163 -16 80 8 17 39 8 34 148 131 78 8 147 68 9 127 127 -3 11 153 50 46 3 -12 74 76 0 114 -9 67 28 2 -63 67 9 32 27 57 68 68 52 110 30 -53 -69 -4 13 -72 -73 17 -44 -31 20 -36 -11 -109 -106 -71 17 -35 -80 -23 -39 -17 69 -25 -184 13 -5 -4 -19 -76 94 1 -55 -68 27 31 2 -14 50 11 -3 -2 13 46 -5 95 -27 27 -110 93 46 2 -37 -82 -36 12 2 144 -51 104 40 28 -40 21 88 -9 2 65 73 -24 -14 38 -12 298 324 561 916 384 552 438 808 363 532 467 83 822 337 544 196 41 148 187 429 296 302 326 403 240 437 757 531 352 495 302 253 337 728 582 646 363 1008 215 371 492 243 147 430 1383 234 598 400 554 276 408 359 400 272 1100 327 805 317 355 324 555 133 337 241 817 1381 537 936 787 157 350 203 633 709 590 544 451 683 466 1290 682 1034 507 665 449 464 651 1038 326 423 564 591 618 545 621 642 349 492 1210 594 740 839 551 672 829 1259 787 621 691 1455 656 765 727 437 276 612 2303 1527 221 636 1520 413 602 638 417 863 494 540 1553 733 826 497 440 550 433 659 293 543 1906 1444 596 621 533 772 482 211 618 1142 708 488 924 826 596 449 793 110 1038 498 647 598 345 463 247 838 362 523 590 300 315 438 739 924 399 633 229 536 532 1076 365 837 334 714 585 726 405 992 419 362 1569 1605 610 387 726 264 301 586 598 202 720 401 1039 814 402 379 363 372 179 335 671 730 1412 771 422 414 180 427 380 139 536 154 41 72 209 483 364 159 129 299 184 221 287 654 226 213 434 227 203 36 819 124 600 21 82 -18 114 128 58 84 107 0 1 -1 99 31 71 46 -27 586 28 12 87 -28 19 47 151 -12 -20 -4 101 74 1 302 140 -132 84 62 -74 18 47 61 -1 50 290 163 47 112 -36 76 -195 -339 -68 -35 -45 -58 -62 -191 -177 -101 -109 -186 -118 -62 -254 31 -13 -77 60 -132 -113 23 -342 -604 -231 -100 -25 68 17 100 -51 -235 -868 7 -28 -72 -204 125 -186 93 -168 -4 14 -49 90 79 -82 110 -125 47 -36 -151 50 -553 2 172 -59 -121 252 81 189 -100 187 6 -58 26 55 -9 -147 59 -56 167 705 565 398 443 639 395 69 113 387 599 442 275 585 329 122 336 314 -247 -6 838 277 197 354 1434 447 310 294 453 345 16 273 601 806 271 178 56 -20 123 252 53 225 107 345 223 1018 72 368 231 323 462 58 517 354 464 692 445 465 531 212 177 312 111 245 160 -12 250 447 298 384 242 538 279 665 704 1443 786 1432 434 464 494 872 423 512 1123 1211 472 690 1267 579 1032 967 827 848 312 1299 1149 685 353 498 875 899 529 218 1255 139 271 -43 297 244 985 193 1112 301 1235 435 269 1542 530 210 188 862 949 763 178 557 436 447 498 925 1273 784 831 594 813 900 267 165 582 1482 835 502 766 988 971 2043 1387 2078 1501 1223 1683 1124 1528 1290 1320 1868 2994 1413 1269 997 2145 1493 1517 1635 2119 1570 1277 3042 1954 1540 1573 1962 1329 2115 1894 1047 1880 1707 2450 1166 1462 915 2050 1974 2462 1385 7834 1685 1072 3837 3201 1354 1381 2137 1240 1732 1334 1431 1155 1569 2006 1883 1964 1883 1011 1080 2007 859 1271 1166 1315 3082 1810 1403 1510 1568 732 197 26 739 136 348 234 247 210 245 170 299 157 417 166 188 232 196 238 229 201 465 128 778 482 461 185 824 320 187 104 211 129 61 636 307 1477 70 324 134 164 -34 -157 939 44 398 864 206 140 202 338 88 -92 296 206 330 487 319 532 114 175 114 442 232 100 257 303 -172 424 247 152 18 5 5276 3253 3844 3203 3378 3982 3810 5512 5585 1470 1563 3631 3614 3383 2765 6868 2865 2460 3192 2917 3104 5898 6013 2429 2571 3343 6088 6293 5603 7437 3903 4587 3656 9100 3494 5865 1557 5968 5759 7729 6312 10082 4801 3915 13742 10179 3221 4797 6125 2097 4167 4013 2920 3187 3358 5148 6462 5320 5546 3278 3941 3260 3417 2968 2244 3424 8928 6471 2719 4451 2999 2150 610 702 368 750 656 295 496 838 341 277 465 278 763 406 537 155 336 -83 77 671 194 249 394 528 213 109 574 314 209 49 268 384 283 271 13 535 71 55 358 260 199 477 499 53 524 308 190 311 299 215 312 713 238 323 315 214 422 616 316 230 -17 499 8 210 413 449 529 496 369 219 296 78 2478 1315 3234 2466 1230 3415 1270 3478 2162 2318 3297 846 4661 3296 2223 3080 1507 1338 1812 2691 1706 3029 2940 4052 1855 2890 3286 2687 2051 3018 1394 2039 2087 3351 3110 2534 2374 5315 1582 2774 2979 4795 1844 2545 7252 3089 2004 1658 2403 2193 1675 1841 2404 1305 2553 3610 6604 1830 2376 1408 1704 2436 2233 1189 1729 2524 3916 3220 2331 1283 1460 1273 -9 -16 0 31 40 33 -13 28 69 -15 82 -53 -43 100 47 28 3 40 31 88 33 -78 68 -121 -74 -75 7 -20 -2 12 -8 23 32 0 -13 3 -1 13 66 35 -5 27 51 23 13 23 2 51 -40 51 8 6 0 48 27 33 -13 64 32 -12 -69 -37 27 -41 14 -2 25 11 5 42 -2 -76 110 2 -17 -9 71 24 2 5 -9 35 -13 -18 63 -26 100 14 104 64 30 4 56 -65 -6 78 60 -61 26 36 -71 -11 14 35 17 -49 3 94 120 -40 -62 6 -24 76 -32 -3 15 118 18 36 -4 23 40 29 36 36 -2 12 -2 -64 28 31 133 174 31 29 30 -1 -5 24 28 39 18 38 158 -214 -8 -39 -305 343 213 -203 168 408 -140 164 -253 -82 280 -21 -1 961 391 457 26 -110 162 357 -55 -69 -161 -140 -225 157 -8 47 -409 -380 -68 202 64 -224 165 -129 89 100 79 62 -194 -96 -78 41 33 -32 129 219 -325 -38 239 63 170 -8 -39 0 -250 -309 89 -119 160 30 -44 -142 -61 304 66 279 16 -57 -99 25 -20 70 -3 -36 -3 -87 -81 -166 -12 -124 -167 -98 -106 -9 -120 43 -148 -15 -35 -5 -50 -151 -52 -118 -143 -7 -55 -124 -155 -247 36 -22 -110 -57 487 110 142 -86 -33 -72 -73 930 132 -51 -80 -39 -190 76 -79 -45 31 -67 -29 41 -111 -9 -57 94 -43 -232 35 -67 -49 4 224 -47 -118 139 225 252 770 365 205 440 195 297 194 274 511 77 252 172 214 45 121 253 42 173 226 26 186 273 157 163 176 133 93 75 163 -8 94 204 149 152 304 61 141 62 22 100 100 72 128 54 56 170 134 327 105 170 164 187 389 138 42 82 -18 120 -106 137 264 159 185 111 173 409 241 142 38 30 564 384 274 483 306 509 419 655 698 427 479 200 526 559 522 966 253 268 353 483 764 475 766 664 370 644 754 794 598 1458 456 478 443 508 289 595 165 659 527 653 583 725 401 384 1563 136 234 271 882 368 431 740 238 346 439 714 1026 534 718 242 314 306 238 272 367 587 936 833 498 634 396 310 597 367 630 553 430 587 313 461 561 549 818 306 746 559 693 718 367 646 157 600 282 258 591 843 428 663 601 848 526 341 334 379 497 528 461 381 461 321 424 204 385 452 324 331 487 158 452 313 308 313 407 491 547 379 286 432 398 646 111 293 226 284 259 208 404 457 295 468 553 337 533 338 183 139 -26 49 -48 345 1 -118 0 -32 10 13 434 -68 -71 430 76 340 -66 -149 -3 6 219 257 -298 53 -33 114 -403 -105 0 43 50 74 163 94 -77 270 69 94 157 40 -114 194 -26 22 130 11 93 69 194 -569 -21 -282 311 -84 82 -306 48 -26 -111 -155 101 51 -12 131 150 237 129 -57 172 -114 704 622 682 990 745 3392 362 726 418 610 1419 272 814 597 752 361 233 831 256 615 1113 602 1145 748 613 613 1487 810 453 1146 384 1560 842 794 516 829 799 1238 311 827 1243 534 394 2617 2237 1506 915 286 419 811 884 819 473 355 2517 485 630 1161 432 593 157 669 2099 1188 1237 1107 1856 2393 1171 571 520 477 712 642 612 353 39 144 356 503 527 268 147 1118 540 432 334 781 723 797 412 342 433 1091 834 151 338 338 425 759 805 3135 122 2470 203 826 632 603 339 1750 449 4655 839 716 1379 1124 3462 1649 70 9 2622 229 295 391 369 178 593 628 2613 320 1444 468 456 534 833 117 255 654 692 1168 238 541 275 767 81 100 105 41 18 13 71 69 155 96 -39 33 -24 82 41 152 1 -105 20 97 187 -41 3 135 46 14 45 84 20 52 23 26 104 89 0 0 84 11 -18 43 49 19 45 41 96 57 30 28 98 25 60 161 41 133 77 -21 92 5 29 88 29 129 53 -38 70 30 43 2 80 72 43 94 729 730 1584 1412 667 470 414 1534 956 478 1451 608 1057 917 447 696 406 673 271 381 259 508 1350 1081 1862 874 344 903 690 904 380 707 479 468 373 598 685 581 805 417 480 315 830 655 384 429 383 248 796 488 757 614 407 869 775 369 795 752 349 499 283 527 460 586 623 565 722 868 380 304 494 449 -161 -199 -337 -308 -59 -281 125 -330 -270 -167 -443 -162 -224 -635 -405 -275 -106 -111 93 -179 -78 -6 72 -227 217 -221 -32 -640 -82 80 -259 43 -524 -429 -155 -423 126 -238 -144 -105 -137 5 -45 100 355 -183 -422 -433 -2 27 -61 -187 -393 -7 15 -254 -219 -662 -23 -21 -259 -431 2 -204 -7 -253 327 36 -9 -34 -141 -2 199 375 307 409 103 214 205 520 122 -64 256 -17 299 189 293 307 27 46 126 238 130 356 169 197 118 362 503 383 252 687 206 273 -44 663 213 289 211 747 372 535 296 286 286 89 647 553 88 -9 378 123 125 153 190 213 363 58 618 195 377 132 416 109 547 85 85 221 648 458 239 262 236 188 92 209 4 -47 71 31 6 -65 41 -69 63 -57 293 136 -14 0 82 123 117 60 -44 43 11 56 -90 -53 14 -29 -61 39 -23 -31 -70 99 79 34 -68 62 -13 -10 -22 47 -29 18 34 56 3 -79 53 43 -10 -71 89 33 -23 90 33 -74 14 72 50 81 56 -15 12 37 -1 48 10 -27 10 -66 1613 928 1945 909 482 716 1062 2199 1318 1250 1032 831 1995 1094 1427 1507 727 843 1213 3697 678 47 1043 1848 1095 906 708 388 521 690 300 942 305 764 279 365 797 2261 331 471 457 1261 251 727 1731 469 238 286 946 437 505 -46 -19 226 770 874 2058 460 516 413 465 844 1211 21 602 651 2181 1370 716 748 589 1352 56 -60 41 50 58 20 34 94 64 33 61 34 33 42 63 -38 -47 71 -3 188 0 -63 61 86 53 92 -63 23 224 69 -69 835 73 -44 -13 -12 -5 1 -22 49 -17 -17 60 24 101 122 30 28 524 -17 -5 6 79 -73 -20 -6 126 34 165 84 32 -37 -49 -41 -3 -19 76 12 32 -37 -25 -83 2487 1885 2601 1968 887 2003 3371 3794 3882 2425 1644 2417 1786 2540 3660 3679 1474 1585 1898 2468 2073 3086 4320 1214 1922 2452 3874 3827 3429 3758 3289 2809 3037 4866 2847 3456 2914 3928 3485 3333 3205 5436 1911 1913 7819 8736 1812 2127 3533 2432 1435 2617 1494 2491 2939 2719 3794 2967 2442 1877 2981 2123 1621 2688 1003 1305 4596 1916 1434 1263 1794 2722 721 533 1414 972 1654 1275 899 756 1283 872 1009 633 1249 842 1185 1502 573 1242 510 422 210 423 822 477 398 952 2426 1660 1274 1192 1452 1095 1196 1568 734 811 1063 1061 766 1285 862 1483 489 728 1428 645 863 748 1048 757 1023 1236 1837 1245 1493 790 2283 1920 868 2059 1549 1223 885 849 820 705 1067 1123 179 644 999 910 -1092 -863 -794 -330 -278 -350 -59 -616 -308 -510 -479 -608 -515 -271 -523 -777 -385 -723 -394 -552 -260 1603 -1480 -626 -715 -977 -771 -959 -608 -333 -837 -566 104 -677 -779 -594 -666 -614 -426 -505 -753 -755 -540 -439 -541 -141 -742 -813 -461 -748 -380 -760 -999 -475 -248 -617 -884 -1125 -330 -336 -401 -94 -456 -312 -593 -661 -206 -407 -271 -259 -847 -604 171 500 276 732 139 249 -118 618 800 846 361 357 557 619 820 143 70 2395 164 420 649 386 801 574 512 204 573 281 769 40 419 561 479 878 163 567 250 55 441 483 213 821 304 244 286 72 336 634 122 219 143 818 502 243 13 113 54 1273 435 338 148 -276 362 744 246 162 524 25 284 374 164 627 -83 -163 197 -53 59 -199 -75 -65 -198 -112 -157 102 468 -102 -70 130 167 64 272 149 -121 -78 -116 -444 57 -136 -174 -180 -167 70 -26 -247 -190 -225 -131 -148 -99 -131 -28 -65 -158 14 -62 -77 -112 -104 -77 -161 -169 -42 -91 -139 -265 -251 -116 -96 -122 -54 -62 -88 -286 63 -46 -77 -5 -23 -111 -102 -47 -99 -79 48 162 -413 138 22 56 150 -34 43 102 108 90 -3 -17 22 114 -40 110 -74 -117 91 163 -8 -50 67 78 88 -30 145 136 -29 8 70 245 72 88 40 96 102 132 79 -5 178 65 3 104 18 78 98 97 -8 62 165 14 45 -4 -31 96 101 28 -81 -226 -150 37 66 126 131 107 83 8 132 115 -127 -13 12 59 151 64 96 9 -56 61 -17 152 2 87 100 -20 49 -31 80 -31 67 21 -30 -28 235 173 134 56 207 19 6 0 18 179 92 31 27 11 3 32 9 -602 61 46 -34 -6 17 24 159 -2 38 68 225 7 -13 -26 42 46 148 -187 79 -68 -27 -1 63 117 38 76 62 69 -7 64 48 -856 -959 -1275 -1495 -859 -942 -756 -1425 -1492 -1001 -1563 -667 -1607 -1206 -1259 -812 -605 -1122 -723 -1005 -733 -493 -1795 -1876 -1033 -1129 -1172 -1406 -1960 -696 -1362 -1732 -1743 -1173 -672 -965 -1166 -649 -1240 -902 -1063 -1342 -627 -866 -699 -552 -1177 -1274 -821 -1084 -482 -2373 -1332 -898 -1041 -380 -1022 -1749 -497 -569 -591 -1008 -727 -761 -703 -734 -1109 -606 -669 -679 -875 -447 10 -7 -28 37 54 -100 -86 -32 -138 -77 -87 -81 -119 -28 -14 -70 -55 15 -36 -106 -153 19 -108 24 16 -117 -82 -125 -116 -67 30 -58 -74 -89 -44 -101 -50 -23 -12 -77 -48 -84 -176 -89 -70 -77 -31 -64 -10 -47 -56 -129 -24 -49 -45 -94 -65 -78 -20 -64 -136 -129 -50 3 -25 -89 -12 -49 -24 -124 41 53 91 50 -1 -23 45 121 43 68 0 9 12 -161 24 124 -183 -99 -86 -241 -84 2 46 82 -143 10 -78 -165 76 -263 -9 42 -254 -218 -223 -185 26 -67 8 147 0 256 99 152 -22 95 379 443 -10 -150 100 134 -5 -114 -207 -19 87 96 119 9 39 60 -5 40 -34 -78 209 590 240 304 148 -154 -208 38 -120 -341 -243 -17 -397 -130 106 -270 -455 -573 -85 12 -637 -559 -1 -431 -267 -327 -96 -550 25 -104 -276 -504 -243 -594 -268 -630 -21 -81 -307 -243 -925 -271 -298 -428 -135 -258 -373 -204 -349 -252 -254 -145 221 -188 -150 -535 -402 -283 -382 -699 -572 136 -312 -84 122 -635 -278 -216 -219 0 -255 -284 -49 -367 -64 -354 -205 -142 -206 -221 130 127 -75 21 210 -11 213 58 141 117 -92 6 42 166 222 40 39 -6 109 -112 27 -19 109 206 -236 -41 -13 -144 -240 26 19 -87 137 295 45 -4 10 106 59 62 0 27 72 1 186 131 66 83 141 48 28 -75 388 117 -5 90 218 136 -37 40 600 586 369 78 24 33 107 7 128 134 12 58 966 738 884 286 174 747 408 -196 850 232 279 362 765 689 1199 286 579 522 155 541 360 43 317 1390 20 148 331 1069 750 617 725 1124 890 901 548 469 60 382 424 557 636 329 490 147 -107 353 589 469 854 407 573 262 1163 389 746 321 613 1054 200 531 351 709 96 -41 419 761 493 425 508 651 563 338 652 132 1055 395 325 467 209 383 481 398 779 21 553 428 488 528 359 853 404 602 236 182 596 1393 50 557 512 1085 643 382 264 507 565 425 409 645 314 539 466 341 608 672 502 351 489 22 698 309 786 421 482 776 523 -174 405 357 630 1383 225 74 272 -125 278 180 454 398 210 587 408 409 530 452 82 454 75 341 58 962 797 167 954 -141 467 108 -146 96 99 1968 487 772 1199 916 304 1280 492 119 166 1121 1656 2358 849 769 1228 934 298 2394 1932 460 206 1798 755 730 304 2498 1599 339 859 101 377 408 1116 274 375 866 1945 379 1779 1561 1692 491 1742 819 2793 1684 1064 239 119 801 611 140 189 1700 1145 2226 861 675 896 642 473 715 350 461 886 511 1071 309 904 625 915 785 546 667 293 481 511 441 964 1653 681 959 310 1210 914 697 689 1356 890 815 467 540 501 728 713 603 402 1033 662 564 899 436 483 364 756 343 417 600 557 613 290 439 850 970 515 538 619 378 467 368 652 502 916 1168 534 514 834 620 147 134 194 223 184 151 51 194 194 123 273 114 154 181 207 177 88 -9 123 249 144 226 261 178 194 171 224 371 76 340 151 194 26 299 163 176 120 332 290 133 318 527 87 177 649 353 85 113 289 76 139 242 -12 200 248 275 338 165 190 69 93 196 67 91 191 219 552 302 243 79 69 88 280 139 -25 -538 114 5 14 -98 74 -106 59 -208 158 189 -160 29 149 -61 39 -86 -234 -13 -16 246 -69 25 -1 58 310 61 -277 245 149 -222 66 -16 -5 174 -55 -52 99 161 179 109 365 158 -90 -125 185 82 82 -175 21 13 -66 258 87 -96 -28 45 -57 -121 -41 -145 30 -18 164 230 -269 57 108 -30 -493 -651 -5 204 -605 -644 -242 -720 -406 -418 -452 -349 -613 -545 -526 -556 -475 -720 -387 -866 -351 -234 -834 -1485 -405 -601 -722 -806 -646 -371 -453 -551 -940 -655 -466 -551 -412 -537 -606 -351 -611 -533 -507 -488 -951 -408 -631 -416 -490 -614 -632 -1046 -487 -597 -706 -525 -703 -863 -363 -581 -216 -291 -252 -143 -415 -591 -538 -508 -423 -601 -571 -414 -80 -259 -34 1 -109 -87 22 -24 -139 -68 -186 -166 -53 -191 -4 34 25 -37 168 -28 -85 -102 -223 -227 -115 -90 -70 -135 -224 -130 -133 -258 -86 -160 -45 -170 -94 -24 -142 -47 -120 -220 -81 91 46 -43 -102 -119 -97 -186 0 -167 147 -215 -95 -50 -189 -300 -98 -247 32 8 118 0 -99 -195 -47 -43 87 77 -56 -33 -2 -74 -58 -74 -14 -84 -19 -23 -23 -49 -95 -6 -24 -54 -45 14 -84 -86 -7 -80 -50 -65 -21 -116 -48 -125 -83 -151 -52 618 -40 -68 88 -65 -19 -14 -57 -34 -34 578 -40 -98 -73 -53 497 -29 -22 -93 -155 -2 -104 -75 -14 -27 6 73 36 -47 -45 -105 -51 -111 115 -44 -42 -110 -52 -60 -19 -12 10 -81 916 730 1002 1832 887 899 897 1021 566 420 853 553 1783 1214 878 1647 493 401 842 645 243 882 1733 1203 1443 1400 616 833 1402 1501 286 1529 4601 2108 413 1391 265 2428 1044 1709 2065 1200 1254 1670 15646 970 358 248 1577 207 1422 1669 243 1424 1126 1084 3784 1428 1169 1235 932 829 1015 637 366 618 2011 2153 780 671 6715 1276 13146 6658 13773 11107 6177 12227 6300 15470 16603 12922 11422 18941 17159 12832 15392 6327 5102 8052 3050 16342 7440 5270 12113 13164 6813 7819 10357 12527 7693 10766 6572 7216 10210 17588 14289 9554 7264 5249 7918 4418 5187 8462 4258 3385 7334 1779 4889 4153 7131 3951 5371 6020 5305 6652 5790 4284 3303 12104 5017 1913 1885 4853 2994 5873 5244 6221 11461 7875 8431 5522 4830 4478 87 156 11 78 40 3 -59 94 34 -21 -20 10 100 -66 66 -24 31 -43 103 43 -80 410 79 -13 2 122 227 272 46 449 51 124 52 539 186 329 58 544 339 281 216 145 -1 187 1398 553 -7 150 298 29 41 267 57 58 125 231 246 223 327 -14 103 47 210 187 -5 166 506 811 138 177 36 20 62 -16 83 7 87 23 -11 11 37 62 164 -44 31 14 42 -43 23 12 9 97 -2 -30 46 111 6 50 -13 107 -20 17 48 26 160 69 27 81 -21 4 0 21 17 72 91 10 23 69 -19 30 40 59 73 39 132 16 -44 107 48 160 -76 21 -51 -202 1 -23 18 109 -30 80 76 -7 41 94 -41 -86 21 75 73 -27 33 205 -7 0 189 -56 137 2 -1 -95 -19 120 39 158 -30 63 -22 18 -85 73 85 0 -17 -24 -16 -26 85 -37 4 12 -10 79 28 -18 100 -3 116 13 58 -78 -15 -47 129 27 -1 198 130 -35 31 86 9 -38 67 67 -57 -77 4 -100 144 86 82 88 54 2 -113 76 105 9 76 77 25 59 38 48 103 84 103 90 44 199 157 106 31 253 155 201 191 8 127 176 90 99 77 84 174 127 145 169 241 159 27 93 47 101 125 144 157 239 108 128 224 111 39 132 140 99 92 139 140 117 62 128 156 196 100 84 96 150 96 51 90 90 132 119 83 172 100 200 381 259 229 221 147 297 183 341 503 489 64 202 234 321 396 578 94 129 206 400 275 362 269 539 440 304 705 569 372 507 528 441 577 741 346 657 237 631 446 541 487 1051 309 305 1528 1882 266 288 638 198 356 441 412 426 416 468 685 708 541 401 489 403 340 448 399 315 859 548 344 267 445 175 469 464 845 877 664 949 596 1036 767 570 1051 799 817 390 527 742 385 615 585 663 937 721 1386 515 822 554 663 670 752 1007 718 789 836 999 739 927 505 883 732 847 446 1923 570 475 1132 887 600 1575 696 665 613 826 398 588 1356 878 1514 1158 1158 627 720 1277 1205 945 333 365 1501 1168 276 776 164 460 -98 -110 235 -135 -250 -88 -35 183 -87 -161 -122 16 -199 -96 -245 32 -39 185 55 -71 -204 -76 -36 -252 46 -109 -33 -102 -152 -119 -67 -208 -229 -86 -95 -83 -34 -76 -130 -95 -191 -68 -153 -94 -171 -178 -149 -165 -122 -208 -104 -236 -101 -130 -143 -111 -76 -336 -118 100 -103 -100 -18 -29 -102 -121 -92 -88 -100 -94 -157 -88 18584 10637 10079 18802 17933 15351 14179 17480 16850 14550 10044 11209 11094 12627 16902 22141 14880 11520 15775 14335 13046 16150 16499 7902 9793 10477 18420 11507 17843 19284 12474 10328 10468 17887 16525 18265 14053 14446 18704 17603 18122 16798 15542 15496 23144 15370 11729 13888 17535 14790 12742 15657 11541 12003 12489 14407 15324 12658 20619 14193 17933 18328 13896 15569 16458 13370 17739 16880 12094 14007 13312 7943 1963 1411 2041 1426 1101 1553 1269 1760 2134 1493 1084 2732 1141 1154 1253 1675 630 1193 1437 866 1446 1217 2065 897 1765 1743 2941 2610 1974 2380 1872 1240 1863 3288 1914 1856 1300 3091 1451 1996 1676 3238 1221 1027 4157 1611 791 1322 1661 1438 1500 721 1897 1285 1479 1891 3997 1893 1546 983 1848 1520 1439 983 1220 1606 1958 2420 611 1550 1174 1230 2249 1714 1449 1391 1761 1823 796 1136 1619 1510 1796 1048 2239 1482 1012 1706 959 1832 1037 2041 1652 1004 2088 2824 1566 3617 2103 2419 2573 1983 1925 2407 2743 2037 1490 1545 1523 3525 1638 2487 1458 3099 1347 1582 2966 2318 1785 1607 2634 2501 3545 2465 2819 2037 2188 1723 6308 3391 2426 1906 2867 1800 3487 1598 1715 2182 2067 4377 802 1632 2518 2554 -198 -60 -68 -99 -78 24 -51 -1 -133 -36 -59 -20 61 8 -37 -81 -47 12 -39 -75 -133 -26 -123 -384 -23 -26 -144 -38 -95 -69 -67 0 -226 -154 -192 -82 -64 142 -135 24 -367 -107 7 -27 -81 -86 -128 -51 -23 -31 -145 -336 -38 -67 -136 -60 110 -88 142 38 -93 -31 5 -20 -33 -27 -145 9 -13 -94 -87 -50 1393 952 1494 1907 1459 748 833 614 1539 1138 1463 1333 1583 1562 1738 1122 929 1326 634 596 1439 617 1212 2141 1434 1023 714 1296 1648 655 1397 1187 1542 765 710 767 1268 830 456 946 1276 2359 647 999 2117 2050 268 1196 1286 637 881 1646 1573 650 973 760 1027 1953 782 1048 812 1469 1074 1228 1436 830 986 943 679 1722 1583 777 949 565 428 1537 411 1174 587 -253 555 862 1367 329 865 1210 694 1173 636 899 1511 400 462 702 668 1290 419 288 436 736 320 1409 -94 730 634 307 265 230 270 214 592 822 1165 703 399 468 262 58 452 229 835 393 252 -3 799 626 363 479 392 -106 846 492 -60 501 50 20 198 230 489 328 265 948 718 310 403 221 534 290 309 465 346 268 431 577 645 212 441 172 306 250 198 312 404 134 397 302 590 403 417 327 239 169 619 643 392 315 230 589 381 189 280 227 599 604 327 305 332 377 1097 329 428 378 456 256 435 26 330 99 152 447 449 527 538 269 391 453 479 371 367 397 251 731 283 524 159 147 485 425 595 268 367 405 163 247 393 512 551 205 468 269 279 417 290 655 266 197 265 102 502 661 333 460 285 492 375 278 231 457 323 309 315 296 109 270 277 236 364 546 402 213 596 274 360 303 547 286 404 650 482 288 236 172 330 749 136 182 210 212 86 29 285 423 222 328 238 424 203 228 416 452 1108 1119 699 350 849 1689 1411 1066 1200 860 1400 830 749 3903 245 547 434 964 605 497 1870 -92 641 1148 507 1002 1312 1538 622 835 428 1901 274 1288 426 1249 558 1505 759 1010 268 802 2709 1987 732 782 1616 294 665 427 323 406 450 1491 1554 434 1482 733 960 987 207 211 460 1266 1547 648 877 599 290 310 580 593 616 378 270 477 266 380 338 312 611 321 573 446 369 236 284 469 123 505 308 286 526 1309 551 469 321 601 537 395 211 653 514 431 479 274 140 573 375 331 369 885 435 526 1038 358 388 419 666 361 440 602 668 576 374 573 538 594 377 271 179 419 399 108 313 438 425 411 346 394 427 124 69 45 68 392 304 286 162 207 315 246 55 -5 359 -12 236 73 -25 395 314 457 247 119 321 -94 39 132 209 77 207 134 26 58 250 411 -64 280 242 80 221 310 73 188 30 184 271 102 81 326 333 299 366 398 181 499 167 296 99 384 97 221 -94 -128 -54 83 250 174 180 228 218 -24 2 63 -26 223 -73 13 27 64 118 302 -1 -118 -99 150 -286 84 144 631 39 -6 -123 227 219 67 106 596 -32 -146 377 153 224 1714 190 184 -101 1172 -13 655 -33 189 920 525 268 481 302 147 924 39 -81 269 380 206 -21 -143 -207 671 -94 182 -286 -129 574 -40 44 104 157 20 69 191 1072 423 62 329 25 241 262 218 355 83 22 203 105 252 111 265 13 237 285 144 149 221 86 275 7 62 27 167 675 1325 1114 61 247 238 160 355 74 403 97 277 125 169 142 433 849 297 168 424 124 92 392 116 -22 121 711 161 213 43 -79 174 208 214 421 151 450 242 -34 157 316 136 142 101 959 498 282 149 234 274 -50 302 92 17 34 43 186 -129 465 121 166 227 325 498 16 438 -33 522 104 78 316 32 72 173 370 519 15 144 458 29 279 250 52 83 83 127 -84 4 -14 -16 148 -20 21 3 -27 269 53 41 288 28 5 79 50 -10 11 -2 75 180 1 329 -118 108 -72 78 59 27 60 -10 189 109 146 223 700 533 1014 1167 590 501 624 1141 409 276 1247 782 693 472 639 584 29 522 206 483 294 236 197 710 836 797 768 1057 505 584 391 742 685 678 426 893 311 494 720 506 124 557 295 189 427 787 133 271 777 498 422 896 627 522 622 340 812 1010 43 456 -29 370 41 80 347 258 522 354 540 334 254 142 -158 -50 -53 -252 -41 -43 54 24 -83 -125 -232 -2 -105 -72 -52 321 -165 -213 -15 -123 -30 -43 67 157 -4 -63 -14 -75 -10 226 158 -35 -140 73 -65 64 -86 195 -11 231 92 110 86 135 216 113 -87 -89 230 -40 28 -97 -70 -60 9 105 231 2 330 19 35 -4 21 -30 17 -7 283 0 12 102 15 81 86 31 195 151 309 196 70 20 201 77 371 4 553 183 47 364 196 -6 103 223 129 167 290 143 92 461 171 208 241 218 151 373 161 206 175 98 148 508 207 190 340 334 281 102 445 166 143 89 274 100 99 370 280 172 150 289 383 330 195 247 90 82 197 122 141 155 224 327 76 199 262 12 3171 1779 4968 4985 3634 4165 2255 5332 3385 2149 4992 1545 5092 2910 3844 3106 1521 1904 1896 4152 2361 2964 3494 2453 2258 3355 3872 3932 2423 3716 1744 3103 2257 5136 2823 5321 2085 3968 3051 3162 3231 3340 2861 3105 8467 7855 4116 2260 4436 2227 2563 2417 3314 1950 5350 3158 3943 3081 2811 2331 2552 1902 1901 1949 4656 4824 4591 4165 4100 2466 2304 2160 231 141 270 198 187 239 150 117 179 149 156 142 373 259 113 339 108 278 171 236 95 69 477 387 229 295 258 312 266 231 140 258 211 431 82 234 107 666 278 361 375 308 92 249 550 206 273 197 466 106 183 186 202 162 165 275 659 341 173 242 167 138 41 92 234 267 235 341 181 122 378 223 -125 -74 50 170 290 65 171 717 -91 -99 25 19 -62 203 -107 6559 -31 392 34 -192 54 719 -185 322 -67 -31 -8 -20 -104 78 192 -43 -7 24 -154 -19 -94 -28 32 0 -6 33 47 149 -4 33 -35 66 -70 -21 66 -145 -21 -20 -67 65 73 -309 -156 -84 1 75 -93 -13 53 163 -87 -15 -20 72 64 -99 -115 -216 -114 -259 -256 -267 -175 -200 -270 -328 -360 -237 -374 -211 -375 -439 -172 -231 -228 -257 -181 -160 -431 -563 -245 -303 -165 -294 -244 -141 -174 -329 -262 -331 -140 -249 -264 -141 -165 -226 -262 -89 -175 -187 -207 -148 -283 -387 -233 -238 -197 -281 -212 -221 -110 -98 -264 -507 -147 -209 -211 -182 -144 -173 -158 -186 -128 -244 -145 -52 -100 -116 1164 2664 1637 7615 8703 2510 2958 1496 971 1013 2794 1545 1030 1084 933 1343 544 1845 691 821 501 2827 2561 1702 1313 825 660 1145 824 811 456 1159 1380 955 721 373 776 813 550 339 742 714 718 1179 1290 213 580 587 742 1217 538 1012 456 513 4844 945 1295 904 677 5266 386 376 703 761 619 477 1126 970 370 978 715 823 -34 -36 -76 38 -91 -145 -41 -39 -134 -51 -101 -42 -91 154 -37 1 -55 -89 -57 -162 -95 -52 -144 -65 -97 -116 -59 -133 -103 1 24 -63 -94 -24 -70 -35 -38 -74 -80 -58 -30 -22 -58 -39 -8 -39 -112 -49 -6 14 -80 -153 -98 -20 -74 -77 -24 -266 -15 48 -223 -184 -5 -58 -38 -39 -55 -106 -34 17 -133 -104 229 113 324 152 127 128 175 155 117 111 61 67 168 126 78 177 37 43 118 238 64 134 167 116 206 -505 108 205 226 204 152 157 242 150 129 247 63 281 119 189 93 255 230 77 210 92 146 153 153 98 144 203 181 115 206 268 217 190 244 120 203 156 127 60 77 115 133 96 74 262 74 122 758 699 745 433 648 554 519 778 534 921 625 327 1030 414 788 668 436 664 528 424 353 293 823 523 676 924 726 886 595 682 821 386 1100 725 390 555 502 804 1031 939 499 962 399 381 1623 396 914 549 862 833 1058 430 313 582 818 617 654 968 756 374 804 535 915 354 690 547 918 660 482 479 646 584 5 36 -23 52 -35 -18 -13 -41 -11 -84 40 30 7 -44 -63 176 -78 64 74 34 30 -39 53 252 -20 54 -51 20 -29 34 16 -33 53 53 -30 -8 10 -10 8 2 -18 52 -27 -28 -31 3 -27 -5 -39 56 29 -73 -12 26 8 170 -2 22 21 -31 -105 -65 17 -32 0 -1 -10 2 -54 87 -100 -2 206 74 159 136 292 114 61 95 87 106 149 56 220 112 238 197 60 197 104 75 175 89 154 257 245 175 142 141 106 62 154 99 226 169 101 74 77 74 132 105 87 190 47 102 227 56 99 163 135 150 153 81 193 172 -2 189 100 112 56 45 56 184 5 143 95 61 78 82 65 107 79 134 2 21 21 -29 80 -35 -19 18 -3 49 25 26 19 12 -25 -85 55 68 142 -32 -2 -17 30 -100 -16 -68 29 -15 -8 8 -1 6 38 33 62 9 -10 -31 2 -41 9 66 24 40 1 13 18 58 -28 10 8 23 -70 43 20 54 27 -35 -23 -14 38 47 -17 0 44 75 9 33 16 -37 48 0 173 175 5 -23 101 136 37 2 -102 38 54 98 -20 54 -12 49 92 49 95 17 179 65 60 170 39 -49 -17 79 -47 -8 -103 -58 71 43 86 43 -35 48 107 -15 -1 105 55 6 -16 302 41 32 145 -36 111 -204 144 23 2 126 111 96 90 60 35 25 -28 95 101 111 -39 -49 -25 -2 59 48 -7 -19 -13 62 13 -14 15 -11 -1 11 -59 -2 -11 22 41 104 110 0 -14 -13 54 6 -38 2 41 -32 13 13 -7 -51 -71 15 77 35 -15 3 -7 -26 12 -15 -67 143 35 -14 -15 96 -73 -72 59 -28 32 6 33 -27 16 56 20 -29 97 31 -54 -20 5 18 3 21 -21 34 0 12 144 7 1136 317 1159 1478 333 872 327 2474 308 354 589 407 579 494 1137 191 534 327 364 483 617 258 457 1054 1466 233 486 234 62 212 135 139 232 349 193 159 456 533 374 452 188 121 233 129 393 529 311 245 106 275 383 337 318 376 233 329 276 319 134 57 174 386 378 108 358 306 81 634 440 112 355 386 1583 1103 2053 1751 1229 1215 1599 2053 2196 1348 1262 3106 1518 1148 1224 2202 974 1344 1611 856 1367 2286 2654 1653 2590 1226 2185 2636 2217 2273 1940 1483 1710 3019 2021 2282 1457 2670 1543 3037 2572 2263 1404 2421 4399 2090 1313 1459 1806 1374 2262 1924 1764 1693 1657 2399 3141 2299 1936 1560 2769 1059 1656 1468 849 1718 2390 2282 1483 1642 1272 2043 1638 1320 2543 1602 797 2447 1367 1993 3139 1293 1404 1763 1378 1323 1388 1990 933 1156 1249 1144 1486 1977 2293 1046 1459 1703 2474 4609 2396 2610 3255 1969 1812 4808 2385 3764 1740 1416 2555 2702 1561 3059 1555 1233 3004 1684 1115 2196 1977 1128 1705 1735 1537 1856 1072 1410 2953 2265 1862 1197 2539 1314 1182 1181 746 997 2368 1205 1095 1452 1431 981 1242 827 1848 1656 1031 1937 1346 1783 1811 1763 964 1501 1384 1393 1557 1215 735 1088 631 769 995 1277 2243 590 1014 1647 2361 2667 2162 2867 1484 1586 1368 3509 1239 2893 1406 1421 2277 3015 1484 1512 1845 1074 3505 1059 1305 1367 1466 1475 1446 1725 1204 954 1578 1191 2029 2193 1566 1115 1435 1792 1012 1830 1022 1147 2865 1995 842 1033 911 836 379 315 403 299 365 448 101 313 412 514 609 172 459 253 213 261 326 460 207 325 220 89 588 607 403 425 271 513 468 290 314 460 379 489 234 345 250 206 251 251 263 395 282 234 239 221 449 108 330 287 297 658 707 439 192 172 326 642 126 149 228 137 129 131 218 274 161 281 207 162 221 210 512 278 295 672 287 203 466 547 190 407 511 181 1031 446 331 381 90 120 171 147 191 171 304 292 421 225 490 390 387 347 218 411 235 379 206 384 188 569 412 796 212 394 165 194 1061 2102 672 218 572 178 390 278 342 499 438 111 884 391 399 218 246 31 366 247 311 402 742 525 451 309 345 152 457 622 1123 1214 856 1400 348 1131 1025 981 1641 625 627 1035 943 874 389 1078 891 2195 554 349 800 1057 759 1169 1078 1337 1258 702 1017 959 1034 1151 555 711 773 653 710 689 808 1151 640 725 941 387 1008 729 511 789 472 1314 586 1124 633 930 830 1148 535 670 504 256 583 326 778 434 647 333 547 586 728 704 804 807 1451 871 166 781 725 1580 1574 798 887 1050 97 790 856 749 544 1159 326 364 523 167 1581 322 878 538 572 830 768 1610 232 699 610 605 442 213 205 1030 386 1127 459 990 490 710 3732 87 125 518 817 1161 1054 327 378 638 601 1912 1838 638 605 454 468 1658 1107 293 542 651 1536 1482 910 666 594 841 115 64 577 99 39 98 22 718 113 178 338 83 261 154 74 274 39 191 91 374 284 41 302 54 340 122 149 217 224 751 174 154 80 498 148 102 139 109 74 212 89 168 130 199 101 37 51 132 192 139 114 275 120 207 208 138 164 179 131 0 65 256 132 63 119 121 560 384 87 97 218 25 119 43 220 210 96 291 270 520 319 132 249 29 220 189 474 257 23 -80 -6 136 99 26 175 -59 127 263 469 604 192 654 131 243 95 534 192 397 119 165 316 366 417 243 154 114 636 26 15 186 383 100 34 56 284 1 170 157 345 91 118 48 252 114 242 119 313 243 420 405 121 162 92 -63 1672 1380 1172 1604 877 2092 1398 1566 2269 1593 2205 559 1664 1886 1823 1128 666 868 328 1543 1233 1058 1147 2223 1209 2335 1967 3338 2233 2092 2076 2325 1581 3002 1381 1989 1250 1556 1278 1891 1453 2223 927 1051 2844 850 1313 1347 2226 1146 841 1707 1612 1522 1715 1494 1751 2300 1205 1576 2210 1262 1524 914 1121 1349 3612 2193 1054 978 1609 1034 750 348 1526 1543 1157 2034 1766 1828 1322 840 1508 -5 1015 756 978 1152 609 485 374 1072 514 1825 668 -35 433 1640 2224 3525 1565 3979 1900 1535 1048 4215 2177 1586 1488 1728 1253 2968 1467 1625 945 1302 3600 -41 1109 930 2215 1098 811 829 2575 401 3249 1307 2547 1344 1617 1240 2898 2759 3437 1150 1521 1389 3237 4919 1554 833 890 1110 942 372 825 1149 203 650 383 848 417 632 945 385 933 742 736 1373 422 213 413 687 292 199 1016 1504 729 815 906 1007 759 1117 403 850 1049 988 385 569 350 872 736 803 718 1200 770 705 2881 612 795 362 799 414 563 383 475 553 847 869 2165 716 258 600 487 482 472 382 463 589 1412 990 758 332 512 488 306 161 261 389 62 262 102 356 292 187 419 36 438 343 73 409 108 268 101 125 148 49 176 338 145 361 387 434 196 161 163 265 340 355 157 324 176 133 140 88 198 175 172 86 304 179 133 134 389 189 205 497 202 11 215 123 178 558 93 86 38 108 151 18 177 257 66 151 216 134 218 162 259 315 182 205 179 175 -5 230 105 183 184 152 242 351 160 57 100 488 222 127 197 76 294 485 252 352 102 240 112 127 177 63 161 36 62 185 113 121 233 145 150 97 114 -12 104 148 235 102 193 153 153 228 118 289 128 229 125 129 68 74 8 29 70 44 50 167 42 267 69 -39 133 71 436 365 438 464 419 330 243 189 210 269 497 52 701 337 411 477 249 126 218 435 252 154 413 515 326 427 349 563 298 352 222 483 296 506 303 375 68 610 370 342 395 324 229 277 648 206 248 132 611 155 322 530 369 276 438 334 377 497 306 177 102 63 242 35 282 337 365 402 399 254 352 259 240 278 -38 77 -81 482 11 -31 417 216 -402 60 159 301 207 261 23 -364 312 52 -186 634 363 -140 -122 481 -192 443 516 1108 277 216 -22 1157 200 643 455 648 478 544 264 -106 24 152 1168 86 -70 336 837 77 102 -183 9 298 197 369 504 -168 605 98 160 48 532 465 268 451 1029 726 -31 566 226 119 461 557 648 1345 1319 500 386 388 409 505 2490 147 762 325 303 227 196 612 266 491 334 384 618 1152 901 491 821 1098 332 292 305 475 412 615 410 437 212 399 334 237 476 392 249 282 2654 352 204 398 467 1020 338 384 429 445 365 1134 553 601 206 269 180 189 492 171 664 449 369 960 974 232 368 381 1178 1356 1649 2193 1849 1674 1373 1562 2083 1731 1580 1214 2128 1552 2009 1711 1077 1322 1245 1280 1527 1290 1915 1211 1299 1944 1598 2837 2300 1766 2220 2349 2064 2472 1555 1590 1708 1775 1576 1657 1453 893 1024 1369 2461 980 1311 1759 1584 1240 1590 1511 2317 2602 1388 1178 3438 2153 1421 1740 2146 1122 2015 1655 1592 1115 2406 2683 1449 1765 1320 2292 1067 829 462 404 744 1115 266 385 532 563 625 233 855 362 438 584 251 605 252 561 388 334 774 1046 403 566 524 682 559 342 348 614 1107 707 473 447 245 693 401 422 539 241 475 345 979 473 323 368 729 351 275 567 765 499 335 397 760 720 350 322 495 417 434 392 521 527 470 888 437 319 478 388 129 127 58 119 160 191 142 57 129 118 126 70 133 98 133 261 131 290 245 71 66 217 187 165 139 253 112 237 154 314 140 174 208 212 35 184 71 216 309 287 220 439 138 133 744 152 -2 9 514 88 24 190 98 146 103 266 310 79 242 170 127 95 180 112 77 85 422 239 28 114 172 111 282 60 303 520 108 144 179 289 264 691 79 11 349 549 1399 782 318 386 561 -95 42 -26 533 620 657 438 658 269 807 823 158 467 250 431 -38 174 145 334 529 1346 819 1359 522 155 959 127 -13 -28 1060 220 279 -6 306 245 -178 558 462 64 1335 -28 456 575 277 207 313 107 1066 527 470 172 306 350 1413 625 2643 1581 881 1567 1574 3665 2766 1878 932 775 1229 1335 2245 2424 1554 896 2460 2392 1232 1680 1695 450 759 633 998 895 928 1665 762 887 461 1980 737 1292 773 1286 1108 1389 1476 2772 926 768 2723 -54 375 524 1131 708 662 669 726 594 760 1168 1262 1047 900 329 1006 1087 922 648 629 813 1494 1096 932 641 772 688 169 64 232 141 58 -38 107 150 71 404 -94 61 116 144 268 155 -58 -148 -47 -95 -81 -2 156 265 319 101 479 145 169 340 227 62 110 49 -91 427 14 509 899 514 14 308 -48 171 911 433 -28 83 601 157 163 -294 168 367 153 247 819 -44 313 105 161 -38 233 -99 202 301 297 336 148 -49 69 -2 13 40 79 -2 -14 9 30 18 17 -11 62 21 43 64 21 -14 51 213 25 26 71 -4 121 78 6 -19 -37 46 57 -14 62 57 100 17 76 85 44 60 83 -27 72 3 27 -36 -17 66 43 58 100 25 87 162 55 90 74 -94 19 148 54 -129 -77 -88 -8 -7 -46 49 0 -11 49 -7 90 88 40 -28 65 -10 28 44 34 53 -9 17 -18 -97 7 28 -122 -79 -33 98 41 -36 -6 -34 -7 -113 -50 -53 44 88 -50 23 -81 -78 -20 44 73 20 -12 8 33 1 -196 -33 19 6 20 -43 -32 -51 -32 39 1 109 94 114 -15 67 -44 122 -42 -74 57 -46 46 -32 28 18 68 37 -13 -114 84 66 1442 1274 1593 1431 1756 1238 737 1219 1321 906 1630 762 1538 1178 1329 1219 754 1326 999 1176 1028 532 1590 2087 1123 1199 1002 1758 1398 855 1225 1193 2143 1366 969 918 925 1136 989 945 1282 2139 1017 1088 1374 779 1350 1157 1025 938 782 1851 1129 1447 924 676 1363 2220 1020 550 847 1058 268 708 661 797 999 874 595 1006 1398 704 128 86 195 180 218 66 49 99 64 52 186 24 298 112 259 224 113 108 96 123 156 99 208 219 176 155 183 86 179 142 144 139 308 84 78 93 110 100 188 147 354 374 86 120 398 188 122 83 207 124 131 87 149 193 91 235 294 262 126 137 102 70 60 77 60 159 200 136 167 27 193 25 -337 -197 -160 -339 -175 -236 118 -326 -194 -393 -548 -188 -319 -293 -58 -95 -112 -367 -114 -65 -202 106 -349 -295 -183 -215 18 -276 -125 69 -12 -199 -461 7 -123 26 -109 38 201 51 -104 -375 -1 -137 22 -23 -200 -134 0 -83 -95 -295 -226 -245 -264 -130 -28 -645 45 -96 94 63 56 -146 -119 -94 -75 187 25 -162 -309 63 1323 1195 2519 1231 897 1298 860 2439 1021 1475 1763 1529 2354 1426 1093 1452 978 1140 905 1571 1080 662 1734 2166 1637 967 1162 1456 1170 863 976 1014 1439 1201 734 965 682 884 956 795 1061 1145 758 737 1234 1153 982 704 1148 981 1266 1254 1187 1155 653 1094 924 1870 618 552 501 490 398 409 732 1193 820 868 906 828 1032 627 259 310 927 499 657 545 185 616 366 599 801 69 884 619 448 526 322 513 180 435 379 102 515 474 104 512 256 744 541 374 360 416 518 559 271 399 153 459 254 321 336 472 314 248 207 31 598 450 289 265 226 583 521 426 241 292 310 639 131 64 364 358 399 385 248 378 422 471 269 414 375 188 -30 -24 112 27 52 124 54 34 -34 97 78 -24 149 100 92 59 70 34 71 69 -84 43 -44 -10 32 181 91 167 144 306 33 152 116 57 36 144 76 214 136 303 80 204 79 94 192 -21 18 94 154 28 83 100 156 70 80 48 164 35 100 86 108 98 197 103 147 35 250 276 84 49 -18 27 4565 2142 3033 2444 2018 3499 1587 4474 1581 2308 2389 651 4902 1774 2307 2400 2950 1437 1697 3053 2235 2001 3942 5031 2634 3025 6944 3739 3762 5734 2825 4392 2115 4837 4608 1799 2003 5290 3831 4018 3965 6768 2415 3437 12466 7738 3355 2447 5139 5412 2510 1154 5798 3626 4436 4148 9660 2203 3591 3064 3523 5868 4143 4320 5923 5003 7897 7311 3004 2224 2255 2269 74 447 283 205 31 150 37 110 434 96 547 48 116 -34 235 42 125 111 76 201 239 36 103 73 48 236 413 604 658 16 560 530 266 741 61 511 143 141 415 233 102 117 347 73 -61 257 292 501 326 153 192 424 446 177 175 193 229 363 183 295 126 166 134 357 211 198 231 285 241 202 198 353 262 -21 1389 856 1 272 291 1262 117 -206 1148 549 320 786 1188 197 161 522 91 -13 323 173 492 482 766 295 437 17 46 577 -1 149 -68 371 22 540 93 361 464 497 59 -55 1052 406 944 414 99 -37 560 9 860 -236 120 7 291 285 291 55 283 180 256 170 242 218 325 381 1162 1007 1167 -4 108 43 55 144 160 139 143 64 61 79 119 136 159 202 44 42 122 102 141 312 45 130 112 78 254 290 294 49 197 189 136 125 120 1 76 299 160 87 63 87 292 83 135 33 76 69 412 109 94 176 135 49 108 -15 147 238 165 197 162 121 104 60 54 58 69 35 128 43 45 162 170 159 64 94 2457 1959 1987 747 682 1462 872 1126 2163 1754 1595 1883 1332 1164 1783 2436 1735 1307 1627 2592 1603 1104 1591 4871 2578 1676 3390 3503 1607 1118 2493 1283 1118 3214 1700 1523 984 1610 2958 938 1447 1853 1704 951 1568 778 822 2378 1134 1170 1431 1159 1310 1159 1140 1136 1221 1772 748 985 1270 844 1454 1133 1599 1457 1703 1904 1613 1373 1975 3032 117 86 493 264 211 717 62 222 65 135 399 112 279 118 100 174 96 95 153 598 129 152 176 287 67 188 196 206 180 153 90 216 310 150 178 67 132 727 122 93 106 53 55 905 210 307 138 108 218 95 131 215 125 303 185 136 106 309 172 33 -37 -12 317 148 512 155 1145 362 92 157 113 203 86 288 263 12 -11 124 10 330 120 35 154 60 233 30 -90 222 208 126 14 396 -103 -106 336 -46 -57 166 -1 37 151 121 19 208 328 100 64 127 -169 350 110 73 182 92 250 160 117 183 401 41 59 -109 248 192 67 292 48 -31 413 344 208 16 54 144 28 103 -56 182 409 112 91 92 242 193 -14 76 38 -22 -18 -79 3 -45 -61 20 35 -37 -19 -16 0 -7 39 12 153 -56 -38 56 88 84 76 179 -32 66 28 61 24 -57 -34 -74 -62 34 0 228 185 75 121 112 7 -16 340 312 100 72 90 89 45 -78 -12 2 62 63 299 -8 95 117 -204 -7 142 81 34 126 171 200 13 -69 -33 114 -1306 -1108 -1849 -1109 -1319 -1452 -222 -1663 -1561 -651 -2898 -752 -1522 -1751 -2244 291 -76 58 413 -1775 -733 134 -32 -802 166 -719 -1723 -1808 -722 513 -1194 -1327 -1761 -572 -1126 -985 -1010 379 -843 491 366 -732 -157 327 1663 -252 -1561 -860 990 -579 661 -2655 514 -282 -149 811 17 -2299 430 903 59 -566 -599 -542 -599 175 260 684 429 329 213 833 535 538 582 882 812 536 350 796 905 966 1374 540 627 814 996 863 632 1211 716 916 317 141 686 883 456 709 687 1337 974 567 725 994 994 944 740 646 646 393 549 505 925 510 440 635 906 730 736 892 581 636 480 1334 1141 367 810 752 511 1515 452 365 434 519 503 430 600 561 627 660 502 863 507 551 462 370 652 246 480 644 241 370 517 487 780 234 507 327 469 844 516 720 580 754 312 202 513 601 512 654 675 857 565 334 473 505 544 766 708 289 132 468 431 238 451 616 412 356 925 336 470 332 466 206 473 413 615 152 535 489 172 753 192 317 330 54 356 139 541 610 422 516 313 327 478 482 3150 1599 5819 6335 3442 2859 3948 4953 2855 4404 4259 3903 6538 4067 4459 3410 1320 1486 2534 3012 3412 2766 5006 3632 4408 3186 3686 4189 2505 3069 1779 2762 2697 4245 1867 4202 1951 3975 3032 3275 2821 2546 1411 2639 7299 7439 3566 2443 4330 1691 3037 1977 2071 1910 3170 2317 4151 2290 2318 1802 2524 1479 1778 1330 3612 3835 3426 5550 6004 1792 1774 2445 70 117 86 64 49 105 66 39 87 130 129 -5 119 64 36 10 31 55 55 71 -68 4 132 124 69 139 71 128 78 59 80 102 76 63 60 77 51 84 49 12 73 41 100 10 44 21 79 115 91 64 77 107 108 93 34 86 93 99 -4 2 41 34 38 18 58 46 37 67 69 57 77 33 378 214 481 314 303 323 133 213 354 424 508 73 414 271 279 272 149 309 242 491 144 271 364 406 155 508 318 1090 344 188 250 359 514 437 425 197 179 320 497 215 383 188 274 164 405 179 292 305 350 220 328 481 432 147 95 229 309 749 165 139 211 132 216 173 305 301 213 323 91 282 494 142 -52 -81 -3 20 -9 -126 -41 -36 197 3 -64 -5 -145 -102 53 26 -72 80 -3 -43 -43 -4 -98 51 -11 -111 -59 -77 -21 13 44 -117 80 -40 -54 -69 20 -83 -123 20 -16 25 -109 -36 -7 -4 -47 163 77 -9 -83 -3 -86 96 17 -79 -141 -206 32 -45 62 97 54 -27 -29 -121 5 -57 -10 -147 -144 -17 2587 2147 2273 2013 1799 2422 1169 1556 2566 2414 2695 1712 2016 1820 2281 2095 1485 1771 1359 1905 1691 919 2868 2147 1749 2060 1604 2030 2386 890 2133 2760 2403 2235 1599 1644 1438 1098 1640 1307 1948 2450 1119 1222 1964 954 2267 1991 1097 1570 1117 2057 1520 1301 1302 1407 1462 2832 1185 1151 845 1783 968 1478 1701 997 1758 1084 923 1233 1519 1362 490 274 41 515 707 956 619 175 299 3281 4 1055 313 94 148 570 487 207 867 667 318 1262 304 463 1341 444 1085 1635 304 681 1194 120 223 4168 769 1025 834 900 1004 987 1934 802 218 1178 859 874 804 1284 654 1279 921 -9 176 1311 605 874 908 816 435 961 318 759 424 575 1804 550 -35 1057 3053 39 422 378 836 675 1323 1174 1552 1566 783 1338 1153 1067 1852 679 1220 1047 1274 904 459 899 664 1434 850 862 586 864 500 716 1939 780 653 484 736 912 667 1265 800 1213 889 663 603 314 596 864 458 745 891 875 748 623 610 1101 739 960 1226 1023 956 613 595 893 555 675 696 766 698 479 968 1377 424 713 1239 406 728 495 676 346 2089 1676 1119 811 1509 1011 655 882 716 381 603 571 997 1491 705 222 851 643 606 738 763 306 915 569 663 599 1243 1515 295 646 454 1065 888 717 254 2122 698 1479 854 1670 1132 724 2920 1399 591 438 728 494 654 560 465 346 1531 1466 2081 461 1703 1622 1771 1166 521 727 613 1097 1217 1021 479 634 1174 780 -339 -209 -185 -271 -236 -160 -41 -211 -287 -219 -389 -237 75 -223 -256 -179 -324 -166 -142 -240 -249 -139 -202 -265 -275 -76 -219 -323 -69 -15 -90 -273 -88 -160 -275 -17 -176 431 -135 71 26 -36 -140 -59 229 -32 -137 -182 -155 -168 -93 -283 -284 -237 -127 -75 259 -373 -82 -115 -17 -132 -62 -176 -97 -6 -231 207 -43 -164 -113 -152 -63 264 25 190 234 113 -3 178 32 -52 26 -108 15 88 203 291 202 37 193 -23 171 97 -59 35 -6 151 148 115 218 238 199 270 194 283 108 38 129 231 213 102 81 309 233 45 213 338 311 102 239 50 158 272 275 450 197 140 141 535 -78 264 -50 123 298 47 -12 155 151 239 8 172 164 109 256 105 343 319 487 269 360 483 138 99 521 53 1073 221 307 512 159 -61 375 156 235 154 523 422 282 239 412 218 269 307 170 204 289 278 60 381 56 832 196 531 530 635 79 212 834 774 283 144 479 101 97 248 292 80 247 224 737 153 399 266 260 105 186 71 153 434 492 323 208 112 206 119 1642 1021 1493 1298 1119 1464 1081 1820 2033 1033 948 1677 1351 1039 1229 1529 676 921 781 793 1199 1354 1782 1173 1341 653 2753 1408 1786 2318 1669 964 1782 2330 1558 2400 1245 1236 2506 2225 1587 2326 1208 856 3789 1391 1114 1162 2339 1051 1571 1182 1040 1395 1179 1304 1745 1752 1469 829 1277 1491 1234 1319 1474 1151 2503 1854 1271 978 803 533 854 567 597 536 298 521 191 446 537 587 680 339 746 249 929 1452 723 735 689 515 370 -97 1450 2542 1436 874 551 986 1333 991 613 1120 1212 846 462 487 339 822 1252 1199 801 1638 513 433 1752 362 513 414 1383 607 563 877 842 906 261 722 1056 941 767 252 668 532 554 470 410 309 802 555 380 604 908 503 -128 211 92 279 291 359 167 273 -81 368 116 121 -65 48 265 24 200 -299 -114 192 253 34 190 54 176 -87 316 -335 355 46 35 -62 232 116 258 -6 298 165 148 134 152 -149 -236 247 315 63 -108 -89 40 204 -48 -339 -106 197 116 -37 200 203 89 165 194 142 89 123 174 71 191 79 237 84 121 -17 1114 512 1090 885 702 789 307 956 1068 1357 1210 356 923 866 953 969 595 1496 486 1085 609 4 1136 1781 588 1031 787 1343 669 591 949 761 587 684 830 410 396 698 821 410 458 1348 714 457 1014 149 859 657 728 413 696 1561 1079 771 770 590 800 1849 477 490 225 341 313 358 723 839 427 495 384 541 563 518 501 836 640 348 533 1028 376 553 296 554 -16 529 661 508 636 1091 772 516 374 418 370 315 1886 1775 625 1530 536 1481 1431 1479 723 1063 974 1827 868 501 339 1337 885 1573 770 1765 1679 1055 1896 793 351 550 1362 880 1120 596 975 1081 356 1273 1380 1247 1100 932 1042 1006 659 329 635 497 979 1103 220 1105 1076 790 231 286 186 281 335 385 18 17 172 130 266 86 377 120 226 353 226 355 115 340 194 52 332 412 157 331 86 509 361 239 213 247 215 420 36 175 27 211 209 95 193 237 242 130 296 97 367 203 196 156 144 403 296 219 175 243 370 599 189 103 96 163 75 269 78 163 123 93 136 217 208 35 268 266 257 178 194 320 58 172 177 235 198 125 246 233 175 391 190 389 141 273 71 30 187 536 213 233 190 339 277 231 126 220 256 293 113 133 90 148 243 147 220 446 212 129 174 47 286 159 253 54 204 363 316 204 211 126 217 344 169 86 84 35 167 95 112 270 181 178 96 144 239 139 28 -28 45 28 50 7 -43 22 -37 27 -15 3 40 30 -71 -23 -110 0 -12 -19 -109 -30 -43 -37 23 -34 4 28 109 -17 -33 23 -8 -96 4 -8 18 -88 -12 -9 43 -26 -1 12 8 -31 57 -18 -64 20 20 84 31 -96 -51 -14 -5 -79 -3 -24 -65 -23 4 -23 4 39 -20 -71 -25 -69 -28 -71 4 -103 818 353 -67 -125 187 303 349 -31 131 -110 582 279 397 43 -165 -398 -41 -199 -306 -45 -228 -54 488 -109 337 -9 1 130 234 544 287 -110 21 175 -165 -32 171 166 101 -33 -111 -9 323 43 425 269 -178 -240 -178 345 -161 352 266 100 -350 349 -17 -192 -13 -155 11 -112 239 -151 225 -204 220 149 -213 101 1733 1334 2410 3704 2002 1989 1475 2982 2877 1565 2160 2510 2115 1814 2420 1312 1014 1118 593 1421 1392 1775 2225 1569 1494 2111 2956 4463 2651 2908 2429 2488 1629 4301 2103 2840 2062 1801 2220 2463 1744 1887 1803 1305 3404 797 1677 1844 2465 1538 1436 1555 1704 1660 2078 1223 2638 2020 1898 1627 2406 1706 1895 1573 1461 1519 3219 2486 1910 1423 1225 1156 825 781 657 1285 639 673 856 907 1072 388 598 1370 1088 695 1112 1183 682 349 1371 591 811 1323 1254 737 908 1053 1595 1606 1105 1523 901 900 578 2142 1483 1952 891 1351 1034 1309 1103 755 537 810 3055 2056 889 780 1115 642 760 744 608 843 980 1109 2087 1139 1255 870 1409 770 746 802 849 805 1879 1060 1265 876 200 775 206 541 1290 1786 815 941 506 931 1670 718 801 443 1064 671 816 1837 754 1044 821 1209 970 1723 973 669 384 1279 1498 2355 1275 1735 1324 1356 1136 2683 2054 1006 1345 1148 1331 1798 834 833 712 977 2180 639 653 930 1410 976 604 956 1013 852 1142 1176 1110 1551 1695 745 2238 1161 1090 642 679 491 1296 884 583 1575 916 943 -1190 -877 -1587 -2583 -1633 -1605 -1002 -1975 -1190 -1203 -2318 -742 -422 -756 -859 -82 -796 -680 -745 -446 -904 -921 1112 -965 -701 36 -952 -762 -512 -897 -270 -1576 -1187 -895 -689 -975 -1115 -496 -1000 -267 -692 -452 70 -545 -1794 -492 -1568 -75 -342 -636 -419 -1034 -748 -730 -1473 -651 -624 18 -255 -1824 -220 -512 -170 -784 -589 -507 -652 -506 -490 -539 -911 -732 226 310 431 385 328 390 107 285 198 330 683 122 479 279 368 263 318 408 182 446 231 130 329 799 421 346 370 603 400 238 270 408 403 382 421 368 241 267 309 108 353 312 319 231 367 289 402 330 370 275 278 553 538 376 344 235 324 578 162 187 238 301 142 187 253 318 163 243 219 232 327 165 89 38 15 -99 -97 -26 -54 87 -78 -90 -392 209 190 146 -174 -57 -172 -247 -76 -244 10 13 -96 -225 6 50 153 193 105 47 -170 36 -136 28 -3 58 -123 410 -70 38 133 -8 20 73 264 213 52 -49 149 59 256 -111 -238 114 -42 134 381 168 129 -57 121 408 59 77 139 49 178 97 57 -207 5 147 207 -43 190 -56 235 120 126 449 -196 64 -23 9 -139 -20 1 -71 -47 -136 4 -127 691 82 464 -2 1114 16 385 -79 -160 230 83 -117 26 161 51 56 610 50 -185 193 303 51 2 29 311 662 -81 34 513 402 802 175 275 -327 510 -50 -41 462 385 197 -2 -244 544 1421 660 785 968 774 -27 -57 -105 -91 -167 38 -77 -158 -41 -28 1 -151 -27 -115 43 -33 -17 -138 -62 285 9 136 -49 101 -46 -43 -84 -219 18 -73 -15 -180 24 63 -32 -38 13 -67 -14 -5 -61 14 -49 -54 -113 -85 -5 32 12 21 290 -100 55 3 74 -90 -135 -133 -16 37 18 -163 37 -81 31 -87 73 -12 -10 -6 -44 64 -62 -32 -28 -142 -94 16 -67 -97 1 -27 -13 -55 -19 -29 -43 -5 -66 -22 -52 31 3 3 -6 34 -43 -23 -25 -84 -20 -43 -26 38 -14 -32 -81 -55 -56 -12 -31 -18 -33 -22 -56 0 -43 -56 -26 -30 -35 -77 -90 -91 -42 -39 39 -54 12 -68 -38 12 -60 -118 -4 0 -47 4 -33 -49 -31 -19 -37 -6 -57 -72 -54 17 206 144 137 112 182 165 153 117 189 184 162 -24 419 126 143 79 94 170 57 290 80 17 139 162 76 75 174 258 140 192 80 67 271 273 120 124 43 122 193 151 157 130 83 68 537 59 133 79 194 77 134 223 168 106 109 48 190 146 56 28 112 196 115 80 155 178 188 350 175 104 87 144 -143 -79 -362 -397 13 -182 -277 -30 -49 -278 -206 -93 -132 -341 -209 -338 53 -241 -74 -476 -72 -69 -92 -238 -76 -261 -277 -230 -56 -321 -165 -376 -394 -130 -169 -244 -166 -176 -214 -114 -172 -514 -114 -129 -126 -67 -311 -43 -275 -97 -186 -230 -354 191 -188 -193 -171 -485 -78 -127 -42 -142 -41 -111 -85 -154 -60 -123 -65 -42 -329 -155 -21 2 5 97 -28 -11 -29 28 5 48 59 -12 -72 -16 -30 35 -1 -61 -12 8 -19 17 24 -78 -4 -9 -32 34 11 -16 -55 -58 -37 -5 44 12 5 2 17 17 52 42 -1 38 56 -29 43 0 -19 -44 55 75 33 -20 -8 -56 20 38 1 81 -11 92 -37 23 14 43 27 26 5 -4 -61 -2 736 264 574 841 1666 741 684 458 379 453 592 171 1509 706 707 356 110 132 120 472 440 539 287 344 266 280 631 339 357 498 218 253 310 428 202 650 224 221 342 495 332 566 249 250 819 423 419 239 351 253 165 381 415 212 457 254 159 253 309 391 398 391 140 227 340 619 478 591 632 219 265 127 -11 -28 -71 -18 -16 -25 -2 -25 -3 115 -26 74 56 38 138 -87 -47 157 3 -28 142 8 104 24 62 13 5 83 102 99 17 -6 65 33 21 6 -18 76 76 73 -43 -2 91 119 52 163 435 -13 28 104 50 86 65 -79 -33 -56 44 27 148 153 0 8 -21 -55 51 11 119 35 69 -12 -25 101 131 290 123 157 180 136 37 219 109 96 180 68 562 68 138 377 78 179 239 273 10 73 327 474 254 296 839 304 459 470 289 270 515 469 123 394 102 727 223 282 278 1332 83 188 921 570 232 210 867 238 183 140 260 264 258 254 412 264 175 151 296 71 101 126 45 273 381 295 194 12 159 167 1241 896 739 961 1428 1137 143 469 613 353 1591 674 1143 703 752 908 953 1508 580 472 518 323 1434 1458 1061 758 846 718 434 446 787 473 1266 970 577 503 431 329 744 384 710 691 872 465 726 603 821 482 847 589 708 1286 982 405 749 672 772 1314 466 444 613 221 373 583 571 701 176 633 389 604 800 363 589 579 485 560 810 407 194 303 406 353 458 1553 351 281 361 433 446 853 188 726 268 721 449 761 324 824 459 467 666 1116 540 799 284 1123 885 872 1000 987 1591 729 1797 881 380 1003 868 146 1188 1157 575 996 844 683 354 218 1136 624 1414 888 796 927 966 410 818 819 696 1094 810 791 498 352 1120 719 809 444 293 228 12 333 219 392 949 336 396 828 700 358 256 955 347 840 406 661 548 195 700 582 296 696 262 254 670 453 131 391 857 331 123 168 411 536 122 444 1330 465 368 317 971 4716 1224 264 678 175 394 1611 840 1052 363 302 758 1042 396 399 379 318 293 459 473 471 389 434 223 469 553 289 703 466 438 425 216 432 387 558 456 462 527 180 832 492 427 646 332 256 287 439 323 267 541 1341 685 287 555 498 439 540 184 421 370 430 269 542 219 1240 629 525 371 1800 260 480 815 533 287 340 585 248 551 447 280 409 284 645 1594 388 623 432 465 431 330 236 213 566 452 523 693 164 468 221 423 262 592 655 288 559 423 445 383 660 610 59 502 406 331 576 253 321 274 429 302 417 746 246 423 516 958 1017 688 856 510 527 395 1488 873 1699 183 1334 861 665 518 1718 551 423 2163 559 406 702 927 269 375 267 490 319 1111 695 1045 394 840 480 815 789 345 361 521 889 767 813 502 371 229 99 261 163 134 144 163 52 106 113 52 103 30 86 388 211 182 148 153 166 153 26 18 65 199 943 361 170 102 180 328 257 133 184 149 81 152 305 103 359 370 479 272 413 140 327 889 735 272 138 149 128 97 109 176 98 176 300 650 173 419 358 293 136 258 122 251 339 456 382 189 59 177 216 125 120 300 270 173 304 129 115 107 193 162 253 109 317 185 268 206 61 114 114 108 145 187 10 301 335 112 246 285 256 247 226 -19 378 235 376 156 382 52 249 111 215 349 207 52 186 185 402 194 70 155 150 137 218 120 380 393 190 468 252 340 338 77 146 70 154 161 111 53 376 262 205 -18 50 287 268 561 -125 205 162 112 32 -131 200 686 52 222 293 178 -37 201 112 286 323 354 121 322 338 413 -157 387 504 288 146 74 253 201 607 -1 520 481 510 310 390 584 138 916 -143 41 165 455 106 478 -347 -74 49 193 340 380 -296 574 288 366 300 154 157 366 282 925 853 318 74 -100 353 -6 -48 603 356 59 17 -66 2194 168 332 579 2700 295 50 298 2442 454 272 558 -197 72 60 2760 159 4913 -105 337 -18 262 666 151 55 44 247 89 -42 34 -121 561 137 -125 150 11 81 -72 27 -62 39 277 -122 42 -112 48 174 4 6 -30 -163 100 418 -50 -171 -73 -116 3 -74 144 -86 494 79 121 203 -538 -1058 -420 -319 -435 -433 -186 -650 -395 -581 -676 -428 -548 -516 -535 -302 -300 -278 -218 -693 -354 -265 -630 -1203 -560 -509 -284 -169 -514 -439 30 -262 -650 -223 -109 55 -375 -238 -311 -174 -300 -398 -313 -179 -498 -261 -309 7 -320 -371 -281 -715 -246 -856 -564 -216 -576 -847 104 -314 41 -513 -535 -411 -365 -401 -497 -416 -287 -94 -226 -216 -99 -149 -243 39 -90 -199 -61 -6 -36 -27 -182 -70 -96 -128 -117 -98 -53 -256 -74 -563 -140 -84 -252 70 -20 -190 -112 -44 -110 -66 -220 -191 -194 -113 -24 -95 -63 5 -79 -125 0 13 -23 -67 -4 11 -68 -62 -84 -19 -32 -239 -231 -114 -45 -67 18 -249 10 52 -69 81 -83 -51 17 -1 18 -1 -98 -22 -213 -38 -380 -242 -395 -225 -207 -239 -245 -43 20 -78 -542 -4 -391 58 -263 -183 82 262 -60 -277 22 113 136 -832 83 250 -240 -266 -27 -52 33 55 -245 -143 -198 102 15 58 -111 -188 167 -83 -135 -114 -248 -194 132 66 144 -179 141 283 304 -152 -178 134 -169 274 56 -91 80 -9 43 58 -186 -211 59 -29 1 172 -278 279 1174 1098 1308 1007 496 1041 468 1510 991 647 1046 1096 1090 581 802 837 742 701 496 1690 612 845 1531 1225 956 824 536 986 789 1123 592 972 674 1356 609 684 517 828 526 590 641 1535 167 815 2409 309 440 492 1411 390 699 772 591 963 789 779 906 575 1037 663 760 585 655 510 451 595 1476 1333 654 202 775 780 932 692 1008 1150 1054 1242 646 981 1276 1464 1873 830 1188 742 1500 578 552 565 524 1198 764 678 1397 1632 1160 2170 2558 1286 1909 1718 686 1831 1057 1239 855 787 1554 2608 1075 1291 1969 1698 4297 2638 2985 4587 2785 885 2362 1411 2099 1242 1532 1459 1501 1065 2419 1189 1253 2009 1089 1826 1799 802 1618 1823 4034 2195 2721 1370 1290 2582 -76 -170 28 -93 -95 59 -54 -62 -52 0 -146 -86 70 -20 -61 -37 0 -145 -3 -41 -88 47 -65 -135 -85 -118 -63 77 -57 7 -168 23 -103 -74 -137 -94 -126 43 -107 7 -48 175 -22 21 4 -146 -43 7 33 -31 -57 -208 26 -165 20 -138 -84 -192 89 122 85 134 101 32 -76 -97 27 16 -133 -22 -56 -35 -3 2 -69 -32 60 -4 21 -14 31 -22 41 -24 -6 -22 -72 -68 -43 30 -20 -39 29 15 -43 -40 -85 -50 3 52 -34 -18 -126 -10 -74 24 -61 -8 1 -38 15 -53 -44 -42 -30 -80 -69 -41 51 11 -18 6 38 -184 -28 -26 -6 -50 2 -58 3 91 -111 -29 -40 -38 -29 27 -17 13 -16 -69 -187 -124 661 769 669 661 643 611 239 666 612 492 890 341 633 408 589 455 605 553 382 578 353 358 758 927 340 719 501 900 624 363 1004 925 815 778 365 548 448 442 460 297 457 537 390 421 417 414 618 613 565 434 380 804 572 838 431 317 535 849 486 694 504 239 242 426 218 303 406 393 302 366 509 401 314 192 287 194 166 213 -9 214 222 168 155 107 293 213 206 444 170 534 242 346 227 82 453 455 129 330 210 320 213 291 85 354 277 246 160 122 152 333 259 218 330 320 127 228 449 194 190 226 303 113 223 215 195 366 170 220 368 282 134 168 -17 120 163 68 149 159 259 260 118 167 324 294 304 331 373 -64 -86 45 -34 224 119 244 -209 237 415 10 263 442 347 12 258 -260 247 252 359 268 145 380 642 351 406 248 560 680 506 805 79 618 107 264 149 251 -31 518 2 -321 897 473 249 501 618 -283 58 -26 222 -13 -374 241 557 262 405 -271 561 163 317 61 308 223 392 202 226 37 391 22 78 310 -33 77 171 155 241 136 104 69 199 42 -22 18 226 265 64 293 244 21 33 243 165 262 233 192 16 172 207 247 190 304 127 347 101 185 77 414 85 338 201 463 401 230 1286 929 133 176 408 65 160 142 -152 131 215 386 740 145 262 137 211 256 183 26 65 147 437 595 228 59 208 155 18 2 -25 -12 -27 97 -13 56 20 27 69 -21 -90 -10 -23 79 56 18 85 15 26 -32 12 -40 -78 9 27 114 28 19 -48 25 -1 39 78 32 11 103 21 54 18 84 -15 -48 131 39 5 32 116 25 41 45 -130 46 23 -37 229 -8 54 -7 -142 -35 18 13 37 22 76 102 34 62 92 48 139 84 117 142 166 207 127 193 70 115 204 -75 454 156 131 265 90 139 19 383 122 104 132 140 88 104 227 166 6 192 44 120 92 199 143 373 34 258 100 91 45 180 19 121 527 328 92 72 209 48 107 93 -9 155 124 168 311 -12 137 115 -41 -21 4 69 224 315 169 279 280 4 139 106 -67 14 -7 27 33 -19 -10 -30 31 22 -27 -34 22 -52 40 -63 -9 -89 -7 -93 48 15 -33 -24 23 -18 -36 -79 -7 28 12 -30 -5 -28 14 -17 28 -1 31 -11 -47 85 -64 38 -42 -74 -27 -32 43 -23 31 34 -77 -5 8 -35 19 -1 21 31 32 9 -11 -12 -9 -9 7 22 -24 -22 48 50 45 -4 136 -51 54 -84 5 207 150 -50 72 -21 147 0 20 12 7 55 95 99 68 -45 -79 -75 27 -147 -34 150 -23 110 88 42 -149 552 70 58 51 129 93 37 291 200 33 76 382 206 -87 85 77 8 1 -107 -113 80 -2 176 82 -160 139 -26 60 105 -12 20 -33 7 69 73 35 12 30 -2 535 127 250 216 474 364 229 329 272 406 207 29 799 378 370 698 190 352 377 392 235 384 502 832 359 330 837 473 530 687 200 257 193 481 373 575 117 962 816 705 358 1657 442 304 1418 822 154 429 817 253 338 496 627 292 282 666 968 525 482 377 268 201 329 267 367 478 758 732 525 269 471 264 1008 788 507 1127 1316 484 535 692 613 761 1105 339 763 834 827 876 206 383 691 704 602 547 659 1000 701 289 1028 1105 969 664 704 934 904 815 385 572 125 599 418 579 646 1104 508 736 1650 734 589 522 553 520 651 1035 615 222 699 874 846 1216 244 896 306 385 421 550 488 551 668 679 599 778 759 462 215 45 51 329 560 177 207 441 41 135 282 26 339 291 120 477 -3 148 218 455 116 26 290 368 243 237 345 109 118 349 26 204 95 243 113 408 140 331 186 258 169 580 217 132 794 528 117 121 238 117 58 167 311 291 316 289 404 71 172 233 62 204 142 116 421 417 508 497 239 52 177 10 48 38 20 146 195 64 -3 33 28 62 60 12 98 58 66 77 133 74 47 114 95 95 79 159 113 -2 29 179 83 73 170 35 73 119 62 154 60 29 47 44 344 197 96 94 7 17 92 89 -44 20 76 59 144 93 95 -54 56 102 54 98 68 126 30 103 93 19 58 62 46 52 43 61 950 932 1417 696 981 1128 454 1507 869 703 1270 681 1475 1178 828 1113 680 1483 559 2108 877 528 1460 1260 954 1264 936 924 948 1364 974 944 1233 1173 940 680 717 881 850 705 1017 783 932 617 1186 455 1112 742 1302 959 1194 871 1643 2453 891 939 743 2128 574 723 321 606 399 581 993 1442 1074 1094 675 981 968 699 379 331 300 154 301 95 18 141 95 69 232 144 353 68 73 302 182 176 122 186 97 95 200 306 145 213 236 474 213 128 88 137 359 135 170 155 127 60 229 143 178 227 133 130 229 469 163 203 205 209 120 359 284 395 123 163 135 374 73 124 11 59 79 63 34 193 147 81 117 122 167 17 68 24 293 145 72 967 270 218 44 353 257 -22 771 116 60 85 37 -37 203 -13 76 132 28 75 192 125 548 185 -17 163 83 -72 247 267 112 159 112 484 705 256 238 1030 -11 397 2001 402 423 364 -3 92 397 29 41 -1 121 170 527 76 225 233 155 208 50 41 541 1009 399 401 596 -24 128 20 189 31 147 185 -11 251 22 107 14 184 305 68 73 92 154 2241 143 216 739 1137 52 71 301 257 115 168 142 198 106 138 120 95 157 70 91 119 79 143 106 122 13 368 84 23 423 23 7 55 151 130 146 386 260 52 143 88 83 400 53 86 5 13 15 18 75 122 176 88 50 102 2 68 2098 1772 2074 2028 2065 1816 1008 1493 1727 1999 3012 1101 2417 1637 1717 1752 1540 2299 1360 1989 1164 936 2706 3120 2020 2637 1486 2570 2724 1998 1561 2512 1731 2012 1748 1302 990 2061 1821 1708 1503 3735 1410 1590 4352 709 1353 1234 1993 1609 1844 2721 2179 1585 1646 1815 2782 3334 1512 1317 1438 1071 950 1081 1205 1683 1446 2036 1188 1902 1416 1695 260 197 206 178 141 182 45 128 202 110 255 59 265 193 179 272 214 182 90 162 121 110 228 338 266 511 131 257 236 128 99 248 109 223 152 177 172 123 215 121 113 247 1888 187 150 181 124 66 159 140 178 262 313 96 67 199 170 223 117 1112 96 2 119 85 438 257 115 346 159 142 84 162 -218 -399 -208 -154 -122 -97 -97 -107 -94 -145 -254 -83 -158 -112 -116 -154 -78 -231 -6 -199 -132 -6 -131 -143 -180 -267 -104 -322 -47 -140 -56 -164 -133 -73 -135 -213 -96 -116 5 -58 -174 -205 -198 -95 -101 -71 -119 45 -214 -101 -67 -156 -159 -177 -127 -254 -99 -321 -87 -69 -93 -258 -21 -86 -79 -134 -43 -122 -76 -144 -141 -63 329 81 -26 -106 130 34 78 -9 -75 168 -452 -116 175 -74 -21 138 -296 -639 210 -999 79 47 -934 439 384 136 -634 112 -73 245 -23 -117 137 109 124 56 107 119 80 101 94 -20 64 115 186 21 142 191 326 82 211 -37 149 158 44 161 294 -4 36 249 106 31 46 -148 67 102 -66 74 215 174 154 254 202 -24 250 -8 35 -55 82 -17 408 225 -312 21 39 -94 -14 21 68 -315 -61 201 84 191 236 487 180 60 131 59 301 815 81 241 13 278 -78 138 140 428 180 526 109 360 112 10 1017 -163 -99 -11 402 -20 126 -103 125 161 88 182 547 11 776 343 472 306 613 219 381 270 857 609 295 22 265 144 229 238 347 172 232 238 154 116 190 112 316 101 433 362 313 470 290 213 206 257 89 254 230 956 236 318 465 562 546 778 380 277 134 699 169 605 146 808 427 541 314 448 458 375 903 336 257 336 479 184 157 527 354 232 293 498 905 203 463 237 339 206 83 112 198 231 577 403 211 431 177 302 766 947 828 998 885 788 282 177 868 569 1153 472 804 577 812 428 381 720 99 442 346 508 811 818 688 879 588 1439 896 558 1013 860 884 1152 733 774 465 955 807 502 775 610 806 697 1339 575 626 761 801 654 367 751 654 961 158 359 853 830 485 718 650 578 698 459 702 703 561 975 609 539 741 846 539 295 534 222 158 224 186 500 419 70 -35 455 693 217 209 871 450 380 499 439 325 1219 1130 520 644 719 247 936 932 1708 711 922 293 1333 730 532 260 796 1084 1109 791 986 376 1013 2052 991 -1 419 916 174 748 566 132 518 291 687 1281 1027 1106 533 714 664 638 385 236 353 1294 1128 275 883 393 495 449 286 540 354 659 454 246 431 223 147 462 117 1813 351 339 508 292 142 309 819 247 223 627 1184 600 632 300 606 361 674 220 620 512 816 333 994 206 1043 535 524 675 871 452 576 2410 1251 665 241 699 218 511 488 241 522 530 481 1281 415 479 401 369 360 192 136 528 1426 1040 693 866 369 386 325 69 -67 255 244 296 33 131 145 -85 -67 -2 171 530 191 15 166 129 -151 76 -26 208 449 239 -35 104 179 -45 455 39 564 202 21 -40 720 71 457 -64 650 356 334 313 222 186 191 918 204 184 144 290 -9 265 62 -7 215 110 361 776 85 277 14 262 200 168 75 110 -65 555 322 235 9 144 170 1291 1175 2098 662 195 1065 570 2094 1663 489 478 2467 690 209 952 1833 776 1239 888 351 1631 1647 2785 3001 1874 2148 1837 3259 1030 2755 1611 1398 503 2044 2356 935 1185 2913 2146 3404 2241 1534 1276 2314 4371 1712 60 1082 2379 1634 3159 1314 1583 866 1653 3065 3771 2893 1922 1189 3018 1268 2059 1424 1715 1227 3155 3734 1422 1635 1274 1858 -50 -324 -238 421 232 -391 221 219 151 405 -144 -48 573 404 314 183 -49 -225 -201 481 84 30 211 -889 -39 -193 171 -476 74 78 149 614 217 156 304 319 99 405 128 86 190 339 112 193 413 -104 289 457 -131 349 -105 586 243 -710 -19 18 232 782 23 -19 185 13 181 167 184 298 -13 157 298 481 509 -421 616 728 639 599 465 526 270 886 529 406 596 803 638 442 472 341 200 197 149 459 400 391 708 1716 604 591 521 680 482 323 385 591 590 605 576 360 373 401 576 68 349 305 307 327 458 319 363 554 653 278 218 966 477 1639 362 262 391 940 283 343 275 327 283 213 278 269 344 239 209 439 427 312 84 288 91 141 18 136 47 121 73 10 159 13 53 76 142 91 -3 -52 55 104 13 -15 55 241 85 68 77 130 13 80 142 11 -25 42 44 74 57 92 64 17 15 -68 55 49 103 69 20 -11 87 116 81 142 -55 29 42 2 -4 85 -21 115 -57 43 -12 -9 59 73 115 -14 64 -42 -64 99 30 -257 397 178 372 301 187 -40 -570 -269 -464 46 -17 -293 -232 363 253 117 -38 -218 -442 45 625 154 -421 -80 31 -610 -626 190 -302 -283 -361 307 -329 6 -87 -173 3 173 11 -245 -181 216 334 3 -81 -125 121 464 -8 -95 -111 106 67 -92 -157 -535 144 550 -90 -19 218 228 -76 -153 -171 293 62 -49 288 149 220 -240 413 -45 -79 -130 -165 -449 -324 -93 -66 137 97 -251 263 34 174 -231 -639 19 -339 -45 11 -984 -428 -33 -300 -20 -425 236 -494 -556 -401 201 149 144 160 -272 228 103 127 -155 78 -29 -962 -243 -198 -452 -455 89 -35 -1139 -212 -786 -109 -384 -383 -908 -15 283 326 -69 36 -320 64 -63 -297 -126 -62 187 -162 -134 246 26 -95 31 62 145 99 124 274 148 66 94 123 122 193 282 86 346 188 299 67 154 8 238 187 142 118 128 58 132 28 183 146 125 171 11 137 230 8 96 178 187 209 13 298 31 146 68 212 38 182 48 108 149 219 176 317 478 -68 122 -115 99 8 123 124 201 135 82 121 184 123 134 -132 -86 -14 -177 -93 42 -59 -397 -99 -109 -215 -85 -169 -156 -90 -152 -62 -222 -169 136 -200 106 -95 -200 -106 -60 -202 -131 -109 -20 -106 -8 -379 -32 -54 -92 -125 -91 -138 40 -57 -430 194 -27 53 58 77 -34 -191 -42 -63 114 7 -103 -96 18 -108 246 3 -81 -109 -187 -28 -69 -62 85 -195 -21 -31 -192 -236 -167 88 74 360 96 -81 171 121 325 313 -1 98 200 -51 92 172 834 233 151 290 123 71 282 368 75 201 81 204 307 220 535 149 196 77 286 84 109 142 651 205 304 202 414 374 139 485 247 34 186 293 98 35 114 156 136 88 319 669 99 209 91 167 153 -4 129 -2 6 289 269 -53 214 118 213 1093 723 1940 2205 1515 1537 1078 2367 1271 1684 1792 2818 2736 1265 2030 1278 1181 995 781 1176 1155 1449 1882 872 1675 1174 1120 1767 954 1730 1198 843 950 1481 1038 926 967 1000 1220 1620 839 1723 934 675 2207 884 1383 619 1113 1187 672 685 1141 1007 685 1138 1408 1558 1040 778 987 992 808 903 739 702 950 858 877 866 775 589 731 370 1459 519 582 745 243 609 809 712 1207 546 1025 589 649 843 520 982 558 912 321 317 960 1477 968 531 507 599 558 624 305 530 650 361 295 300 656 1129 298 446 337 881 542 323 1125 704 889 233 351 519 1560 1373 898 630 474 1384 1357 1044 453 358 566 1718 2209 476 242 1146 862 1277 463 806 478 696 -8 40 -4 100 74 85 79 180 56 72 99 77 61 46 109 68 17 207 47 93 52 15 87 268 94 74 111 101 94 66 101 129 67 102 59 108 61 88 110 97 80 15 60 0 83 24 94 28 106 82 66 295 127 83 56 147 127 119 48 21 -11 -13 11 137 35 38 28 98 95 29 38 48 1217 663 1557 777 1008 742 813 2283 1393 330 551 537 1173 1019 815 1895 744 664 1433 793 916 1636 1051 371 678 1020 1007 742 1205 2504 396 1114 721 1425 792 818 622 1949 561 2385 1615 1568 1281 1128 3663 2959 959 448 2254 932 891 801 1033 680 826 1435 2477 1357 1660 1218 1230 1947 1413 640 541 1194 1714 2461 302 1108 1125 620 231 274 832 791 904 277 444 -96 133 91 1290 352 808 703 103 883 271 1156 800 589 99 199 -203 -200 741 21 671 1195 695 407 665 828 151 799 -51 834 481 322 84 316 500 49 540 390 739 572 691 915 116 571 458 1067 671 333 -23 672 865 1111 -3 538 -2 225 450 -52 248 327 799 438 346 594 133 424 -30 74 -148 5 -209 -111 53 -97 -154 -27 -233 -129 -65 -38 -116 6 -112 -222 -25 -130 6 30 -167 -70 60 -204 16 12 -148 33 -5 -57 -239 174 33 5 -1 19 -33 55 -91 -57 -61 62 -17 -48 18 -32 0 -89 52 6 -154 335 100 -132 -69 -126 -39 -158 -63 -172 -73 -20 4 -109 -35 -84 -27 -112 -126 -96 -1061 -1046 -1121 -784 -543 -940 -388 -1189 -1188 -1022 -1208 -391 -891 -1144 -791 -919 -542 -760 -490 -793 -928 -215 -877 -1442 -641 -540 -509 -1319 -798 -186 -750 -1107 -1389 -745 -735 -773 -573 -321 -556 -432 -463 -1246 -509 -713 -404 -705 -583 -927 -790 -295 -381 -1336 -668 -1521 -391 -470 -621 -1568 -186 -435 -259 -559 -7 -171 -544 -550 -414 -235 -508 -509 -538 -238 1357 954 1152 637 437 608 669 1030 961 1176 421 1277 1080 583 577 1211 359 578 512 713 587 915 1154 1073 1012 963 1676 1226 927 1899 1017 1660 491 2262 1362 1364 711 1372 1399 1912 813 1139 395 501 2497 787 559 1090 1842 573 1160 505 1025 825 1122 756 1511 773 1430 367 1733 1160 996 731 1098 2100 3219 1593 867 963 450 632 -456 -420 -433 -233 -444 -378 46 -315 -384 -410 -512 -402 -483 -187 -119 -572 -436 -324 -444 -357 -387 -228 -759 -1566 -715 -946 -298 -572 -425 -430 -323 -210 -409 -405 -274 -278 -208 -748 -338 -385 -250 -379 -534 -495 -578 -146 -409 -710 -742 -231 -924 -445 -873 -1004 -174 -422 -589 -561 -123 -370 -364 -85 -83 -117 -255 -514 -165 -465 -290 -172 -466 -259 593 516 3120 1422 -12 1098 331 354 341 392 2153 244 911 796 564 104 -37 -686 111 -671 144 47 350 631 701 -193 410 505 106 127 261 499 115 395 381 -66 524 73 172 533 259 -8 -83 375 -636 198 125 275 377 -350 -144 181 101 -802 517 138 281 408 183 -295 -40 172 0 -94 30 -333 9 -124 -183 287 82 -203 -406 -117 270 681 -120 -200 55 279 371 451 1074 761 -128 309 591 107 251 37 250 -62 -350 367 -133 -487 -419 -509 394 -585 110 56 236 499 -433 592 338 -198 0 57 -278 549 170 358 15 -114 -122 -92 -184 205 1 254 -157 810 -965 -768 347 -27 -100 -622 -117 -50 90 -92 298 117 330 -70 764 229 -57 506 -105 503 355 295 283 311 70 297 190 326 197 259 100 109 106 211 346 204 96 151 183 175 218 65 250 455 333 75 129 44 218 110 33 115 32 9 54 38 7 103 72 158 28 117 99 101 22 48 74 43 168 9 117 12 214 234 35 191 51 128 -4 43 97 142 80 12 105 146 145 84 53 74 2 205 81 125 29 87 24 91 45 110 40 87 86 16 112 48 60 126 60 241 130 54 -14 21 112 138 64 88 95 141 44 67 60 107 26 115 25 167 56 84 43 46 67 71 26 38 68 141 52 66 180 121 126 112 9 70 52 29 62 176 72 43 -19 54 -1 0 42 51 35 56 49 317 74 27 887 757 721 772 682 912 550 435 774 588 1242 579 1141 553 977 785 888 803 578 708 475 819 1241 778 732 1291 1213 1521 1014 1191 1091 1112 748 1921 781 1544 651 1231 1203 1386 929 1353 847 853 1792 1105 635 636 1095 522 746 1035 844 898 612 958 1973 1158 1175 1002 1113 658 477 866 704 886 1316 968 918 783 932 1131 5948 4135 6840 7800 6545 6049 4098 7810 6927 5645 9122 1619 9661 7339 7904 3175 1784 2055 1021 4083 2848 2212 3166 3291 2034 4031 6862 5528 4058 3835 3819 3147 3151 8151 3072 6096 3052 5117 3989 4212 2207 4480 2680 2337 7101 3705 5147 3792 4282 2613 3218 2215 3558 2671 5071 2252 4841 2770 2900 1812 1795 1988 2093 1792 3403 4095 4217 4328 5836 1640 1972 2168 -313 -230 -329 -78 -178 -257 -113 -112 -120 -175 -410 -311 -443 -321 -231 -81 -58 -95 -204 -216 -80 -6 -221 -216 -69 -243 -233 -319 -321 -132 -348 -243 -223 -289 -276 -262 -186 -143 -218 -151 -229 -194 -217 -159 -265 -101 -180 -117 -209 -172 -168 -325 -352 -127 -139 -247 -297 -428 -336 -60 -166 -340 -63 -111 -186 -231 -97 -131 -159 -264 -224 30 33 74 117 51 81 51 -15 67 111 115 174 40 110 68 75 135 53 170 53 49 3 26 150 127 71 149 0 236 22 106 120 65 94 139 76 66 -17 80 129 52 99 21 28 60 88 92 -10 106 121 44 43 131 84 26 29 52 96 141 -9 88 -1 -18 85 -23 66 158 43 65 12 104 139 43 -573 -536 386 -249 -142 -439 -81 -199 -251 -259 -451 1097 -238 -297 -260 95 -163 -27 -375 -309 -187 -10 348 -837 516 -36 -79 -469 -358 -26 -186 -331 -362 -278 -404 -128 -35 -155 -195 -39 -50 -220 -187 -242 -174 -96 -218 -96 -9 -133 -38 -403 -463 -673 -235 -142 -106 -434 -244 -52 -155 -210 -226 -204 -108 -142 -103 -74 -40 -264 -221 -200 -281 -192 129 152 -33 -150 101 88 136 -17 -14 -30 202 156 46 -77 -58 18 34 -39 132 104 64 -132 62 -23 4 -62 -67 1 -110 171 202 12 -118 187 43 19 258 65 52 -52 -14 -58 190 22 17 136 -81 -35 -33 82 -98 64 129 -60 144 -237 115 170 133 106 -43 -47 168 130 181 210 -96 147 -74 -53 39 -408 137 -652 -28 60 195 239 345 108 -322 -250 -82 201 65 -32 -86 358 -266 -121 47 -291 -416 127 -227 -3 -87 271 -492 107 -341 -512 -632 0 202 16 -146 251 -68 124 121 3 319 -88 167 186 -73 -142 31 176 228 1461 159 -745 -76 -205 148 -250 -162 -216 182 385 -92 -112 172 85 591 227 -164 107 262 421 555 452 409 94 482 382 195 132 116 441 648 106 678 207 194 226 133 213 134 312 138 306 128 1187 222 588 316 1352 469 693 542 603 437 622 334 352 224 931 313 731 454 224 300 380 1344 171 387 330 718 317 188 305 639 219 240 313 673 190 488 317 388 215 181 224 332 419 571 662 220 167 280 236 -13 -139 -109 221 -170 -114 165 -108 -74 319 105 208 -215 197 300 165 290 290 134 -36 568 13 133 -16 187 128 -7 118 -21 83 272 47 -274 -99 -91 102 298 112 136 264 56 -114 -146 -106 -68 -92 -126 -79 -213 282 155 -43 36 207 -138 25 -61 -123 -173 314 23 83 285 -35 234 98 -205 5 125 344 -121 287 -53 -238 -239 56 -33 -166 22 -131 -5 -11 10 -8 -175 -86 -10 -110 13 -64 80 -32 -23 56 -14 -81 83 -206 -115 -207 77 -79 -26 21 -82 -32 37 -67 -40 -38 -66 37 1 -32 -115 24 -27 -109 -75 51 -137 41 -38 106 24 67 -193 23 7 -22 70 134 28 4 69 114 31 -139 -47 -79 10 22 15 22 46 88 31 65 76 96 129 66 113 33 78 41 217 68 59 120 82 102 95 82 70 86 84 241 139 35 176 159 242 53 81 137 220 83 39 71 27 101 113 159 74 50 60 77 452 46 -26 98 156 23 82 59 -4 27 63 60 177 94 57 28 19 20 43 120 182 101 80 147 113 49 193 -20 -84 -223 56 -40 71 65 222 -61 -201 -22 30 154 -168 -42 31 130 -86 -77 -60 -121 14 52 140 46 37 80 24 -50 -15 238 -26 -30 -199 46 -88 122 -38 186 88 95 -10 220 -29 -62 345 -32 -130 -119 208 65 -20 -6 -289 38 -45 168 467 -18 59 86 -8 -24 -27 13 -59 21 21 163 -43 67 30 12 147 336 408 533 340 873 1072 269 78 637 801 899 673 400 397 969 157 309 469 264 514 460 1358 379 866 180 687 160 573 692 26 715 127 124 141 163 801 759 119 1089 327 798 355 760 1205 789 470 174 554 504 139 322 24 528 118 479 1034 323 627 249 198 212 297 167 414 503 841 286 51 414 432 549 -209 -117 25 -59 -78 -227 19 1 -94 -202 -94 -26 -70 -54 -134 -77 -58 -293 -150 -175 -117 -93 -229 -135 -57 -61 -105 -276 -185 63 -163 -151 -403 -128 -93 -14 -31 -66 -3 -31 -85 -88 -153 -97 -169 -62 -190 -117 -36 -122 -137 -62 -125 -112 -118 60 -23 -182 1 -189 2 -144 -181 -163 -37 -78 -116 -83 -66 19 -200 -40 91 -125 384 131 86 65 177 283 -134 37 42 182 408 406 327 668 123 123 57 125 124 154 552 159 435 139 396 -28 634 449 108 336 860 133 45 774 28 391 247 935 417 283 -10 100 3038 3346 612 93 840 9 120 560 188 363 26 712 565 112 680 442 335 219 83 286 454 898 1134 616 378 159 306 142 141 428 246 -91 18 -13 178 138 328 -228 -384 224 20 -62 -120 536 202 132 196 -190 22 406 246 10 813 161 -28 6 188 464 -16 -10 -77 73 -37 -122 -43 286 357 537 214 990 353 99 396 108 -183 -112 370 51 198 206 -552 579 -160 281 768 -159 428 274 123 32 -21 34 -58 -95 471 251 -138 132 36 127 -37 -254 56 -69 -76 -72 57 -80 -61 -105 -121 58 -86 12 -24 -40 -86 -120 -44 75 -68 -106 -155 -319 -132 -38 -148 122 21 287 -42 -62 -43 -62 -65 -66 -122 38 -45 164 122 112 116 -32 222 -8 -13 -127 -181 106 94 -168 -135 -39 -136 102 2 105 -6 -4 -85 -136 -15 -32 3 61 13 186 49 -94 -15 0 -115 76 564 980 217 88 451 477 -9 495 36 33 570 203 282 509 245 241 1595 210 133 630 779 -203 217 22 319 -28 228 153 307 -65 398 -49 336 46 350 636 132 303 428 204 1516 237 934 660 137 15 176 484 521 54 1136 60 842 1861 1548 717 230 1170 271 189 665 671 1042 1185 264 1124 733 292 437 287 312 254 401 63 174 270 110 257 405 375 158 264 149 112 287 243 204 454 176 160 236 54 423 447 359 69 146 337 191 115 220 248 533 253 106 121 139 123 196 187 437 451 181 68 660 123 240 265 315 180 162 269 171 418 100 268 194 411 7 -40 130 266 -5 102 24 209 152 101 262 69 172 188 -107 -153 560 -240 -258 -82 75 -160 -107 -87 55 12 419 -20 -191 448 229 414 -33 381 -27 84 123 452 106 -6 -43 281 -150 -102 -216 -42 568 -39 1 -113 -192 376 201 -57 74 -2 406 -51 -16 366 -57 -203 681 -105 489 -104 258 177 223 374 -30 -202 411 -12 85 -227 15 -35 71 365 377 438 233 -19 355 177 714 706 736 576 842 636 364 689 799 889 1009 381 1004 661 775 385 347 491 331 639 551 256 781 997 783 791 1012 748 851 959 755 986 1200 790 428 585 435 799 789 847 843 1285 530 274 2347 605 700 666 986 586 1089 697 724 846 611 638 1014 688 705 490 873 499 466 304 752 851 734 742 944 511 811 404 327 242 433 222 147 295 57 247 370 346 122 89 415 219 -15 272 190 105 49 286 319 212 318 517 238 299 256 414 362 348 382 504 452 517 279 418 303 551 334 593 338 475 251 276 678 138 265 448 508 393 600 165 605 354 223 325 682 274 441 156 342 347 373 247 217 238 583 380 181 317 314 160 -16 -1320 143 1244 1291 157 427 359 -166 -264 62 866 -290 -64 -113 620 418 80 363 99 -15 1080 313 1382 834 423 7 748 815 421 497 -354 184 900 223 225 313 878 661 157 792 306 533 556 1844 287 -664 -136 226 549 605 746 -345 -566 399 1391 392 699 605 1088 148 323 -27 425 481 598 426 200 786 773 375 259 -31 158 -55 333 0 134 34 217 139 126 -159 122 -232 -42 -82 252 208 43 38 218 113 267 470 303 206 88 290 271 239 680 268 265 40 297 204 139 -21 540 396 404 134 498 34 302 916 -346 -262 132 269 263 355 -62 234 187 456 134 208 245 480 124 148 541 330 207 147 49 615 442 -28 816 206 104 961 353 206 124 0 2460 154 -37 595 4593 637 142 151 394 404 -176 200 429 -145 -106 59 356 66 7330 173 55 21 -10 2297 1509 76 1127 20 179 27 27 -14 1058 313 441 -59 242 281 22 82 43 -77 30 1830 120 31 6 292 -13 387 -84 414 -31 812 134 71 213 358 54 130 106 23 111 173 461 -66 155 -126 -100 224 105 33 62 61 34 28 69 -31 88 150 50 149 297 -43 -176 90 4 -52 165 248 -5 88 233 30 7 94 463 108 226 10 172 -57 167 -84 260 433 340 94 391 226 0 1313 201 -24 -205 221 98 -47 -92 -103 62 110 142 295 -118 286 100 72 185 134 97 240 42 567 605 159 147 25 -17 474 238 769 648 382 811 519 613 706 471 196 225 931 470 626 246 330 262 30 175 249 380 431 867 430 271 1151 319 197 355 263 404 467 472 299 411 116 297 322 456 307 843 226 295 1068 1099 411 723 466 196 273 109 140 273 259 294 275 195 333 430 263 43 14 85 298 463 629 542 697 177 103 0 503 870 -105 -81 -156 404 167 -59 184 660 372 108 175 -64 303 659 269 15 12 630 253 180 266 569 83 1048 1550 1521 369 554 841 561 403 1753 791 986 257 886 837 528 675 1416 368 956 1343 1064 249 412 554 401 382 422 147 650 406 977 818 494 464 108 222 201 427 454 597 801 1502 605 966 137 339 864 -61 79 73 104 -3 38 14 -57 105 46 30 32 -5 -20 -36 361 -29 -6 4 -49 -56 28 -30 124 0 63 15 302 130 163 69 5 58 232 -12 4 -4 42 208 140 65 203 70 99 109 -63 -30 100 157 90 100 23 -103 120 6 23 59 -19 62 26 -53 -8 77 60 64 43 90 159 -19 67 -79 73 167 180 430 389 482 242 201 -16 235 298 46 162 267 122 110 399 153 179 137 -2 253 236 369 558 203 159 409 336 359 351 272 -1 121 434 231 447 186 621 305 321 136 622 144 307 1061 348 198 132 289 308 455 -292 265 317 464 266 683 -86 496 391 533 132 451 290 281 375 549 584 362 426 103 589 204 266 257 169 209 267 143 164 -17 224 293 126 243 251 130 216 45 207 128 54 99 169 316 243 145 269 146 317 88 336 -26 331 -41 325 103 174 -34 303 502 350 219 308 159 93 366 22 115 72 424 152 210 270 -154 92 218 -18 322 331 300 221 283 194 171 198 129 87 385 164 77 167 193 284 -234 -117 -185 -527 -442 -92 -215 -515 -864 -256 -555 35 -198 -335 -422 -319 -241 -565 -244 -411 -87 56 -276 -8 32 -234 217 -482 -196 17 -83 -100 -197 -204 -120 -115 -71 165 -115 -39 -581 -257 -143 67 48 -9 -104 -159 -103 -97 -155 -456 -311 -32 -138 -105 -104 -1262 112 -177 -14 -195 -112 -392 80 -29 -203 0 1 -104 -311 -99 75 129 277 136 143 151 110 133 128 166 192 29 155 118 130 74 84 244 117 104 88 80 171 246 92 192 101 226 206 113 163 129 245 139 173 121 45 183 160 154 197 89 152 147 240 38 102 165 262 72 161 209 202 93 48 132 273 222 78 16 -38 13 86 26 85 146 219 146 138 69 123 71 162 33 470 229 404 370 69 341 192 181 158 97 286 337 249 247 216 89 203 218 236 265 255 200 125 202 236 455 297 238 232 162 481 280 253 170 258 258 301 225 200 175 541 219 104 0 180 216 241 243 416 386 357 159 381 119 304 232 239 293 197 165 163 114 360 363 158 269 143 249 182 124 299 187 372 422 682 234 282 395 122 201 370 131 691 239 167 268 104 139 299 166 75 317 367 710 377 326 234 237 378 309 44 204 232 207 164 307 455 868 413 242 313 297 201 230 847 214 91 134 463 413 219 173 202 256 536 428 1522 233 247 463 223 346 154 171 338 409 575 787 401 167 74 254 123 271 101 106 187 148 273 100 151 410 122 116 245 245 266 336 102 15 125 86 173 219 285 444 162 244 555 309 278 371 216 152 139 282 144 252 130 787 299 269 324 290 416 369 773 650 109 129 454 118 170 89 36 294 228 407 976 119 280 247 177 205 228 134 180 243 512 545 588 32 74 228 197 100 830 439 263 149 74 559 504 116 492 86 591 88 319 257 245 590 315 201 146 215 468 105 213 37 334 393 414 100 357 561 236 22 258 17 99 174 17 308 356 477 295 234 578 202 122 560 131 150 252 287 45 76 217 94 174 425 349 134 275 -65 584 266 487 389 337 445 54 491 -118 401 291 331 923 374 503 556 127 359 557 597 497 423 918 239 653 193 155 612 226 262 40 315 539 975 261 512 666 1161 1025 785 577 1075 862 1132 580 554 273 1829 614 2064 460 213 288 936 1422 202 1653 433 1952 614 570 330 813 541 478 388 1040 866 1015 194 136 649 522 123 420 595 1370 799 151 716 880 976 -111 -81 -903 207 280 -259 329 -66 -64 -339 -227 29 -420 -207 106 -115 -371 -330 -604 -873 313 119 -291 -219 451 -477 -88 -850 185 -96 -176 -199 -211 -153 -233 -161 -125 -297 33 88 -78 26 -391 0 258 352 -126 256 -137 55 -370 289 -632 137 -203 210 56 -575 468 -483 -180 127 -101 -72 -360 -282 428 -101 121 -461 -427 -63 -355 -62 -459 -279 -171 -57 42 -255 147 -161 -180 202 -246 -118 -153 -130 -21 -247 -53 -283 -22 -63 -327 428 -9 -152 -197 -434 -139 -55 24 36 -340 -197 59 -119 53 -166 -92 7 -93 -317 -146 -47 -231 -227 -109 -197 -107 -128 -214 -411 -226 136 -217 -75 -196 -453 -29 -7 53 -89 15 -21 -116 -219 -112 -114 -70 -82 -151 137 957 286 298 96 409 432 -26 645 994 964 956 487 769 -42 1031 713 501 791 466 520 509 343 1154 1081 627 793 525 848 817 255 709 833 710 372 568 276 4 452 584 387 729 678 482 465 525 122 278 51 467 289 549 927 885 923 410 247 477 1044 428 192 455 -74 -23 57 482 377 398 413 271 416 736 22 843 901 1462 849 788 1343 1266 1001 1531 872 133 1042 681 951 1202 2606 685 534 1670 784 852 1125 1809 810 1119 1094 2133 2858 2107 3510 1742 1574 280 3828 1629 1983 870 1828 1909 2825 2268 3237 2502 1213 4867 2965 523 1662 2571 995 891 586 946 960 472 1525 2848 1370 1665 793 1276 1223 606 1291 553 737 2991 1771 506 1075 857 721 -749 96 -652 -958 -337 -956 269 -664 107 -792 -255 85 -581 343 30 -62 -489 488 -91 -808 218 -395 -948 -379 41 194 -921 254 112 125 202 112 79 111 -485 24 145 68 -55 233 -434 -1068 -27 -211 -315 242 168 22 2 -89 -243 -165 -444 551 -761 479 42 -169 -120 -36 -326 -149 40 -420 185 -234 231 -213 77 -92 103 -338 677 1493 1262 992 1108 1730 1292 604 1225 549 1099 439 1538 677 696 1583 530 1004 732 526 609 2032 859 1233 695 1176 1107 3080 1592 1781 2741 1075 1122 3483 1539 1770 583 2037 1341 2760 717 1577 1144 783 2064 88 778 1742 1566 1120 1292 938 1050 1046 1212 1351 1524 1743 3216 1076 3369 1502 870 716 342 949 1526 570 639 1303 2389 2211 366 271 578 397 684 572 219 355 379 363 551 379 286 510 536 408 334 488 312 346 606 176 575 702 470 656 299 464 310 230 291 383 574 577 314 272 192 257 264 206 425 709 359 260 394 258 321 311 402 301 410 707 436 500 295 390 286 534 259 365 241 772 202 295 249 237 256 355 203 394 558 264 69 -50 11 16 117 153 70 -92 124 69 12 -10 113 166 139 37 60 -111 95 -69 13 95 -99 -140 -85 7 32 2 261 342 206 72 -61 110 114 51 -30 115 111 326 178 143 112 63 191 62 66 77 118 60 -24 -145 -4 -109 103 25 132 -15 137 228 280 222 245 41 64 87 267 318 137 67 113 -15 1873 1435 1605 1877 631 1598 1911 3734 3110 1691 141 3075 968 1472 1450 3978 1652 1131 2412 856 2243 2808 3047 837 2136 966 1401 2432 1973 3876 1637 803 718 3601 3453 2000 1595 2939 2898 3823 3764 4369 2966 2974 6806 2276 306 1331 2189 1560 2582 668 970 1193 1310 3280 4699 1547 2742 1367 2419 1943 1093 1994 1105 1558 4094 2977 1598 2241 1897 810 3 7 -323 -472 -50 -179 -17 -332 -287 -264 109 18 -457 -279 -377 34 3 516 171 -442 -264 -95 -80 -40 -53 -75 -65 -371 -268 281 -222 -342 355 76 -74 -176 -171 611 53 238 6 -70 -102 459 771 94 -95 -197 15 -172 35 -372 48 243 -95 193 870 0 -10 249 139 249 192 -188 100 -50 457 413 -198 67 -200 22 -524 -586 -517 -451 -604 -433 -150 -465 -452 -485 -804 -92 -529 -269 -269 -464 -416 -658 -174 -524 -378 -334 -506 -805 -347 -417 -353 -614 -386 -282 -368 -492 -403 -486 -364 -312 -303 -307 -332 -420 -293 -693 -330 -246 -496 -338 -465 -381 -470 -360 -499 -760 -555 -426 -293 -380 -333 -752 -338 -603 -246 -268 -179 -232 -270 -399 -334 -292 -190 -272 -283 -96 263 163 5 117 222 322 115 123 239 139 458 170 189 267 270 109 55 349 52 229 138 -13 369 428 289 178 234 363 179 33 -28 238 383 171 138 84 169 158 311 176 156 210 201 255 169 87 160 235 185 226 270 419 415 196 47 187 402 257 68 144 80 51 222 109 188 247 105 92 231 92 182 66 424 541 218 413 381 632 78 308 235 418 680 475 437 309 513 419 298 256 91 333 226 15 273 86 -60 427 25 546 347 226 215 693 485 555 184 70 221 246 299 166 326 288 155 104 167 -11 574 429 329 315 299 -18 347 163 -154 155 495 403 117 132 160 291 115 261 205 343 -231 137 143 194 399 78 110 153 14 174 109 128 162 146 196 -43 145 155 -39 24 -152 106 19 312 -9 15 46 82 89 127 25 8 102 516 -82 68 124 33 194 127 106 107 21 -16 263 57 107 197 -28 49 164 78 108 146 -122 92 84 76 337 118 158 174 115 64 48 141 -42 -9 95 -17 65 198 157 76 70 -27 162 -38 -337 -288 -264 -531 -279 -497 -147 -568 66 -150 -925 -237 -632 -623 98 71 -163 -476 65 -240 34 132 -311 -246 111 238 -622 443 -238 111 330 -186 -478 778 274 532 -33 205 -3 403 246 -35 5 -46 241 76 -321 305 401 -69 210 -291 350 -216 4 48 -295 32 450 343 41 -109 -207 -17 22 71 -153 -15 -224 22 -95 -99 57 132 20 -12 50 11 59 -19 10 78 136 54 26 32 1 -24 -17 -68 144 75 13 0 164 -27 44 39 59 43 51 47 -32 30 74 -21 41 -14 -17 23 36 12 24 54 52 44 37 29 20 106 -11 51 40 172 9 61 69 -31 35 21 40 40 -56 -194 24 0 46 33 65 76 4 44 -82 165 959 605 1517 1528 1135 931 1125 1858 1686 1078 633 1845 1210 553 1041 1412 583 1032 385 632 1111 1097 2823 767 525 984 1709 1504 862 1990 739 1046 601 3278 1068 660 456 1451 1323 1513 1235 1669 490 851 4003 1977 137 590 1188 678 1168 -65 946 267 1128 1235 1624 874 1020 992 576 593 867 702 1147 1403 3418 2367 677 1056 847 998 589 555 682 818 882 686 524 619 537 636 1050 289 1413 1226 1113 646 332 741 329 710 522 341 916 1805 783 1396 1932 1365 718 916 830 861 1012 1153 579 1501 1044 899 518 819 1389 1204 518 970 5938 1029 1765 550 1111 549 883 965 586 849 1219 666 1123 957 626 790 649 389 534 478 689 897 1247 1008 1588 534 1272 584 41 98 75 143 -29 27 33 14 187 64 126 104 525 126 57 319 35 -21 168 65 0 119 425 214 340 240 109 208 297 309 56 280 85 175 111 98 38 459 198 380 265 265 99 219 306 268 134 81 373 -18 79 23 -28 177 84 231 520 135 236 112 185 159 111 52 87 329 367 228 89 54 51 203 886 771 977 1036 1286 1147 568 1120 340 991 1181 80 1608 885 902 1066 420 1007 537 745 810 491 1164 1721 757 760 738 1480 954 942 643 452 1025 1225 510 1418 520 776 1045 940 859 691 619 846 1243 768 1038 634 1160 608 488 1125 813 581 951 783 743 1114 518 478 201 251 199 297 576 825 578 664 1054 696 705 790 152 223 79 29 71 133 37 142 151 219 44 312 22 136 118 258 178 234 253 216 78 145 666 615 356 164 151 144 252 224 83 287 170 271 77 38 57 336 306 151 273 335 96 110 555 277 -22 115 323 72 96 129 48 207 188 252 345 85 151 50 87 110 129 47 67 47 268 186 50 134 236 160 485 543 1018 778 784 858 191 501 378 1036 429 171 1121 498 255 846 526 590 523 708 239 247 637 967 254 931 515 1041 401 665 535 505 922 845 206 430 205 985 682 677 331 199 439 554 777 633 629 797 1050 674 612 373 835 428 847 535 561 510 823 689 656 604 789 321 551 585 722 979 528 464 826 577 143 137 150 -21 163 204 246 152 215 233 3 -8 209 44 318 316 283 129 355 188 244 89 480 658 583 370 428 348 419 319 193 273 169 166 111 180 176 348 242 210 322 240 191 312 383 267 338 203 560 200 248 -4 178 84 -27 546 485 139 264 88 231 331 151 137 152 325 656 564 401 64 226 566 157 -177 63 20 41 76 43 42 13 84 82 56 60 76 70 57 135 136 26 112 43 -41 64 341 64 114 110 83 71 87 19 80 118 109 9 41 15 307 38 30 99 72 77 72 250 157 116 5 94 86 82 75 55 61 110 172 212 173 -7 64 63 49 168 -23 81 105 221 195 44 64 36 177 -573 -449 -982 -489 -725 -554 -494 -943 -381 -273 -650 -330 -476 168 -228 -112 -473 -853 26 -953 -649 -195 -1504 -363 -423 -516 -548 -1329 -711 -399 -432 -920 -1030 -590 -833 -594 -646 -577 -666 -456 -451 -197 -347 -102 -517 -284 -614 -522 -655 -430 -347 -999 -692 -980 -588 -268 -822 -935 -165 -1031 -126 -698 252 -461 -437 -571 -320 -629 -262 -386 -718 -393 1034 1154 1215 919 1188 1059 358 654 711 936 1335 784 1231 657 1044 941 558 1560 583 1168 669 362 1213 2523 685 941 794 1308 727 546 743 1151 1359 1077 775 746 599 785 1090 395 847 585 736 629 841 650 717 623 715 608 811 951 1035 1219 580 798 812 1867 532 490 561 388 343 640 723 599 872 771 565 651 991 706 244 485 -58 241 428 355 147 162 593 238 463 285 373 -72 -1 1947 389 262 1111 691 178 349 185 658 407 571 453 843 872 666 764 1246 952 886 131 440 208 595 708 801 389 2109 213 144 1173 323 244 636 765 388 388 1063 398 159 413 1000 576 1532 541 326 584 334 220 139 40 -23 740 453 211 371 767 503 135 16 390 985 426 469 658 -83 -95 747 557 373 584 249 560 706 391 383 666 851 556 788 474 54 -215 212 724 425 851 697 490 640 544 500 -31 179 372 473 864 492 736 418 130 679 228 269 95 625 355 552 613 384 263 -23 388 477 463 1649 543 521 415 -25 332 643 409 15 725 197 343 753 669 620 255 132 280 317 245 329 321 391 238 395 359 184 408 386 340 561 237 256 252 459 173 152 993 927 660 441 524 322 451 566 211 431 481 289 194 220 126 646 438 351 396 2335 250 287 1177 553 133 189 596 178 211 395 82 554 236 540 937 443 591 334 200 291 233 177 204 238 714 409 239 327 396 183 126 91 243 121 86 96 -25 181 168 213 182 49 133 106 190 289 74 241 61 199 141 -30 162 138 113 127 71 253 128 74 64 184 43 177 117 89 35 89 124 1001 173 74 130 24 118 42 61 146 88 84 89 297 265 326 13 325 104 333 56 84 97 63 135 109 93 5 105 67 5 107 229 106 561 579 476 411 464 520 249 557 357 492 559 338 712 549 440 511 379 698 531 797 436 171 588 818 305 549 367 486 441 363 456 475 415 549 396 282 327 385 321 170 349 995 397 212 611 328 457 699 388 271 499 904 799 585 501 342 550 1387 208 391 412 368 288 417 303 489 249 393 220 391 623 360 5817 5407 4490 3763 6604 6978 4206 4642 3998 2793 2823 3537 4578 2431 2365 7796 2678 2070 4828 4336 4428 4446 5155 7260 5261 4157 11557 12125 8484 9575 5315 6270 4566 10061 7194 7021 4036 12920 6555 11506 11089 13775 4845 8499 13830 16492 9604 5479 12848 5613 10573 4578 5726 3358 7074 8670 11744 7533 8218 4675 6619 3351 2932 3903 2673 8199 9722 7077 4921 7437 6445 3451 215 185 229 204 271 271 238 233 171 96 214 150 348 207 159 250 31 204 193 216 156 178 444 281 312 252 300 312 379 487 179 198 392 324 148 368 142 379 588 324 217 913 277 176 1239 421 99 201 522 122 197 223 164 279 178 332 617 209 396 305 283 342 160 74 169 257 376 428 171 129 267 152 647 682 862 509 1181 585 527 957 814 498 625 487 637 502 837 954 424 1177 710 619 707 406 1286 1770 1735 540 831 1374 781 466 761 662 1086 938 140 592 333 1028 767 975 612 2094 342 837 1911 1186 483 509 1033 304 571 840 864 752 550 666 999 727 773 855 686 907 698 391 697 631 1418 1282 457 808 584 704 488 834 434 330 350 677 213 456 320 518 695 227 410 295 536 411 391 605 223 422 219 117 496 764 451 748 480 1059 380 304 158 302 427 494 358 368 73 381 452 328 380 1022 402 313 559 78 619 322 510 389 443 680 1062 335 251 306 561 757 256 170 284 378 205 71 327 362 396 432 220 349 252 294 979 1108 2577 983 726 1241 1066 1135 1413 2279 2274 625 3120 1430 2592 1920 601 723 997 847 1039 1138 2499 2334 2499 1027 1701 1764 1406 1401 1033 798 1187 2699 1019 602 556 1313 1754 1907 1183 3686 1794 1423 4621 1006 1281 404 1528 818 1260 633 601 966 623 1727 1947 1166 1335 1040 1067 866 590 703 839 1331 1631 1019 1614 788 700 604 74 137 245 181 101 134 143 79 56 238 199 -43 289 74 200 657 117 179 383 93 362 232 189 151 111 266 169 272 205 308 179 240 62 158 111 212 209 372 268 288 137 165 302 156 755 236 68 315 511 105 285 164 371 161 163 405 294 199 226 293 -65 -138 79 44 468 358 265 432 260 144 234 139 226 -4 410 185 118 279 277 136 321 283 151 131 94 209 164 335 326 238 428 95 156 349 318 325 333 556 476 498 1211 820 485 734 223 686 721 551 198 550 694 1287 475 883 1281 256 568 454 43 613 298 231 306 433 166 -23 376 741 579 391 867 586 560 462 368 440 113 78 734 545 72 449 494 691 596 440 519 592 677 793 876 484 249 374 407 181 1020 438 384 487 141 200 183 290 193 345 233 347 206 645 1000 961 629 1156 241 352 143 1136 357 1259 172 1231 904 735 264 1086 522 417 1633 1479 757 319 896 346 549 250 347 691 984 1124 1617 309 734 326 198 568 460 160 471 859 1543 838 561 249 231 226 192 230 365 499 414 249 174 448 99 168 456 67 642 289 211 -14 -58 98 103 54 29 58 134 48 173 290 251 685 262 204 360 250 89 177 149 686 93 92 434 137 79 123 119 2 185 159 179 214 270 118 78 -6 246 196 76 6 124 136 115 144 37 44 47 74 211 202 75 92 96 -12 72 12 248 -76 -92 36 -88 87 342 -52 -6 194 -52 332 93 -50 101 386 450 262 147 93 445 258 568 734 352 156 234 -62 158 98 -92 -26 8 -1 -9 89 97 62 123 285 30 -158 100 -33 114 362 290 -72 234 221 1937 -9 516 650 27 65 272 165 358 249 -263 -170 628 655 134 143 243 303 260 97 149 330 1504 704 1413 1647 1153 1604 512 798 820 176 1217 306 1359 669 1257 115 294 312 111 1515 628 823 305 628 250 310 1359 1060 458 488 693 878 419 1137 1526 1766 423 80 475 465 270 718 627 123 967 2115 1352 1244 1084 138 119 300 953 452 656 413 107 233 547 449 256 -6 330 275 1529 1349 205 372 357 312 136 231 10726 2205 18826 13481 19451 13765 6027 12386 7110 5820 11794 3992 14234 11010 14103 4078 1603 3406 972 13990 10311 4329 4525 5465 2977 5152 16420 7840 5802 4690 7461 5713 3230 11441 15331 2499 6116 5451 1950 7612 4009 5493 1689 3219 13311 4391 15272 7426 6179 10032 7253 5454 19135 1046 7696 3967 5801 5813 6989 3997 6269 6037 3823 7745 7726 13500 6726 4693 7535 2349 3007 7043 1048 973 898 1110 618 609 424 714 935 832 909 540 1150 647 1026 1083 994 998 570 1148 715 686 879 1051 993 686 1096 1050 981 574 967 1024 671 1052 801 852 656 397 598 906 909 1230 509 696 1028 371 609 606 919 534 486 718 869 720 479 540 544 900 752 704 656 601 794 649 581 697 788 803 577 631 702 620 171 156 232 380 264 237 162 428 268 270 418 165 288 189 374 149 227 445 157 431 38 167 319 181 127 440 220 447 426 431 348 435 232 489 236 276 112 318 313 320 264 708 404 139 314 167 181 193 319 128 184 560 337 235 358 302 478 358 252 185 108 217 168 225 116 330 571 483 121 309 448 399 72 -93 34 33 68 -1 89 5 0 -9 -59 -33 56 64 41 -107 -1 27 -53 -80 30 8 183 509 187 27 70 -28 99 129 103 11 -31 -83 -65 80 0 8 108 192 -15 -55 -27 -27 97 143 -9 15 52 -62 26 -100 -12 -46 -45 100 -16 -394 -7 12 -40 -77 -8 4 3 -17 116 71 70 -89 -100 12 78 88 267 345 248 985 158 229 37 122 310 65 585 54 336 187 70 80 185 381 103 123 459 257 382 140 416 123 182 339 76 193 199 223 41 429 149 410 92 302 140 369 498 688 342 241 295 -49 373 -16 134 57 50 130 391 365 460 29 536 338 182 31 187 99 128 274 409 316 298 144 144 104 -557 -372 -1145 -1024 -743 -747 -348 -1026 -810 -785 -1229 -431 -803 -748 -991 -514 -383 -902 -364 -689 -386 -265 -1155 -1320 -324 -675 -855 -1221 -626 -473 -638 -683 -1151 -692 -515 -496 -500 -509 -633 -510 -654 -656 -488 -593 -731 -518 -500 -501 -556 -582 -291 -1040 -313 -840 -611 -239 -570 -1081 -421 -548 -446 -336 -288 -409 -422 -347 -543 -515 -470 -561 -551 -526 65 26 43 29 112 33 -3 81 9 44 106 68 31 52 55 -17 -17 111 107 104 19 -47 9 140 78 23 0 55 65 1 42 89 56 80 13 20 -7 28 89 10 132 41 41 -6 90 74 19 -85 -47 19 36 167 72 62 51 73 29 49 20 7 -91 38 36 18 -7 57 57 53 10 4 18 50 86 98 191 176 517 -5 173 129 40 213 259 25 497 104 250 116 -23 -3 80 -60 171 84 43 593 108 24 562 83 111 103 64 206 137 74 125 277 64 282 43 195 17 150 -19 147 305 483 197 150 202 210 60 -23 16 84 212 229 267 -121 115 43 69 -27 49 61 218 211 136 157 302 -59 36 30 -23 -72 -2 -52 8 12 -51 39 -58 -136 21 -1 -131 -22 -98 -140 -7 24 -185 -36 -92 -47 -118 -260 -60 -131 -60 -253 14 -31 -122 -47 -37 -19 -153 -95 -97 -62 -74 -56 -11 -120 -61 -28 -89 -119 -13 -85 -85 31 -162 -51 96 -93 -70 -42 -207 -55 12 -9 31 -49 56 -15 -38 10 -6 42 -128 -32 90 -106 942 812 339 809 623 282 222 488 548 1569 643 314 406 613 575 297 664 1171 471 1072 243 217 453 1735 347 2697 350 1218 590 125 631 1574 466 241 436 37 411 445 189 407 420 319 211 421 603 139 1748 379 476 254 537 1229 2331 991 555 237 560 1958 345 891 2822 415 363 940 1028 1533 410 239 242 539 1555 874 216 197 164 310 291 282 18 156 211 390 104 129 632 195 230 -109 88 612 -134 197 112 -4 409 520 111 222 91 299 93 3 167 211 262 77 119 112 140 26 153 1 33 45 128 142 80 212 156 163 321 32 209 212 185 310 80 56 -13 188 322 269 85 131 -27 0 133 -30 196 -155 121 134 193 109 147 254 521 394 329 280 202 572 421 593 839 137 501 456 541 525 157 238 199 604 236 145 325 580 162 105 322 794 277 371 289 297 646 930 472 449 145 451 451 216 373 828 964 51 500 202 380 393 348 337 274 481 378 175 248 44 297 705 228 242 197 222 142 210 248 270 488 240 254 224 468 172 1530 1387 2224 2479 2610 2431 3595 2716 3460 4519 1988 742 5942 2534 4463 807 452 1387 636 1436 1353 1575 1304 2420 1183 1559 4021 2049 1085 1344 2107 1512 1535 2507 1758 2093 1171 1675 1400 1564 1302 2818 522 1659 7392 3118 1677 1983 1674 2207 1980 544 1894 982 1838 1054 1663 1710 1174 1189 3056 1344 1113 878 3983 3828 2347 2866 2986 916 1066 930 1647 1163 2264 2199 2441 1723 1611 2280 2152 1965 1492 1018 2461 1528 1815 2385 972 1715 1251 2195 1375 1514 2029 1653 1130 1554 1479 1827 1470 2038 1607 1614 1589 2408 1068 1258 1090 1856 1486 1653 1899 1864 1308 1207 2228 1273 1468 1590 1619 1222 1530 1455 1528 954 1607 1525 1644 2813 1441 1273 1685 1503 1020 1181 1481 1738 2106 1820 1629 1615 1743 1731 59 81 93 142 199 205 115 134 232 268 191 -161 173 191 176 35 94 83 -3 69 -29 67 105 219 -39 211 249 279 233 192 158 322 179 110 39 93 148 175 175 73 86 -70 55 40 231 72 197 146 226 96 89 -43 263 27 33 29 196 112 101 16 123 47 118 24 148 137 20 118 125 89 115 172 -28 -14 -68 -3 -3 -22 6 -14 61 43 -9 -51 -5 -42 -21 154 -102 27 -53 19 -64 -45 -45 -43 -25 -16 2 -25 -13 -10 3 80 64 9 53 18 -45 -11 71 33 10 71 28 -14 31 6 -11 -64 -25 -30 -9 123 -123 -20 -82 6 -33 95 4 -50 -102 -97 -44 23 -7 -23 19 -9 27 -9 105 -116 360 98 255 225 488 213 387 217 170 165 203 13 709 142 141 531 349 111 298 478 249 445 618 515 393 329 450 343 475 993 128 369 197 450 314 548 172 1279 566 904 695 692 283 323 1696 1274 269 222 651 269 200 140 376 241 396 619 1701 206 610 480 284 180 233 242 443 426 599 893 516 247 190 218 -86 -52 1 38 39 -2 66 -29 9 10 6 52 -33 -18 31 -159 -135 61 3 -28 19 -19 35 -2 -9 -8 -7 -6 66 16 49 18 55 52 15 16 11 -17 -5 14 -16 -53 -52 -38 76 137 39 30 -82 -10 -62 -23 -28 -43 -45 -33 -1 -45 17 55 -35 -59 21 24 -7 -21 18 -7 39 -37 97 17 17 -9 16 49 -37 -283 59 6 30 -6 -7 -14 34 -64 4 -23 -47 234 -31 23 112 34 -74 105 -27 80 -16 109 86 -46 -33 119 -38 49 3 -44 -40 -15 -37 20 14 3 59 -1 -9 86 15 43 -9 23 89 -18 91 57 -41 105 -8 56 53 108 109 63 5 80 5 18 -24 -36 36 7 33 -50 -17 -120 -2 -140 -54 54 109 53 52 -87 116 -58 158 -36 134 166 56 -170 60 -45 30 154 81 59 -50 -133 8 910 378 260 225 332 133 228 91 218 -5 -142 -42 287 127 124 -35 151 68 -227 -64 39 272 -29 -92 -120 -132 24 -84 296 -77 -48 580 2 -97 2 -56 -34 -161 -171 501 203 111 107 108 30 12607 9125 22286 15062 10941 8870 9018 16498 15374 15081 8790 20847 14077 7733 13549 15130 10507 10707 10228 9742 10285 9086 18478 13351 23311 9881 17544 13086 14466 13686 10375 12736 8118 14541 9909 5481 9020 12192 8270 15261 10835 16373 11519 9622 15842 6872 8747 5855 12299 10798 11200 2248 11954 6137 13871 15873 13777 9419 14290 14537 16701 10893 10874 11853 8562 11773 12897 10878 9216 11848 7706 5637 302 134 196 327 209 232 46 219 150 394 550 62 228 122 187 235 190 231 196 264 244 58 367 401 171 140 153 404 310 175 97 339 259 136 158 215 125 232 154 125 216 459 282 182 287 104 258 98 212 180 96 348 159 190 192 71 282 481 283 62 85 42 129 128 166 319 113 193 153 212 159 155 -84 187 -9 -93 18 -51 43 -35 -95 -50 -162 -4 -34 2 -66 102 -37 -68 -45 -39 -103 -41 -146 -27 -30 -2 7 15 17 196 35 -42 -55 74 -83 132 -11 41 36 93 5 57 71 12 88 -36 120 -22 126 -59 -94 -164 -60 -54 22 -23 168 -260 -28 93 40 43 8 -69 9 -9 121 232 65 -44 7 -17 358 343 213 -128 104 218 93 124 -108 373 180 -85 233 154 41 389 151 374 118 476 -207 99 315 -173 245 295 359 294 314 612 108 315 88 446 85 291 -25 400 344 385 27 924 -27 47 497 36 -52 -1 715 -20 297 286 101 -4 237 264 443 478 324 233 179 274 210 -66 193 309 550 848 162 489 123 99 513 1579 -23 69 218 968 273 93 2007 559 386 118 116 22 0 54 446 358 287 1811 1240 1399 179 216 78 332 52 862 125 211 92 26 -64 2321 971 590 682 35 84 44 59 4628 39 56 1211 88 19 -51 135 370 88 129 272 215 651 426 535 47 173 96 277 0 173 -29 338 571 90 491 23 -142 77 76 25152 26279 22090 19284 16835 21655 12864 23132 15086 16980 21470 29147 26012 15707 19082 22720 21675 18848 14509 26591 21299 15713 24292 32079 27745 25071 23095 21525 21279 23776 11926 15712 13118 21772 21632 20849 19699 27485 21720 17418 22417 25027 22807 22763 21305 33548 21028 9459 25322 19921 28168 24997 25069 28306 30820 25794 25231 26823 19968 15910 18872 21328 20192 18045 21843 24027 24352 25277 19821 21519 18305 20795 111 139 82 59 -20 132 119 82 107 53 -56 93 44 128 121 132 98 -34 34 82 -37 -6 106 420 50 133 220 314 206 147 124 114 41 242 64 61 102 62 49 103 39 435 62 81 73 43 141 -22 35 32 15 -23 26 155 -37 105 128 34 45 -81 17 80 37 4 80 71 117 111 98 -19 110 -96 -1385 -1546 -2181 -2433 -854 -1633 -1049 -2258 -1819 -1404 -2508 -786 -1688 -1703 -2157 -958 -501 -1004 -164 -1853 -908 8 -1631 -2708 -1466 -1450 -1684 -2317 -1377 -1014 -1408 -1503 -1500 -1797 -1521 -1200 -1118 -1016 -1223 -1116 -661 -1603 -928 -992 -1214 -237 -1386 -1326 -559 -1096 -789 -2897 -876 -1317 -1834 -369 -1313 -2759 -572 -374 -572 -711 -652 -306 -1321 -1413 -1559 -730 -648 -636 -870 -734 1701 1043 1608 1907 1747 2242 1249 1365 1569 1106 1851 345 3717 1448 1711 955 336 463 196 1055 696 1390 826 1469 989 1232 2236 1912 1093 1710 867 947 1034 2262 1317 3271 753 2163 1345 1425 1461 1996 488 1586 4088 2817 2314 1143 2044 850 641 952 984 800 2835 960 2491 759 1238 759 630 815 857 552 2062 2399 2236 2816 2613 566 700 460 -399 -822 -161 -252 -298 -142 -290 -445 -508 -327 -328 -83 -350 -406 -415 -88 53 -578 -285 -305 -350 -176 -404 -973 -620 -265 -366 -42 -31 -237 -238 -378 -682 -209 -9 23 -135 -87 -268 -82 -342 -245 -319 -372 -251 -352 -316 -528 -437 -279 -296 -561 -345 -1111 -374 -132 -285 -445 327 -259 123 -221 -245 47 -159 -318 -145 -357 -166 -194 -270 12 125 -163 106 -44 -99 164 5 86 -27 -45 -132 -17 97 -158 -9 204 -35 -58 68 -71 -10 43 60 721 -39 401 150 85 144 256 352 8 -28 246 148 180 205 263 94 244 79 507 212 66 251 263 -19 20 117 168 68 -164 79 196 138 123 728 -69 460 367 472 19 1 -10 104 166 10 38 -76 87 105 312 9 76 53 65 -88 75 45 16 -79 112 164 6 63 64 -23 118 88 287 -90 192 -23 17 -3 271 122 14 105 181 26 86 165 -154 -95 135 25 141 -37 136 45 103 105 90 -7 81 123 49 -44 -7 134 58 22 -236 -125 174 178 201 47 153 108 -144 -20 -61 93 9 126 222 305 158 179 104 25 61 161 161 911 458 206 409 175 475 197 382 585 664 698 279 598 171 227 417 244 205 219 65 1032 493 1327 733 264 -11 335 646 8 253 134 54 61 7 113 1041 402 865 967 320 328 325 834 1071 1115 53 830 152 905 353 246 486 342 302 860 914 438 211 340 279 238 512 367 654 906 804 753 187 206 251 880 945 864 845 1076 666 322 658 860 660 1043 407 1152 591 729 868 550 884 471 648 444 336 1015 1515 641 977 660 1360 786 738 730 858 884 1163 519 581 441 847 831 679 569 616 465 585 1073 632 787 672 960 539 654 837 736 723 551 638 740 1105 757 620 502 403 515 402 445 539 689 641 404 509 633 549 327 331 304 281 409 373 186 101 327 424 645 132 720 295 290 386 176 228 206 305 156 306 363 967 245 468 437 678 379 335 405 480 409 461 396 289 155 784 436 297 258 339 277 288 702 319 285 246 452 201 264 369 395 374 352 510 1216 606 641 283 229 156 376 170 203 387 618 363 290 279 504 533 994 319 584 432 520 198 259 454 380 454 515 17 1248 170 451 238 261 256 290 491 293 230 691 1425 646 474 158 469 434 463 14 455 355 350 293 385 340 668 425 421 358 755 365 605 1355 768 486 123 556 223 141 162 176 286 143 523 1453 307 270 177 238 239 239 213 402 1015 762 514 453 137 54 223 185 180 214 216 237 123 97 115 160 151 233 131 245 142 157 286 159 355 128 229 145 6 98 520 101 135 161 236 350 261 96 1139 233 197 152 97 93 228 190 128 77 141 125 355 98 184 572 239 654 132 207 197 173 348 124 294 495 205 178 134 114 154 101 106 130 110 679 195 88 856 288 274 218 74 292 212 306 97 34 100 99 284 365 75 302 287 60 208 202 466 91 381 178 -13 13 490 115 212 37 358 106 112 65 398 349 331 112 260 -4 130 195 46 58 99 180 -4 142 204 235 170 228 158 161 408 188 273 58 142 145 425 -20 67 87 75 67 85 99 131 49 88 70 194 272 185 1184 437 959 1133 923 932 957 1742 725 820 901 108 2491 1104 1382 1524 281 290 499 1595 503 495 1291 2190 1313 696 1197 210 721 1090 343 734 571 656 303 1260 431 1157 771 899 1001 2022 560 657 2841 1577 1037 467 1159 671 651 334 630 636 457 1141 1729 512 738 586 653 457 401 416 903 1402 1226 569 1181 449 618 477 -46 -36 -43 -90 -60 14 35 58 0 -11 -54 -78 -135 22 -101 163 9 -68 61 -34 67 21 -39 -75 -32 1 3 45 8 76 -23 -3 -109 147 43 58 27 384 -33 98 -27 4 247 -55 114 177 -175 79 128 -1 40 126 -103 -46 78 14 247 -51 169 57 51 35 20 -27 -21 51 90 -14 44 -24 -18 160 -557 -401 -360 -640 -452 -330 -227 -264 -613 -516 -582 -397 -56 -516 -759 -701 -473 -519 -564 -353 -289 -95 -860 -986 -294 -541 -404 -111 -391 -48 -440 -236 -488 -97 -289 -307 -221 -161 -367 -236 -351 -252 -318 -337 -259 -176 -121 -423 -29 -209 -363 -633 -490 -266 -474 -229 -338 -659 -126 -581 -131 -314 -137 -434 -224 -253 -140 -106 -6 -342 -373 -188 1287 1211 1177 1068 945 519 531 780 1103 1212 1204 468 1123 693 1138 1276 687 896 620 847 482 406 1449 2456 1512 1162 767 1301 1327 1078 867 1720 640 1226 497 505 445 910 1088 1064 1333 2143 589 707 2106 383 612 649 1045 664 626 865 835 1119 558 661 1010 1396 1089 430 444 850 502 374 479 502 1618 720 498 561 793 332 51 -69 49 -78 -37 34 -1 -25 2 18 -20 14 20 8 -12 327 31 -55 174 41 7 99 55 -132 46 109 33 90 135 225 -99 107 1 110 6 55 -44 907 220 403 167 176 148 206 613 286 56 3 160 -18 260 14 -4 32 170 353 646 170 266 173 41 83 186 29 98 118 471 667 138 197 128 12 1995 1526 2260 1673 2369 1859 688 1305 2581 1782 1845 886 2311 1448 1563 1703 1297 2043 1647 1493 1416 1073 2763 3684 1658 1692 1536 2039 1842 1527 1531 2481 2191 975 1006 1645 1201 1627 1798 1618 1370 2747 1370 1274 2490 1243 1778 1307 2205 1165 1696 2210 2066 2696 996 1309 1731 3910 1172 1370 1280 1628 947 840 1259 1379 1004 1251 1137 1300 1900 826 93 72 70 26 -129 87 245 79 91 74 87 -44 124 86 -10 134 31 74 -7 78 -34 117 111 124 120 251 248 155 121 278 90 198 145 353 -14 387 33 311 122 255 174 152 57 119 808 272 96 96 301 67 136 70 132 -5 114 197 260 253 289 408 -59 286 280 -51 58 34 419 553 243 97 187 88 670 704 615 313 398 740 336 389 362 261 258 174 1209 271 215 346 257 102 215 361 183 152 336 997 567 318 807 498 552 591 501 292 92 621 265 176 185 354 713 238 303 1526 391 287 1042 500 508 554 824 188 508 389 140 401 264 388 253 320 668 240 177 292 124 242 80 147 913 222 250 152 69 58 454 382 796 227 72 92 287 614 504 503 170 543 400 275 241 1214 367 216 369 236 230 219 1101 1157 1065 400 492 969 866 1178 638 621 487 1372 128 698 252 747 1124 1041 609 1948 241 582 2286 764 92 246 1105 299 465 230 -9 588 264 968 829 784 829 627 308 438 249 380 105 222 1539 654 434 217 417 101 437 401 304 256 203 268 438 394 19 640 461 284 717 -20 27 548 -19 -324 310 333 40 365 752 422 935 575 1169 545 716 1211 444 258 593 790 243 1112 296 1481 623 1366 644 1558 524 861 3117 1188 513 465 1058 397 461 230 231 592 535 1597 1497 508 724 310 561 787 531 103 531 1154 1532 1697 719 209 182 122 656 336 268 332 166 545 114 186 218 378 739 -33 572 174 175 589 227 438 90 123 111 156 113 368 254 454 286 310 374 436 240 250 299 303 216 420 91 425 378 252 162 315 146 321 832 147 414 153 339 224 163 76 555 -177 175 315 209 274 248 24 85 239 259 136 155 177 254 565 249 586 151 254 177 151 113 110 91 217 59 111 112 185 262 33 187 122 60 431 106 204 136 151 118 184 203 311 118 234 225 247 223 285 163 129 37 380 225 172 119 612 215 310 146 576 277 187 350 187 88 131 208 133 151 308 171 163 153 447 696 380 320 216 180 131 125 86 94 125 215 121 49 262 283 284 542 259 119 -177 18 155 87 -32 17 56 -79 65 490 -102 -173 132 68 126 99 80 40 156 40 409 155 186 229 226 -67 504 -16 47 -182 46 142 382 -47 500 182 291 279 458 119 142 925 578 219 -3 413 62 340 -31 272 140 81 338 500 -31 197 2 198 92 92 40 375 438 359 464 347 42 25 78 107 72 -39 34 2 257 -43 -32 -17 123 33 13 118 -60 63 68 84 30 52 -60 -39 -26 -16 908 99 -5 308 157 125 165 -5 203 -16 50 -55 1 162 183 292 182 80 150 257 344 307 643 26 30 168 99 157 -62 74 248 11 136 174 37 175 74 71 159 11 10 129 162 222 242 83 9 0 40 -281 -286 -364 -281 -213 -251 -90 -119 -277 -392 -270 -69 -220 -333 -266 -113 -145 -231 -144 -312 -137 -91 -345 -281 -141 -230 -268 -352 -311 -125 -277 -154 -271 -299 -150 -260 -127 -105 -170 -93 -193 -201 -226 -147 -141 -181 -223 -262 -257 -203 -158 -287 -120 -124 -161 -123 -117 -255 -39 -204 -210 -172 -38 -174 -167 -234 -92 -159 -132 -187 -216 -114 612 591 649 263 188 601 334 438 105 453 760 336 282 490 735 1276 650 210 444 882 92 278 994 1499 840 497 698 750 387 1299 147 507 415 896 189 949 241 1090 794 1192 600 1783 650 662 1458 941 576 138 985 303 762 635 350 827 481 613 1513 662 604 499 126 251 219 377 371 497 1111 664 474 464 620 510 82 -74 59 -53 57 96 0 101 70 -21 64 13 76 60 82 196 64 -3 -38 108 -48 160 54 103 108 60 62 90 108 77 60 63 110 101 25 99 14 95 83 23 56 -51 78 13 299 51 149 136 20 4 64 56 41 54 60 128 112 21 40 12 -2 -138 151 97 22 26 64 102 21 94 -36 73 112 375 328 435 282 454 175 311 435 189 1149 65 270 187 376 236 245 1078 155 351 126 375 259 791 291 363 538 372 -285 297 339 295 274 420 462 296 239 703 512 233 253 677 242 268 545 723 213 163 307 291 280 189 555 115 519 445 519 344 197 314 176 258 313 119 307 99 322 603 196 254 157 493 572 601 584 645 436 654 181 370 617 273 945 274 301 295 367 425 457 265 275 340 408 106 247 528 419 395 299 675 479 202 85 594 607 730 236 418 547 343 530 232 353 169 372 391 93 371 372 514 412 385 138 463 195 393 326 126 230 964 112 100 281 290 53 77 220 95 460 51 239 242 252 78 112 -113 17 412 144 -42 315 4 170 115 88 132 202 50 256 -120 82 225 99 -17 166 30 -63 -192 164 -144 8 171 290 181 186 -70 -86 37 -2 19 188 -14 1 61 45 -52 97 115 297 77 73 182 46 209 127 43 -38 89 150 300 165 -84 17 103 189 -75 -62 -32 100 119 44 81 14 127 -20 25 -108 -266 -75 -52 -99 -3 25 -61 -19 -16 -182 -72 -45 -82 -16 73 -49 -123 -55 -52 42 6 -139 43 -101 -162 119 39 -73 -7 -48 -100 -46 -111 -86 -38 -27 -14 -181 -6 -65 -111 -86 -67 108 0 -78 -5 4 -30 25 -45 12 -130 -141 88 -41 -136 0 -79 -152 -123 -64 -24 65 -30 -23 -23 47 0 -41 78 157 100 189 142 156 161 13 62 17 139 222 12 188 199 88 207 157 114 36 223 91 123 190 206 164 132 49 192 140 118 140 -21 125 76 15 43 74 178 115 43 204 121 97 128 349 73 166 66 258 126 246 226 50 109 141 96 206 353 31 170 34 74 -4 37 80 190 64 174 143 34 82 167 158 -31 195 50 171 225 57 251 221 77 326 30 36 98 108 191 62 -46 180 216 66 67 28 357 120 19 96 1951 218 271 725 30 34 2026 905 774 73 1490 138 76 225 38 118 -11 384 1577 188 925 324 72 82 86 103 147 92 176 169 367 342 127 518 7 46 -32 104 110 287 69 53 114 195 200 160 55 150 353 399 148 147 -119 -211 553 168 64 70 -32 -25 124 25 197 55 34 72 106 17 -431 141 118 -21 94 37 66 -94 124 49 179 -89 -106 -21 123 -74 38 79 38 -8 71 140 113 214 28 -1 19 147 -170 26 245 235 -14 104 59 242 963 280 238 314 454 159 50 -19 177 98 17 342 114 1050 762 474 404 263 1004 282 734 1060 317 -58 1031 5 253 688 1410 646 278 815 622 809 975 1376 455 268 540 957 1703 839 1239 1196 715 160 2105 1717 817 47 492 1959 830 777 674 1142 563 2674 614 -136 1044 1123 270 958 614 432 884 525 401 631 1287 1264 485 407 591 499 1177 363 242 944 1192 396 1275 705 -35 314 173 815 548 667 594 245 840 435 493 459 180 1051 327 478 782 300 52 302 442 171 460 395 474 284 500 633 929 690 865 222 534 218 917 481 888 284 727 539 707 475 372 503 433 1090 402 453 406 959 199 259 392 142 163 327 397 923 282 718 415 397 290 226 402 456 787 793 1135 388 282 208 200 516 697 566 459 479 564 245 671 507 624 826 370 654 418 476 526 334 754 396 689 257 212 640 878 421 425 457 621 384 290 389 512 560 502 380 379 373 296 400 210 470 705 393 335 522 294 448 440 485 368 420 790 506 680 434 334 472 994 198 348 300 259 293 304 690 483 397 594 237 347 576 330 270 334 31 57 44 133 50 32 87 188 115 28 154 58 135 427 188 272 348 125 140 65 387 1057 704 329 233 329 394 572 179 235 266 303 83 56 -17 758 513 516 561 1156 192 189 1721 909 105 125 661 154 490 262 207 326 276 491 899 477 773 487 619 545 267 357 345 123 666 652 193 317 360 155 -1225 -985 -1471 -1576 -1279 -792 -595 -1122 -1531 -1523 -1604 -603 -1321 -1013 -1617 -1053 -520 -1295 -1035 -1335 -1059 -499 -1672 -1594 -817 -1172 -1225 -1676 -1562 -802 -1189 -1520 -1827 -1358 -944 -970 -1046 -855 -874 -692 -1106 -1486 -855 -869 -1140 -728 -993 -1250 -694 -1084 -1027 -2193 -878 -1335 -1202 -632 -1066 -2386 -483 -624 -495 -600 -525 -476 -771 -734 -984 -660 -603 -886 -1225 -892 318 233 146 296 259 308 219 200 187 342 414 128 285 305 273 338 108 312 171 322 322 136 391 444 326 578 146 502 509 270 296 396 347 329 281 263 217 527 377 363 489 565 382 327 744 4 283 207 383 204 266 400 272 549 358 319 676 477 438 326 389 324 219 258 291 298 351 456 228 267 327 226 169 28 55 109 97 210 19 182 192 115 170 0 132 106 57 183 68 40 111 117 15 54 191 94 159 110 85 240 132 75 327 53 91 98 113 79 56 70 112 71 146 442 150 66 156 71 78 113 103 84 67 388 173 183 88 -69 119 227 67 72 91 136 33 77 72 126 49 100 35 89 221 48 1388 1168 666 818 1800 1337 527 265 1356 389 1930 691 1403 923 125 1021 626 1301 572 1293 724 541 719 1935 613 1225 804 971 1309 616 723 1186 979 1395 346 915 557 928 824 642 802 521 951 617 1411 623 973 1139 1111 962 869 1309 1395 941 1101 710 912 1861 372 805 547 368 759 645 541 934 502 708 621 756 1045 249 151 209 309 257 2 172 23 498 142 220 355 197 272 174 110 592 127 401 201 318 126 -13 1049 317 328 243 119 152 300 224 188 122 311 156 130 85 -1 176 109 325 139 572 242 158 762 59 200 66 405 140 191 283 53 191 114 268 209 495 136 88 161 -12 89 235 145 337 327 588 59 159 378 22 -244 -204 1974 112 -279 -72 -106 7 -52 -107 208 827 59 -86 -132 71 -49 327 1732 -240 -63 -89 236 -241 2882 -196 98 -241 -158 152 -138 -349 -353 -146 -78 -37 175 -96 63 -113 -190 -330 -161 -133 -259 -138 -232 -112 -205 -245 -244 -245 -147 -363 106 -222 -142 -245 -32 2586 -188 -222 -131 131 52 -181 478 -33 115 549 520 244 -5 16 -63 -120 118 -53 -2 268 190 24 -10 11 114 172 48 10 -23 210 33 296 109 17 -28 279 118 450 38 -76 180 -15 154 136 401 67 159 -117 132 -39 -15 38 -63 246 161 -10 -43 101 -39 77 227 106 3 510 38 122 105 18 -20 453 126 -4 -137 -161 118 89 14 242 22 7 -55 37 123 144 48 48 43 67 41 81 -6 70 44 146 116 -14 195 50 57 140 13 64 20 47 58 17 83 103 76 116 321 87 94 58 113 72 40 201 61 215 37 68 168 110 59 160 70 57 246 217 133 193 135 18 27 147 82 111 77 42 101 42 53 43 50 21 30 40 91 562 87 93 119 54 -12 -76 481 343 275 96 96 55 -21 311 196 455 220 9 326 124 207 715 200 485 491 541 337 106 197 520 71 239 276 610 139 456 206 218 265 263 111 116 142 205 88 268 201 604 62 314 394 128 171 108 151 99 140 372 282 147 269 283 387 349 485 401 96 374 326 284 153 313 134 209 309 329 64 251 1115 699 315 7 321 741 1662 -190 3579 3087 737 -218 1563 -104 105 96 365 2135 996 2676 1968 960 2150 580 3310 -99 1102 782 -592 -74 81 84 -1127 1229 103 205 1001 -143 2946 371 -352 -476 2638 -141 -244 868 -430 -668 18 1511 46 -436 -642 281 -218 579 915 -273 -255 1600 -332 -380 866 1864 2256 1717 2028 2035 3914 22 -278 1298 16 50 -1 -21 -43 84 65 11 -51 -8 7 -14 4 16 -37 -10 -43 -9 114 36 -97 19 91 103 -18 -44 -13 -57 12 132 -30 48 -70 27 -43 19 -48 46 72 78 -79 -10 2 73 73 94 -5 56 269 2 112 4 -26 46 95 -37 114 65 89 103 34 -244 21 27 -25 18 109 189 2 97 -66 45 611 324 89 106 60 80 71 77 153 123 157 74 341 160 137 325 145 68 228 242 170 128 301 1087 162 417 401 358 391 428 138 204 101 306 96 440 93 621 564 527 380 913 490 300 1311 916 197 134 502 157 210 300 337 405 165 256 850 249 468 173 243 128 157 145 221 507 463 469 292 102 247 256 27 -288 -182 -366 -235 395 -117 -56 103 231 179 -216 -228 -345 -422 -303 -288 -58 -190 778 -378 -152 5 -135 -88 -214 808 148 -265 -227 -14 -357 -358 -286 -153 -279 -337 -295 -310 -221 -234 -199 146 -255 -591 -162 -204 226 -300 -204 -385 -212 -212 -250 35 -205 -316 -267 -233 -110 -346 -309 -171 -207 -186 -225 -295 -158 -242 -249 -288 -213 1099 519 927 660 797 977 327 899 517 675 985 57 1678 553 833 684 501 701 225 752 349 228 658 1960 725 602 577 880 695 839 627 823 337 838 623 608 268 754 426 553 657 286 693 520 1265 333 966 393 977 635 599 819 883 393 385 640 581 1192 560 57 389 276 264 318 545 725 591 673 636 571 692 421 2211 1173 2647 2492 1976 2072 1358 1385 2134 1697 1659 1473 3488 2204 2003 1756 1267 2856 702 3053 1237 675 1437 2889 1390 3121 2988 2611 2078 1527 1945 3612 1988 2294 2145 1625 1427 1592 1417 1927 2066 2454 1319 1525 2217 842 3043 1257 1730 1435 1935 3126 3106 711 1769 1248 1901 3572 947 1951 1380 1266 1827 999 2116 1426 1407 2244 1832 2231 2631 2170 163 -69 808 406 196 232 -107 -62 31 230 450 -35 891 -378 682 380 190 488 99 351 -273 34 446 715 71 507 253 980 393 344 -112 221 -113 98 394 40 2 304 307 320 300 452 249 365 282 -127 209 142 -165 198 534 12 45 -307 13 -287 212 433 519 4 262 13 138 -49 124 237 197 5 -98 369 440 -119 -41 -100 -52 23 -12 -84 49 -83 -23 -32 -86 -28 -8 -84 -8 -90 -43 -154 96 -117 -62 -13 -142 121 37 -45 49 31 -103 176 -64 -5 -155 49 12 68 5 74 35 81 29 13 -5 -20 266 28 -60 -18 56 -47 -83 -54 -140 5 -33 44 39 -173 70 62 -20 37 7 47 -39 -18 141 105 -20 12 -33 33 -309 -603 -421 -1098 -442 -432 -363 -699 -278 -104 -1042 -383 -281 -601 -806 232 119 -519 -71 -184 -58 223 -382 262 129 -590 -20 -205 -272 281 -238 -411 -803 55 -416 -250 -475 387 -86 329 -96 73 -294 -80 287 -423 -510 -127 243 -169 4 -1012 -255 -483 -158 -60 238 -873 -114 -211 299 201 268 -188 -87 -307 86 292 138 99 131 655 76 403 51 108 -2 130 18 -143 230 101 -33 201 320 -247 405 646 206 68 320 147 22 249 131 932 359 403 208 268 381 467 394 569 64 373 105 167 319 1273 500 601 335 596 77 311 893 343 -2 182 639 132 128 -425 -79 310 459 327 1619 -152 691 341 584 558 932 245 138 -26 1190 713 185 189 375 1306 67 603 379 402 459 454 -14 158 392 68 621 208 353 239 269 15 100 241 234 312 -83 67 547 146 13 453 286 449 184 233 426 574 184 399 57 423 146 95 120 165 160 363 182 18 216 49 244 -72 206 130 131 372 -258 14 230 10 129 391 192 12 -72 -13 112 126 60 59 314 64 128 272 -206 175 180 238 321 381 168 139 187 -21 28 265 156 152 881 134 158 671 206 148 160 -65 309 -58 602 878 426 587 142 429 412 475 414 596 809 566 19 640 165 695 1008 460 524 549 178 485 931 817 122 -43 823 244 444 3 190 297 183 420 741 66 421 127 398 139 128 -58 194 318 317 464 401 204 345 152 64 40 5852 2046 -228 -321 143 1111 425 2268 4962 4771 753 10 1633 91 363 2067 523 -162 -33 193 -192 187 13868 -126 2267 205 -156 203 1536 -252 -346 451 660 20 -10 -89 1367 131 -54 -147 -78 -173 -26 -72 -111 163 -29 -122 -27 -117 -164 180 19 -195 -232 4 -61 966 -60 -143 -140 -165 67 -65 276 -139 3063 1283 1148 284 340 151 467 263 290 429 17 316 111 634 581 84 558 84 230 422 247 571 188 320 154 169 218 374 30 330 350 575 231 226 209 344 262 198 258 276 215 297 257 183 334 195 188 193 449 34 270 151 442 255 316 212 589 62 186 73 310 296 164 269 219 234 231 146 318 349 159 294 351 147 404 137 210 110 124 273 247 288 237 224 -2 88 452 28 439 269 190 169 58 0 28 45 43 34 232 170 62 186 369 83 86 103 71 50 -67 117 173 233 97 122 157 60 40 75 -14 57 357 303 197 115 114 5 -42 68 -77 144 58 63 79 -91 34 67 41 7 51 24 65 173 214 69 147 -72 64 88 160 86 134 28 133 156 59 15 53 86 143 356 188 66 80 109 78 74 15 30 366 47 114 859 16 168 87 208 610 71 597 216 524 168 99 230 123 42 253 32 10 27 59 41 178 334 109 153 601 119 76 -17 123 616 -17 65 94 -29 53 31 22 325 -57 52 118 129 -7 40 106 -2 20 68 -21 96 149 0 -45 68 37 90 86 -99 52 17 -13 -14 78 127 29 -61 38 114 -6 91 -10 -62 23 222 194 331 249 309 28 122 317 157 25 170 37 29 51 346 339 20 121 49 633 248 64 129 208 28 83 109 65 -55 -31 170 137 339 147 -48 289 17 41 199 37 94 676 141 144 22 236 -20 480 524 244 293 156 283 271 183 469 775 223 211 358 251 258 618 214 102 458 526 371 649 415 222 370 487 588 552 334 898 252 362 481 1041 254 880 1225 2138 570 826 469 2115 624 616 2216 2274 449 416 795 1187 504 261 258 291 746 941 2366 424 579 769 548 942 756 250 677 866 995 1337 1295 199 793 663 267 413 572 507 296 503 123 367 351 484 635 265 568 502 459 438 340 438 114 277 349 319 301 113 414 540 252 363 290 309 382 572 896 655 115 368 250 397 411 368 286 351 308 251 441 291 406 294 498 500 269 132 509 149 183 447 485 696 278 379 327 487 85 380 184 231 551 414 173 349 530 231 -641 -995 225 -2755 -2561 51 -705 -1083 -134 120 -159 -369 79 -201 11 330 284 -624 -455 262 -297 -756 -9 -1482 -428 118 -139 155 111 345 -83 -194 -2415 -113 -372 193 4 186 -43 177 331 -1290 290 -506 -655 -417 141 104 -133 -640 305 71 388 -1010 -559 -258 -434 128 -7 -504 34 54 154 125 220 237 -425 34 -396 217 419 -7 0 151 -203 31 94 80 41 147 -91 -241 272 -27 -45 94 -102 -157 226 299 12 84 -14 -39 97 -268 -134 207 165 -47 54 -43 -145 15 -152 172 -76 86 -67 -71 98 -65 -31 281 193 -28 62 41 88 -102 6 108 15 342 55 -121 11 -75 -3 160 -90 283 -121 -121 -88 -41 -46 -63 52 113 -122 -79 87 94 -365 -151 -103 -158 -20 95 14 352 -541 -193 -460 -141 25 -177 -395 -241 -271 -182 -103 -242 -25 -80 -71 -531 -366 -228 -15 -496 -223 125 -250 -384 -307 -276 -318 -63 74 481 91 147 -286 597 -114 -147 -4 -51 -175 -129 282 335 -3 -126 -260 54 69 6 559 -515 -37 -139 -315 -114 -57 102 63 -18 395 243 -69 22 -275 294 856 613 1084 1013 1036 1167 773 636 889 448 879 407 841 776 1068 1236 756 729 1108 752 596 947 1172 439 215 770 1162 2020 785 939 1749 680 1054 1888 1380 1302 628 1216 1734 1144 872 2837 1144 899 1378 1484 550 872 1084 983 1057 1017 808 629 875 1195 1934 1750 1346 838 1393 1128 554 638 507 655 1353 943 467 961 1339 887 37 81 -50 137 165 245 139 82 45 36 60 65 188 88 137 286 104 86 3 0 -76 93 59 59 -16 110 285 -17 23 62 145 137 301 263 108 18 125 77 47 14 22 154 96 248 233 176 22 11 73 163 67 156 43 213 134 14 199 64 111 173 -149 -117 121 -4 97 122 98 60 94 144 110 71 849 622 655 440 706 1001 161 660 325 921 1225 408 892 480 164 587 540 723 301 387 609 260 829 989 512 500 675 866 392 529 222 463 725 596 218 328 294 403 497 362 684 751 529 439 652 584 553 400 517 853 586 999 567 373 435 552 705 834 330 355 398 451 444 375 594 550 447 514 411 436 515 307 161 161 75 148 94 54 42 161 81 79 172 94 81 100 97 159 64 95 87 138 52 86 223 168 50 180 243 82 132 133 71 141 241 161 136 50 68 105 79 132 72 231 95 107 151 19 57 127 129 120 115 251 82 136 27 170 138 175 23 100 56 20 40 9 66 82 65 74 59 94 74 122 -250 -485 -227 -121 80 -220 -29 -394 -230 -135 -390 -98 251 -388 -156 -59 -88 -173 -34 -199 -420 -17 -329 -634 -57 -51 -25 -315 -164 166 -156 -389 -226 -162 -329 -175 -48 238 -214 119 -35 560 -150 -234 390 137 13 -15 160 -41 -122 -297 9 -336 -301 2 38 -418 225 -57 69 -70 -101 -196 62 90 159 66 13 -207 -141 132 11 -38 -32 66 -8 -42 -2 105 2 35 -185 -43 45 -68 88 -65 -186 -228 11 -117 -68 30 -310 -328 -359 -254 57 3 -254 10 -216 -208 -190 -145 -138 -46 -166 -123 83 69 -39 -70 -35 -74 -75 3 -119 -9 43 53 -25 -178 -168 -35 44 31 -44 -149 -29 124 -47 103 21 -3 15 -94 69 3 17 -147 -169 -61 262 81 632 207 287 620 362 2563 155 834 252 904 598 273 558 562 257 173 117 1395 1697 815 253 214 363 833 1365 712 386 417 487 114 -71 1008 5083 680 347 1161 510 606 328 459 97 623 1492 1455 836 617 490 8035 1134 333 1178 109 23 851 2375 225 763 874 809 8541 804 399 2010 1185 1091 1219 602 42 499 294 123 79 4 246 156 141 75 106 160 109 27 150 1 150 119 51 35 68 -20 88 124 260 242 65 217 220 253 334 76 315 257 38 89 88 183 130 129 127 255 188 53 120 212 188 447 144 132 172 240 240 65 35 -123 60 51 71 281 -37 86 91 145 104 70 176 17 -15 299 343 121 227 -56 165 796 617 1072 438 382 647 166 613 546 685 885 62 1003 533 529 487 389 553 250 624 454 234 805 1238 646 584 596 823 314 455 547 514 487 679 657 562 228 524 415 248 505 588 541 309 780 349 580 492 667 746 503 564 772 487 258 489 579 878 198 185 188 189 251 238 409 486 257 464 399 332 489 345 634 788 1034 897 499 1009 1029 797 1126 812 916 1520 653 760 1079 1532 471 383 965 873 788 778 947 534 1074 848 1489 2449 914 1973 1159 430 887 2524 1841 1198 629 3108 1561 1634 1799 2771 991 1516 4229 1557 796 630 1408 640 574 1315 835 860 1180 1721 3251 1431 1358 533 1117 538 857 566 537 778 1340 1606 705 1330 669 1090 328 550 941 988 682 981 932 327 1225 1009 1199 -254 1035 975 942 127 149 395 637 316 460 545 1178 1141 488 1073 587 1060 1169 690 967 1458 1043 992 287 625 116 55 732 899 375 428 309 246 411 167 882 1592 196 674 385 1207 171 633 768 338 263 1391 419 79 584 91 633 72 635 187 286 633 178 269 278 993 -285 72 364 388 68 213 -39 -325 419 -176 791 -118 154 215 409 -307 113 370 -164 -52 -89 -63 -646 -900 -692 -268 -320 54 -362 -118 197 319 125 219 101 -534 -344 -206 -620 -286 -99 167 36 -3 387 2 -119 -22 222 -475 -245 427 313 118 38 136 -765 -621 -81 -105 -77 108 -114 236 -166 -322 -5 242 -192 384 20 -574 25 64 -14 82 139 53 -25 12 27 23 33 -9 -14 -70 12 -102 -25 12 -34 -71 -67 -34 54 -105 -53 108 -18 104 5 -70 42 73 34 61 -13 67 -10 -35 46 -5 -32 -35 39 -99 -15 14 73 64 -56 56 -24 31 -38 36 -37 -79 -36 -8 -46 117 -50 -66 30 -6 -17 -18 -44 -49 -2 4 -30 -25 44 38 31 253 3 -64 47 137 196 -50 -78 48 17 98 -4 26 58 95 20 56 9 78 -22 -178 -20 49 50 -49 84 -31 0 104 74 84 -12 -44 57 24 -32 -23 88 109 10 -22 -64 22 44 37 -79 -30 8 112 60 -26 -9 84 -42 310 28 105 16 72 11 74 33 -41 54 -66 5 7 -72 175 581 507 812 811 669 536 323 526 778 850 778 418 1013 504 809 671 446 395 564 420 598 467 948 1458 537 1381 1567 1421 2426 956 746 1347 2173 1852 951 1031 524 546 1000 2183 3340 294 406 1834 2179 514 1408 1470 1461 559 1258 1722 1202 748 554 565 975 5847 1754 1485 1079 717 1075 844 800 1014 559 1108 407 763 2616 1339 93 310 189 169 180 287 166 109 261 209 264 188 310 275 246 289 88 176 87 147 280 30 304 222 152 247 127 475 157 182 167 401 302 384 67 143 125 114 145 63 272 224 159 99 164 196 177 355 197 185 239 378 267 250 282 258 189 465 100 199 204 222 112 85 173 154 209 127 122 102 404 53 46 170 184 23 165 188 166 183 245 159 152 150 140 243 17 227 82 -86 57 251 325 180 175 2 94 289 540 396 215 376 0 315 79 437 77 235 260 246 179 81 177 100 130 106 716 437 65 102 270 197 112 -323 275 289 167 163 502 74 178 175 210 261 103 63 90 138 287 223 89 69 10 94 125 -129 17 -32 48 132 23 94 86 76 145 -81 161 4 215 0 -125 -37 -111 88 66 141 -52 157 13 -49 35 141 72 5 120 -11 194 111 118 18 -31 111 -21 66 32 54 -4 22 255 33 102 131 -57 69 54 217 55 106 98 69 78 169 62 7 28 103 17 69 30 -59 80 50 46 47 180 27 -114 -144 198 16 -166 61 -51 742 -14 -97 -89 -48 29 -199 -14 297 7 -197 38 127 30 78 45 249 -30 223 183 273 229 650 -55 104 80 188 1020 85 -41 656 270 252 146 114 80 -9 620 573 158 -30 532 790 57 -126 62 33 -76 256 1981 34 219 213 10 247 254 0 55 25 322 61 -1 57 -23 -33 -65 -21 7 -134 31 -48 1 -45 30 -7 -127 -24 -133 34 -21 6 -139 89 -58 26 -46 30 119 -292 67 -55 -10 128 -18 48 186 -28 94 -33 111 -49 -61 33 -178 -3 56 14 -1 120 197 218 -231 -112 -8 -36 77 17 19 -89 103 -50 122 71 -25 -52 -51 14 -1 -37 -7 -9 50 124 -14 32 -61 20 137 74 129 231 155 212 178 171 158 208 218 24 312 162 195 183 9 166 98 199 -1 67 178 398 69 107 370 101 40 78 65 129 79 107 161 182 53 229 175 48 117 234 80 49 273 131 48 -9 176 55 77 223 152 127 116 84 144 102 92 52 23 61 70 34 90 182 111 225 188 27 92 63 82 36 62 45 76 131 41 13 74 202 -10 174 156 110 164 261 7 15 77 147 1 76 238 -138 308 181 94 125 136 104 71 164 232 -1 62 14 56 393 138 96 78 308 49 80 411 304 150 148 203 38 200 109 127 105 174 388 326 111 59 151 109 103 89 23 97 123 126 222 171 97 92 86 -143 -69 -255 -78 22 -154 -58 -110 -213 -158 -118 3 25 -66 -172 4 21 -170 -87 -97 -105 -84 6 -140 27 12 -42 -176 -163 -151 -72 -107 59 -228 -65 -86 -74 -183 -105 -3 -154 306 -67 -90 1057 -31 -10 -148 -188 -60 0 14 -57 -102 -70 -33 -176 -8 -169 38 -117 -176 -98 -58 -48 -145 -162 -79 -80 -119 66 -83 704 310 325 345 419 414 163 228 224 467 456 250 479 394 508 405 410 494 550 723 248 234 395 837 488 655 197 367 241 714 227 411 745 359 235 250 199 637 207 462 382 759 331 360 672 940 393 397 563 321 423 608 605 831 264 716 679 552 277 507 351 456 164 165 214 413 354 285 183 669 496 287 498 339 706 611 1112 565 302 686 565 605 517 222 1017 490 596 701 326 574 325 654 437 297 579 547 572 575 623 664 639 440 501 643 773 581 340 298 321 626 415 641 461 596 539 303 1091 429 538 402 837 454 455 563 989 607 496 491 609 790 464 254 544 534 329 297 400 650 644 484 351 469 584 640 290 257 693 200 153 282 205 501 769 535 238 706 498 331 479 779 243 676 523 387 441 269 1147 677 1077 494 643 473 295 329 540 225 296 822 403 612 241 419 968 543 386 2003 415 369 605 629 91 514 465 233 420 242 490 46 280 287 536 515 497 120 269 140 316 400 485 481 399 566 645 314 388 205 1092 1161 953 2381 1731 1932 915 1405 1194 1858 2236 929 964 1375 2583 1418 1145 1808 1094 1337 548 602 879 2355 1656 729 1502 919 1084 1167 1483 1737 1332 827 1264 961 675 530 1275 1140 1264 2293 1097 1040 2000 619 697 1229 1290 1555 1143 1974 926 469 1580 1754 636 2480 1216 1591 1400 1661 1267 1068 1218 978 1103 1246 1170 1108 1508 859 1685 1555 1371 619 1672 1219 655 1446 935 681 1309 96 1495 663 1175 1170 650 1662 574 929 1076 888 1359 2315 1026 754 850 1024 1285 850 745 856 1602 1127 798 1051 561 789 896 786 787 1130 733 1458 1863 418 1285 866 1486 1233 961 560 902 1289 774 1361 935 1141 793 754 338 340 571 855 767 661 515 1112 793 1031 1238 180 1276 634 1023 724 868 450 383 982 1321 518 685 289 1182 798 974 2045 813 995 1233 1283 628 306 1169 1379 1058 4346 2554 1855 912 1019 1184 873 2118 3045 2118 2520 970 4856 571 927 3013 2592 1641 5276 5344 2076 1741 1341 932 2274 3045 793 2928 1057 2947 1193 1735 1340 1056 2011 4824 2046 997 1016 2188 4227 2045 1994 1034 554 1194 2821 -771 -428 -1181 -277 -413 -254 19 -1075 -515 -469 -988 -427 -243 -289 -306 -241 -328 -822 -282 -836 -378 -17 -935 -694 -620 -149 -588 -874 -225 -288 -257 -399 -1284 -329 -160 -330 -179 -170 -348 101 -256 -597 -256 -298 -38 318 -312 -364 -420 -130 -275 -1347 -912 -421 -222 -107 -193 -1260 -81 -360 -127 -119 -124 -18 -34 -459 -188 -46 -117 -411 -334 25 7 50 -9 -5 105 29 -166 11 -61 41 24 36 53 -30 -34 87 68 58 31 -17 -9 30 53 103 152 52 -9 185 33 80 26 11 125 69 48 10 27 231 -29 52 -32 72 352 98 549 194 79 20 96 23 82 39 19 99 37 58 549 76 125 16 47 -34 112 1 -18 139 150 132 38 117 146 7 870 141 162 4 139 275 170 81 347 820 -25 48 433 172 301 397 294 497 271 1287 540 126 659 1144 217 773 594 423 483 849 318 630 425 573 135 242 367 4371 253 2080 631 924 159 864 4185 179 398 235 1590 722 1516 974 1088 797 1146 1132 3154 1366 1269 603 766 1109 1711 292 608 737 1052 1998 637 679 561 2186 -6 194 -202 29 -33 -59 -58 324 -190 33 -101 94 235 -28 -322 -32 -41 -265 99 205 -210 -23 376 501 488 -226 385 -198 228 342 94 33 -380 -50 -66 -189 -183 849 206 552 201 1182 261 40 1165 -319 100 -203 287 -225 -31 -90 -207 -131 -52 298 449 -353 336 -93 123 213 -64 -112 -25 117 594 636 62 252 157 0 234 334 372 359 448 347 444 341 200 335 280 301 327 311 223 296 174 120 176 264 179 371 334 192 97 268 584 493 288 495 177 349 127 750 361 536 103 463 499 460 317 425 330 243 1052 438 286 444 414 258 400 276 137 196 340 399 426 272 349 163 254 312 241 157 313 362 581 526 393 264 190 299 72 336 632 -127 864 460 359 -218 154 453 -120 432 445 -38 62 958 159 346 434 561 -124 489 -322 176 -148 141 1108 164 -153 553 508 43 -22 926 56 554 80 490 889 826 879 547 625 369 1746 324 40 41 986 176 159 369 241 96 331 764 1076 602 471 295 263 437 449 171 460 510 638 1296 752 444 316 122 -35 45 -189 47 19 -93 163 5 98 32 66 -61 39 215 66 81 1 -58 68 -67 -148 10 171 16 125 -66 -68 -95 -122 -85 -32 85 2 -61 -61 -127 -70 -66 11 126 126 53 -60 -32 52 7 17 55 -167 -90 -8 -162 -202 87 -69 -79 46 -106 57 -50 26 154 -33 4 31 -17 25 -64 -64 -17 -133 -10 1508 726 2200 328 355 573 411 1421 681 909 370 925 1502 366 986 1258 764 1307 371 784 880 319 2644 3095 2497 1380 1214 1889 1138 1721 997 1508 634 2506 615 840 567 1755 2071 2075 1388 1573 775 807 2616 254 197 818 1789 988 2194 602 1378 765 558 737 1722 1458 1875 783 818 1067 1865 649 2978 1881 3077 3033 1256 1348 1292 1448 764 519 669 735 743 589 488 933 538 489 733 309 1076 557 662 742 501 176 166 439 686 469 518 1276 657 601 566 675 495 710 590 660 461 527 880 641 380 911 642 728 695 730 574 688 1076 436 635 543 621 302 526 869 429 600 461 371 704 575 727 432 723 293 638 445 832 862 991 826 746 496 484 477 326 348 221 292 379 283 242 167 279 135 422 132 650 162 329 528 233 377 249 173 137 230 446 1233 240 742 398 627 313 703 416 480 392 1024 393 416 135 1148 578 626 534 854 475 680 404 447 268 277 552 252 305 265 253 360 258 540 1088 462 453 336 527 232 196 122 352 423 618 526 84 354 520 297 532 605 606 652 474 570 378 466 647 846 847 353 536 341 560 628 375 698 379 509 370 375 941 1355 708 1149 534 992 857 737 478 638 1077 914 323 393 432 883 465 717 763 887 722 736 1500 537 1799 518 908 611 777 402 808 714 514 731 872 559 433 567 415 360 399 464 775 687 985 806 754 394 713 726 -7 -72 34 66 37 -32 9 17 -39 16 -39 13 -50 70 1 65 25 -68 -50 0 47 -67 12 13 -55 -31 18 35 -12 7 -5 -28 -5 34 -9 68 -18 24 43 -48 21 -25 61 15 53 33 -24 20 11 37 -13 -42 -7 23 -27 -65 0 58 -70 48 -37 -70 14 47 12 11 6 4 61 22 2 58 -15 67 -32 -23 34 -44 46 -51 -7 37 65 -13 45 16 -12 3 15 -55 95 -21 22 63 -27 94 55 111 62 -7 25 79 21 55 136 29 26 -16 -27 174 92 11 122 178 79 49 233 21 -31 5 64 -25 27 92 -62 98 59 92 349 4 39 91 -2 -52 93 3 4 9 90 98 -9 64 66 116 173 156 251 176 438 242 118 133 107 188 177 192 242 90 118 442 172 247 215 158 103 145 323 393 298 265 155 239 276 255 96 278 215 238 89 155 41 359 99 264 210 297 114 176 374 257 100 189 359 59 200 120 294 202 4 159 273 155 255 276 117 153 170 86 189 99 269 288 77 207 123 238 354 230 343 658 596 556 166 411 421 603 517 195 484 520 525 272 174 204 355 249 104 165 360 607 187 3330 208 2147 1016 693 1436 463 3829 1504 263 192 1215 1511 1382 828 833 216 192 758 1049 1798 2644 1029 308 711 590 660 878 3771 416 376 671 508 256 329 1365 567 589 567 397 931 672 886 201 464 509 793 -242 -91 -220 -225 -186 -109 -70 -97 -227 -139 -369 -140 -247 -58 -210 -191 -117 -176 -45 -255 -156 -82 -142 -414 -92 -170 -152 -258 -270 -55 -126 -164 -248 -288 -190 -158 -165 -159 -113 -52 -308 -124 -102 -173 -87 -29 -230 -98 -164 -111 -200 -251 -178 -120 -175 -327 -200 -131 -79 -81 -272 -302 -88 -77 -122 -171 -76 -174 -137 -262 -200 -183 -50 -137 26 252 179 53 211 312 -94 -59 -56 30 294 233 32 31 -25 -281 112 -8 74 86 69 170 57 33 197 -156 36 197 88 15 110 139 49 504 -40 664 126 200 203 220 76 349 503 218 54 -22 229 -86 62 -90 -60 -16 219 174 486 -68 338 108 263 9 116 38 103 223 359 189 216 -107 54 162 -149 -108 -85 -118 -102 -100 17 -80 -136 -98 -86 -13 -30 -58 -138 -24 -49 -166 -45 -151 -81 23 -14 -268 -143 -18 -108 -116 -204 24 -138 -181 -218 -58 -66 -95 -4 -52 -12 48 -27 -75 -17 -47 17 -27 -87 -77 -150 -18 -85 -192 -106 -188 -64 16 -93 -1 -100 -86 -167 -153 44 -106 -42 -55 21 -21 -13 -9 -64 -58 -247 -211 -62 -120 -66 -101 -67 -157 -278 -180 -169 -166 -193 -124 -99 -20 -133 -170 -123 -166 -198 -143 -165 -208 -136 -116 -121 -122 -87 -147 -144 -68 -173 -76 -18 -115 -110 -82 -132 -133 -124 -301 -77 -80 -131 -154 -90 -102 -159 -129 -145 -79 -113 -121 -102 -199 -193 -183 -75 -240 -211 -274 -49 -103 -78 -138 -91 -62 -73 -79 -221 -58 -620 -399 -337 -200 -216 -389 -209 -602 -355 -309 -396 -202 -445 -223 -373 -208 -112 -513 -210 -632 -138 -82 -612 -3654 -391 -193 -352 -222 -236 -115 -384 -389 -410 -301 -247 -223 -308 -264 -374 -84 -230 -762 -277 -250 -387 -253 -111 -220 -128 -212 -91 -575 -308 -395 -447 -92 -140 -703 -333 -329 -303 -166 -116 -180 -74 -311 -543 -376 -186 -259 -236 -20 620 759 692 527 589 480 372 221 773 281 990 474 854 470 509 394 229 843 371 806 567 158 1058 1398 771 562 634 483 342 617 248 351 991 274 510 281 330 692 356 287 256 860 554 515 623 156 247 541 341 517 552 920 791 338 236 479 427 670 407 -74 269 275 245 7 336 661 207 414 456 359 607 162 460 418 642 148 482 431 143 377 457 266 496 456 466 267 130 679 534 834 275 474 366 149 520 669 368 400 214 684 266 689 208 389 604 360 344 435 196 405 264 193 184 259 556 223 450 460 326 245 438 500 571 583 794 579 139 376 287 670 327 79 232 162 327 255 313 458 244 450 243 364 2067 358 1180 295 645 -568 -526 437 -107 -19 355 912 -458 349 709 496 240 1619 591 986 756 2290 1006 163 1996 4334 891 -328 1002 -66 -602 560 142 720 -460 508 97 215 27 604 903 220 120 2364 -128 704 -205 -173 -617 1 253 827 585 -408 -200 352 647 622 489 316 652 360 320 1054 863 -157 249 27 622 458 95 501 -33 1253 335 466 438 336 488 439 129 252 77 360 492 52 360 301 174 395 174 602 210 153 121 147 679 225 271 329 270 333 311 336 220 241 787 355 234 374 142 341 435 308 313 297 263 84 567 196 486 383 607 434 445 478 424 455 327 334 291 478 189 228 234 310 228 199 366 309 392 239 275 272 260 269 83 -76 150 -143 59 72 -14 62 -132 141 120 -22 0 66 -109 20 -55 -145 114 47 37 13 134 -149 -101 46 207 76 42 217 -56 28 730 381 9 220 -38 101 12 95 375 56 194 263 4067 482 401 -5 169 64 200 131 60 13 106 92 -27 153 36 290 127 6 184 170 111 -18 34 86 32 2 79 7 63 -4 341 37 327 167 150 98 -88 208 278 16 547 42 -48 233 -9 120 -23 43 38 169 139 422 115 242 270 401 -22 274 -26 90 212 -5 24 348 1 180 63 225 184 551 320 240 446 149 121 -41 601 234 89 28 429 55 85 254 320 81 372 74 256 246 95 15 145 75 271 219 129 -29 309 -104 -284 -211 634 -59 225 -82 -163 -30 -189 107 610 156 346 158 -211 342 153 469 7 483 -124 71 -178 1287 92 234 197 687 639 385 640 578 1149 474 1 491 54 973 311 431 838 576 106 1390 1451 162 401 248 545 98 1411 704 294 472 348 867 1105 1148 496 93 -83 425 564 129 785 206 870 1369 43 409 545 231 -98 -16 137 16 47 -10 30 43 -1 31 37 41 -19 20 -36 -26 -29 -148 31 19 -68 89 101 116 220 -25 140 -99 -19 165 1 95 137 270 8 37 -11 430 135 176 85 556 70 56 458 142 -44 93 145 -50 168 64 -4 32 128 107 338 -7 178 93 23 -31 70 46 47 89 288 198 42 14 -54 10 65 60 204 -254 -89 231 359 -53 -176 48 120 -29 701 -221 -142 480 277 -216 329 114 -194 -32 121 864 437 619 242 760 865 787 231 772 788 773 142 336 -66 1224 972 1217 712 2151 160 877 2658 356 146 182 1100 -186 342 28 152 363 59 701 1473 410 857 341 468 317 34 58 106 -65 974 1392 400 142 401 305 384 100 2749 2590 1613 1096 2025 3152 392 810 1351 1014 1302 919 928 634 383 259 328 994 2135 425 1024 1260 1302 319 511 246 -25 779 200 60 160 224 451 198 415 726 641 579 712 695 211 708 2135 -13 2503 47 189 733 1717 -39 475 161 4935 605 768 598 374 966 388 357 590 904 516 1046 1129 1186 1128 209 357 381 11 105 156 303 224 120 179 32 17 316 341 86 80 38 185 60 47 395 -11 -4 104 454 307 78 25 93 -45 891 28 948 177 77 205 1664 553 214 116 42 2348 627 654 183 64 194 469 592 1039 216 228 32 249 416 161 149 403 -54 18 680 270 199 7 89 101 606 371 305 96 390 505 67 180 -76 -153 -149 -81 -56 -12 -36 -31 5 -22 -9 -70 5 -69 -34 -13 -63 -51 46 -26 21 -7 95 -14 -121 -57 -48 -68 -70 27 336 -48 -25 -55 -49 -70 -81 -54 85 55 86 189 -61 -79 22 180 1350 -9 -132 92 -38 -46 395 -84 39 -8 21 93 94 134 278 88 58 -4 321 -3 70 130 91 17 -102 -74 17 29 72 80 175 72 146 135 93 107 129 304 18 225 62 83 104 98 30 123 88 48 -32 105 149 125 254 117 85 95 218 72 179 206 124 108 58 33 470 164 207 234 367 171 265 572 149 100 32 266 95 74 112 222 115 178 329 510 86 197 262 106 80 51 66 102 110 175 394 53 129 169 238 215 134 392 264 82 112 187 170 125 230 328 100 200 289 244 294 100 166 103 229 129 78 244 281 111 177 161 268 143 151 136 245 179 266 210 179 71 178 145 151 183 133 171 198 200 119 57 28 253 111 177 67 12 163 71 235 283 160 67 40 81 160 36 64 150 135 87 239 96 177 252 83 187 382 701 326 234 215 287 286 706 518 147 552 265 339 338 1482 398 306 409 472 330 1149 541 772 991 719 195 132 745 813 76 993 476 -78 214 -100 182 556 -51 665 709 398 448 527 1647 319 485 34 519 357 673 1110 704 490 450 579 1055 829 829 463 827 479 786 546 118 263 1555 502 257 728 927 922 -580 -519 -481 -638 -345 -515 -222 -703 -470 -261 176 -306 -493 -404 -622 -403 -286 -423 -12 -333 -468 -241 -552 -561 -516 -578 -550 -489 -462 -376 -505 -836 -556 -37 -155 -385 -488 -209 -408 -378 -105 -441 -74 -217 -569 -489 -903 -531 -222 -359 -158 -538 -593 -445 -257 -258 -343 -877 -266 -423 -219 -443 -197 -413 -385 -195 -326 -114 -223 -299 -126 10 -69 206 -31 -240 -114 -120 -106 -232 -9 -149 -170 -109 -31 -96 -152 -90 -184 -163 31 -164 -129 -123 -12 653 122 -8 -50 127 89 93 179 52 23 111 -219 103 -66 104 200 29 264 184 7 83 -49 -88 -132 -178 116 -100 134 -305 -260 39 -188 56 -194 -115 3 -144 -148 -83 47 -44 154 19 140 242 329 44 43 -99 2228 264 1487 688 -165 242 -17 4921 2562 237 83 1673 312 732 1426 -381 910 581 -185 -340 -3 -310 522 13777 3672 -748 -195 -418 -37 252 -97 -77 308 -238 -147 -112 2020 -10 -201 -44 -182 -216 98 -104 -532 38 57 -387 -19 3548 -107 14 -627 4 -294 117 165 -255 -333 -189 -154 -359 37 -232 -159 -234 1093 -415 -114 107 -512 1039 251 180 1110 1297 706 400 187 176 232 413 1002 254 986 553 632 294 196 265 231 166 395 195 575 466 509 228 444 91 232 260 90 203 223 155 224 150 212 422 239 330 225 236 269 254 421 684 838 136 270 28 256 289 207 96 95 201 368 163 194 153 111 -4 147 108 278 294 264 398 583 99 211 183 387 622 941 324 812 798 82 402 753 374 940 197 971 130 418 558 290 880 214 394 190 280 547 1303 333 820 313 870 560 562 499 920 1004 723 315 605 -4 325 503 433 713 272 513 397 415 106 646 151 737 485 330 569 603 174 116 332 701 784 353 185 404 139 375 -81 294 545 203 534 397 356 535 345 75 52 41 335 275 125 197 118 139 37 189 54 239 46 1 82 35 -74 133 -52 14 121 239 65 -41 153 104 109 313 237 32 243 242 146 93 19 10 193 204 243 256 283 116 342 659 321 109 62 176 87 157 -43 111 221 251 142 203 179 361 353 157 15 135 61 83 65 231 262 89 134 190 157 648 1137 1214 1174 1325 767 639 1209 1030 947 924 368 1751 891 1200 609 340 899 634 845 626 417 1294 2171 829 814 1290 1269 988 674 842 1120 971 1119 954 1293 478 1291 1078 980 961 975 518 1063 2041 427 1628 955 909 463 542 577 1351 686 1198 1025 1269 1125 403 485 526 529 710 264 763 1002 716 1251 911 541 520 889 738 807 585 344 710 490 218 75 482 577 627 195 1011 559 555 517 137 689 433 251 247 110 1017 1594 947 970 292 870 656 512 337 1448 262 356 316 358 250 1100 432 443 974 675 726 463 593 356 923 265 748 209 485 355 898 528 453 382 1264 1058 211 144 339 289 431 714 490 255 793 930 287 401 620 340 -142 -165 -164 6 48 -37 218 -164 -91 -69 -70 129 236 64 -20 60 -64 -74 -34 -60 9 32 -30 -241 20 0 73 -177 20 81 -26 -70 -133 -38 -20 221 -45 133 37 33 21 13 73 42 241 441 95 -45 105 -126 -104 -178 7 -109 17 52 133 -131 136 -129 56 -38 37 -37 103 190 156 44 328 -97 -126 -30 1321 1267 1877 775 1345 1291 479 839 1772 1353 555 732 482 1420 1999 1077 819 528 437 918 1016 880 1842 2114 2117 1199 467 1088 1711 550 1123 1729 1245 1251 1004 374 924 971 432 562 792 493 903 492 766 148 918 834 1031 911 705 120 936 1182 293 567 1242 2 322 79 518 598 831 832 301 757 354 626 399 933 919 429 -158 -33 -188 43 -26 -145 37 204 168 66 -122 35 -142 80 27 -146 -37 -253 28 -153 70 71 -55 -211 199 -139 -82 -383 -123 57 -23 204 214 -113 -48 -69 -10 -10 -25 -93 2 294 -36 -73 77 -83 -83 -41 -138 24 -188 -104 38 -20 88 -12 -58 -209 -43 14 -5 212 -23 100 -69 -26 84 48 -99 -29 95 38 344 151 299 -241 34 30 30 278 136 49 358 0 244 283 137 37 66 -30 -93 359 6 6 184 6273 127 -5 73 163 41 63 76 45 344 123 165 40 25 125 213 -5 86 -150 73 30 264 -12 112 79 -61 30 96 170 -12 204 85 130 99 68 -10 -177 88 228 -73 7 65 122 70 41 31 137 108 5 284 298 347 195 261 303 145 245 160 258 348 165 432 209 266 226 125 281 115 162 121 132 297 395 217 136 105 233 190 209 174 220 385 217 193 232 135 295 199 170 315 592 174 94 666 428 234 140 284 288 169 328 178 207 139 289 305 266 241 112 171 182 92 91 235 262 268 93 238 199 190 157 144 165 166 88 56 19 113 133 173 216 12 120 170 104 119 505 121 9 247 195 -30 128 395 439 498 305 307 143 282 389 48 201 314 248 82 164 37 492 392 367 236 689 281 191 903 617 36 106 579 163 164 209 91 272 188 208 469 71 342 218 317 533 119 185 181 35 662 423 238 102 195 122 204 161 158 197 436 165 213 180 143 303 88 34 309 136 109 116 1 191 199 249 47 154 217 89 85 233 169 182 155 313 138 221 185 292 131 121 94 418 87 226 285 73 236 268 1286 857 273 180 160 283 397 137 398 117 204 382 472 259 148 386 170 410 271 32 194 451 410 448 471 89 301 96 47 24 80 5 45 132 85 -204 -53 25 7 -43 81 44 83 342 -31 105 120 69 78 49 48 73 44 90 138 158 205 213 154 8 95 124 103 47 24 459 194 114 119 619 98 83 447 276 -57 70 293 76 76 -29 -48 115 109 29 405 31 305 124 -188 -493 119 74 20 102 219 138 77 47 213 157 35 -16 185 252 336 236 109 50 -35 115 124 25 189 185 -91 163 151 361 218 192 -133 -52 69 -59 27 244 269 168 344 171 32 341 347 165 -100 137 123 127 223 250 348 267 353 206 553 333 282 100 346 115 267 240 84 0 255 172 386 289 248 180 209 31 15 -18 220 619 272 229 164 102 285 305 123 302 203 127 243 135 231 151 98 163 300 132 283 160 169 112 5 179 168 97 96 113 342 298 261 120 252 261 306 464 87 216 169 279 78 416 53 564 316 421 313 841 257 240 1163 597 193 115 596 129 75 363 21 139 179 336 479 94 364 43 60 210 77 24 131 138 561 331 295 174 51 30 2203 750 2437 3492 2666 2065 1076 1660 966 1822 2603 979 3949 2035 2131 2625 605 1857 1413 1701 914 719 1910 867 400 1168 1833 1448 1234 1375 990 1508 2182 1991 1442 2609 672 1478 1696 992 1349 1653 1626 1494 3237 792 965 1005 884 1679 1346 588 960 313 3629 985 1775 1008 820 2079 1312 913 1093 666 1321 1707 1305 1953 1151 1023 1073 363 446 206 148 461 527 219 829 182 -139 194 425 -116 1135 633 682 550 172 244 333 136 130 91 192 1157 440 220 273 1 391 635 346 504 463 359 298 700 -17 772 347 767 489 657 169 488 1730 272 408 260 848 197 678 312 294 319 532 817 1064 368 638 278 604 378 297 -43 509 326 510 617 1096 249 440 381 440 180 288 212 163 436 289 427 245 83 211 19 291 293 200 728 341 318 383 327 354 336 353 569 143 336 252 321 606 827 229 457 227 899 373 509 84 441 466 525 500 624 545 607 1302 79 155 250 600 264 531 316 178 408 236 479 556 504 391 151 252 329 168 304 187 263 495 656 297 504 337 165 -2689 -2212 -2205 -2454 -1522 -2488 -899 -2862 -3508 -2872 -3892 -1490 -2523 -1971 -2139 -1837 -1704 -2237 -1140 -2945 -2108 -932 -2658 -2711 -2344 -1896 -2222 -427 -3261 -1157 -2329 -2332 -2211 -2816 -2009 -1949 -1815 -1242 -2072 -1679 -1682 -3936 -1767 -1587 -2678 -1372 -2401 -2317 -1615 -1335 -1373 -3149 -2710 -2340 -1328 -1548 -2080 -2305 -1530 -1468 -1086 -1643 -831 -1353 -1649 -1379 -1612 -1603 -1477 -1525 -1138 -1090 397 254 207 228 205 238 150 200 274 196 329 130 328 233 219 409 214 296 210 257 208 167 427 536 484 399 399 366 383 398 208 273 439 333 243 320 44 566 327 342 422 819 289 441 1512 83 75 132 436 131 263 378 161 333 247 525 638 302 317 300 250 179 223 211 268 181 350 434 96 344 458 213 -90 -180 -40 -125 -122 70 -91 -142 132 176 -77 -82 -20 -68 68 241 80 136 111 270 -71 -154 -18 5 -217 79 -34 70 26 160 -56 48 -89 65 -130 144 11 182 53 51 120 75 251 110 -83 1 -146 -49 36 -18 -20 -143 -70 -146 -52 69 259 68 165 48 63 53 85 -44 -29 -54 271 405 85 142 -12 132 10 -62 -8 -8 -56 4 7 -38 -61 -56 -62 -37 -5 -58 -68 70 -82 -18 -118 15 -55 10 -50 -24 -60 -89 18 11 5 -20 -40 -95 -65 -36 -62 -16 -47 2 9 -66 67 -28 -42 24 12 7 35 -17 -39 -76 -81 -145 2 -38 12 -21 11 -32 73 -9 -20 -65 0 -46 23 -5 13 53 -17 -72 -56 0 52 117 -8 -6 -18 34 38 -2 45 30 65 -9 121 50 11 104 70 -6 55 56 34 -34 45 105 53 230 10 85 314 78 55 87 118 70 67 37 1 393 27 293 62 697 -3 82 167 141 64 -75 185 -3 42 57 188 144 77 115 332 29 62 103 69 65 212 146 17 123 260 289 10 109 128 66 1030 1019 884 624 387 1004 187 516 801 726 1496 602 915 422 889 1384 853 1292 666 3576 630 406 868 1285 454 1027 1359 1270 1112 742 606 1223 1458 887 772 509 625 605 454 241 1002 970 687 1894 2145 528 950 592 632 607 1279 812 1151 2106 800 874 898 2152 767 665 710 1093 514 491 404 735 532 1051 457 1006 836 564 55 33 7 53 62 117 77 22 92 -9 25 -1 3 38 -4 -236 145 114 -80 21 128 -6 0 162 -16 41 155 -30 14 111 -81 26 23 115 21 -11 18 107 -25 -33 -9 49 4 212 120 -44 -20 -47 -53 -2 6 1 101 48 67 25 232 14 137 55 5 -86 75 128 -7 -9 153 224 27 -37 51 5 1955 1702 529 986 833 982 486 616 1178 864 683 412 1036 963 1091 554 489 488 593 578 674 502 1129 2171 1739 729 1140 950 670 792 946 683 2060 809 822 612 1115 675 1146 691 551 591 552 1268 1298 444 530 1200 541 204 464 350 1262 1554 508 437 580 622 718 533 747 142 708 527 698 666 646 699 730 511 419 752 -73 -67 -189 -84 -71 -66 -166 -156 -115 -81 -149 -146 -112 -132 -218 43 -92 -179 -195 -125 -130 -186 -116 -292 -71 -121 -16 -132 -122 -149 -254 -33 37 -90 -86 -69 -127 -66 -92 -75 -65 -258 -72 12 -185 -93 -58 -87 -85 -73 -113 -143 171 156 -143 63 -136 -66 -48 -249 45 -83 93 24 -128 -153 -131 -185 -170 -44 -25 0 324 175 389 -40 62 -10 103 83 134 33 3 288 234 66 -43 369 159 197 157 251 -60 89 271 588 340 86 135 578 156 226 144 104 335 424 71 92 -7 392 179 200 266 648 146 63 556 331 13 -24 392 166 141 87 313 98 -22 321 393 76 125 139 -10 26 109 133 144 159 365 393 88 -2 30 10 192 177 237 65 -22 170 82 120 -20 549 106 101 967 269 66 60 155 -132 104 -26 -30 478 224 333 322 652 1100 351 50 165 72 -102 208 882 373 57 35 400 4797 198 1557 238 480 422 100 272 41 330 166 143 637 287 243 92 389 477 101 356 61 -31 277 327 69 233 1586 671 435 1188 731 57 375 43 227 372 212 179 251 181 150 31 258 267 111 123 192 243 241 272 94 191 118 218 122 132 343 637 271 420 176 286 348 270 231 216 292 305 159 292 109 610 298 212 409 452 206 276 633 287 130 180 441 168 171 195 154 344 135 424 782 212 117 216 91 136 54 68 161 199 148 251 249 172 321 223 327 245 203 253 251 203 110 258 451 281 271 252 266 418 273 227 163 216 87 218 265 54 244 393 294 279 148 399 439 203 266 292 380 311 243 288 275 157 282 230 307 152 172 223 218 357 218 568 199 188 191 330 280 603 223 266 257 349 125 240 127 366 75 171 212 211 194 170 170 174 190 231 -73 127 218 543 17 71 114 272 -13 -166 283 235 359 120 338 383 72 596 20 381 85 23 620 -113 356 287 -16 407 -220 -40 -37 -127 332 -62 -169 292 -255 -111 16 -81 29 -52 -74 73 100 258 380 -214 -107 121 -87 -53 386 -203 5 -8 290 -84 89 -28 35 112 147 -47 3 -55 -69 55 84 44 -28 40 282 637 315 207 281 97 27 378 241 148 182 177 445 84 250 282 257 343 80 117 198 184 397 593 206 233 357 293 363 160 81 677 769 466 155 230 208 197 259 189 32 166 193 234 285 434 330 246 414 281 121 264 330 1136 172 226 307 163 336 185 206 160 249 204 4 103 245 239 104 52 126 183 20 108 50 106 67 99 7 38 149 208 124 131 161 156 41 87 9 52 133 -23 138 41 114 197 97 140 158 144 55 22 167 213 67 273 8 111 71 124 117 222 105 91 30 85 156 359 100 104 255 -18 60 122 89 101 91 56 207 85 25 52 139 262 112 99 87 35 134 306 62 -32 36 10 814 536 893 1168 955 726 599 724 829 1283 1116 496 536 965 1519 642 402 482 274 392 403 406 386 921 681 1001 870 786 1010 840 681 1275 1328 1188 696 353 806 65 648 826 560 1130 787 -57 1193 446 1127 1041 479 869 395 1333 523 568 808 493 454 1762 544 793 653 699 630 453 238 713 287 720 314 189 744 846 27 100 -279 -21 105 -117 10 -188 13 104 -93 77 -88 34 60 3 35 -3 31 23 19 -47 39 325 44 24 -174 11 -138 -2 -87 77 -188 79 9 26 -132 -5 111 10 74 277 66 44 132 1 -18 -136 -6 -35 25 7 -120 76 -253 -86 -96 45 90 19 -214 -65 82 -213 42 -7 125 32 44 54 59 27 69 86 0 48 118 107 17 -27 49 109 63 33 183 48 81 212 3 108 -39 28 7 -6 214 379 48 110 91 82 102 68 197 72 104 150 18 93 43 78 187 81 65 121 79 29 207 346 -14 136 104 83 19 78 72 187 40 -14 161 153 86 40 -63 -18 56 38 51 46 48 79 65 67 154 91 689 339 343 319 839 252 459 315 374 499 432 62 1246 366 261 604 123 58 261 292 200 117 530 791 134 503 789 579 283 656 256 238 388 629 314 1135 217 1009 777 677 493 1256 372 328 2221 1425 474 243 704 292 279 273 253 390 403 498 1158 484 374 247 410 377 270 165 205 534 1035 709 357 144 169 175 33 -24 56 88 204 160 119 134 61 62 128 61 230 84 182 227 88 -12 125 97 -5 60 158 374 120 86 124 163 140 140 35 57 55 112 93 227 68 319 199 88 129 469 93 40 336 298 113 37 230 92 106 62 -33 133 45 273 373 32 205 137 91 117 54 17 97 218 103 191 132 84 157 -2 10096 7641 8076 10442 11720 9391 12366 9203 12368 8615 11235 8769 9286 8309 9543 11420 8088 6101 7161 8403 9087 8873 8741 5346 5273 6251 9740 6722 9620 11512 6271 6443 8965 9981 7923 8510 9858 8126 8726 10442 9351 7127 8475 8545 13644 13331 8317 7295 9803 10695 6992 7742 7367 8037 8357 7172 9132 8094 9666 8220 10933 14236 9017 10197 9830 7966 9991 10261 5957 7087 7436 5767 72 62 64 39 139 183 61 -99 48 59 28 30 160 132 162 71 21 114 98 143 96 117 60 116 48 94 112 126 171 176 71 152 191 100 51 114 61 137 79 126 168 133 112 109 283 94 81 176 224 87 93 300 127 136 77 140 211 179 123 2 -68 -63 46 -18 144 146 185 34 113 57 221 -86 208 64 317 191 212 125 167 195 215 109 136 97 339 283 218 65 78 -108 118 86 122 32 194 414 81 251 148 240 92 173 97 161 212 311 -4 201 87 523 176 164 81 309 51 163 264 187 120 94 220 70 159 194 229 62 153 174 610 139 167 182 63 245 85 35 107 197 445 365 245 47 46 216 247 189 101 316 227 298 -1 222 241 223 260 153 317 247 198 250 60 225 188 166 88 0 223 347 363 79 352 265 349 181 320 315 341 69 125 136 206 111 145 141 168 157 191 235 109 156 189 224 190 277 146 164 118 101 123 147 152 507 192 185 197 268 194 136 128 138 85 49 138 202 224 114 -53 125 579 897 934 30 619 1229 71 -1 55 64 70 86 405 269 53 194 572 151 40 236 117 27 602 61 939 281 169 212 40 43 217 -2 39 321 -25 101 623 105 133 870 85 241 484 635 337 184 279 257 588 81 -33 674 904 268 35 148 -73 560 68 162 88 218 52 110 578 50 168 74 84 175 1643 1293 2883 1472 2198 1833 1101 2718 1412 920 3221 1162 2220 1333 2678 1967 1865 1468 1164 2347 1509 391 1993 2309 1475 952 1490 1277 1358 1403 796 1308 1142 1281 1106 923 2662 1354 957 1080 1001 2108 570 960 1308 879 2520 636 1304 1582 1149 780 1139 1068 2447 954 1544 1240 1020 697 505 1341 801 660 607 2382 2362 2078 982 883 772 821 -423 -132 -160 -405 -396 -278 -97 -86 -381 -341 -234 -262 -300 -366 -315 -230 -21 -34 -183 -472 -296 -195 -449 -512 -319 -218 -171 -198 -350 -133 -161 -366 -413 -198 -96 -121 -188 -186 -246 -46 -181 -222 -182 -149 -69 -204 -309 -241 -177 -150 -188 -530 -330 -330 -276 -132 -268 -465 -195 -62 -241 -172 -75 -241 -168 -345 -166 -204 -171 -282 -206 -332 122 12 195 136 113 64 79 52 53 165 120 243 123 94 113 289 216 89 323 101 23 43 517 566 574 314 115 257 199 419 69 194 212 70 128 99 -17 488 301 285 269 739 108 235 1066 193 43 180 348 154 139 64 120 273 146 304 914 1 233 228 54 182 109 97 101 109 421 299 55 129 206 170 724 413 1109 1320 790 815 543 1450 851 516 1443 846 1466 736 1052 943 318 531 237 723 597 554 891 778 692 690 757 749 792 904 346 628 395 863 506 495 423 972 439 910 731 598 387 602 1158 662 865 336 676 504 444 391 555 827 559 584 1205 354 782 1064 545 477 882 369 450 479 582 1001 584 431 314 864 -828 -351 -14 -524 -159 -765 -146 -67 31 -56 -1093 -363 -904 -543 -558 -252 -385 -485 -263 -981 -306 -360 -877 -558 -523 -69 -70 -740 -35 -292 -556 -16 -259 -765 -150 -323 -340 -494 -408 -373 -282 -623 -328 -298 -762 -378 -623 -550 -189 -506 -591 -117 -347 -301 -410 -437 -377 -914 -247 72 4 -366 -109 -428 -390 -379 -144 -787 -573 -389 -283 -127 -100 -100 -152 -22 -31 -48 -54 -55 -48 -72 -150 -42 -61 -102 19 56 -43 3 6 -95 -171 -2 -63 -159 -16 -30 -12 -85 -44 19 -126 -36 -61 -54 -72 -58 -27 2 3 13 -29 18 -35 -32 93 -6 -40 -17 -71 -64 -68 -137 -94 -42 -66 77 37 -142 -9 4 1 -38 -67 -43 -62 -49 38 -22 -24 0 -15 35 380 415 527 450 264 370 190 360 244 311 621 195 542 351 334 483 332 544 207 645 316 163 421 775 377 351 383 701 263 306 218 455 236 519 293 268 183 293 250 179 404 579 280 237 410 281 379 330 449 246 361 650 502 402 360 399 389 638 178 307 219 417 148 123 333 449 359 377 292 279 368 246 114 33 21 130 -4 168 59 51 170 146 187 14 3 46 -45 141 55 86 49 67 -84 215 192 208 6 1965 198 579 4881 3383 3 1507 1248 41 365 39 712 7509 26 5394 3809 -68 19 67 1105 9453 4328 -11 4110 5119 7600 3780 2006 1803 3110 1924 10157 7721 3883 4059 3939 6955 3498 3302 310 2047 7873 6504 149 1465 3635 8205 111 144 97 97 203 138 97 102 100 119 145 145 123 122 133 177 117 160 57 117 76 60 215 121 97 266 173 241 79 185 -19 58 149 256 137 163 45 200 160 186 170 215 23 146 405 189 113 176 239 126 149 233 149 142 254 187 228 152 98 221 124 259 24 139 136 179 247 233 92 54 84 188 728 853 7109 3844 1507 262 1567 9600 894 347 1013 9433 850 995 3871 2241 2010 1483 4177 140 1347 106 7807 658 6913 161 588 207 82 337 200 55 121 127 272 37 306 44 328 128 133 71 -7 69 -9 126 43 77 177 17 78 137 62 84 189 105 43 88 226 502 51 86 7 117 101 26 204 178 343 187 169 406 -222 -252 -143 -102 -89 -206 -153 -37 -85 -230 -72 -97 -321 -98 -108 -199 -43 -451 -77 -140 -150 -63 -165 -439 -315 -280 -104 -181 -72 -93 -305 -231 -271 -78 -135 -57 -139 -205 -107 -70 -189 -150 -213 -278 -159 -172 -143 -134 -359 -197 -123 -136 -115 -209 -92 -247 -256 -193 -97 -26 -38 -36 -90 -145 -102 -215 -107 -102 -92 -77 -208 -277 -30 -7 136 235 -24 -3 -81 45 -137 151 159 -53 67 -185 171 23 49 136 12 -179 -88 69 -35 -121 -104 106 -38 -60 44 17 -104 -119 -175 49 -166 -74 58 -73 15 -78 55 115 20 -33 -13 51 78 34 27 0 14 -178 96 -65 22 193 125 -99 -10 -146 -99 -129 10 -1 -55 13 -40 144 -1 -49 61 -53 566 625 427 467 758 447 93 534 396 383 689 232 411 245 367 314 322 485 245 583 227 199 449 802 326 727 414 558 592 292 638 719 865 481 248 451 455 167 523 234 322 299 175 180 196 286 485 590 364 369 272 557 724 792 211 201 193 582 255 406 306 222 342 437 197 243 198 229 218 267 324 157 -1544 -654 -878 -902 -2099 -702 -163 -953 -731 -671 -956 -354 -1929 -659 -699 -863 -332 -1091 91 -1400 -435 -1362 -934 -1447 -567 -1651 -849 -2416 -1096 -493 -881 -1063 -1052 -783 -452 -1306 -731 -1071 -1412 -428 -1029 -488 -407 -572 -694 -773 -748 -818 -567 -1134 -911 -921 -1600 -772 -535 -874 -859 -2028 -372 -1293 -244 -250 -453 -405 -341 -882 -424 -409 -421 -389 -860 -393 66 360 -4 31 6 85 22 105 73 40 -48 26 -48 48 -78 135 64 114 33 104 2 2 -37 254 122 82 -21 175 -6 16 26 -5 100 71 9 7 102 6 -4 -46 63 -26 65 -22 58 69 115 134 142 -31 124 81 188 45 27 -14 29 59 76 149 93 167 -31 37 48 22 56 43 29 7 151 20 132 132 98 121 133 68 67 121 291 132 182 104 161 217 134 210 90 213 101 218 55 0 115 100 122 108 117 218 152 125 101 146 56 92 111 126 83 107 107 71 26 91 116 86 76 -32 181 188 206 95 109 323 229 137 73 58 187 160 117 4 97 160 34 108 153 110 21 137 147 62 265 55 -59 235 -144 133 34 12 55 89 183 180 118 68 -22 4 93 -194 123 -55 15 -26 -23 43 -181 298 -37 121 -85 -72 142 74 136 102 376 -105 49 -108 153 -87 80 55 50 -372 -26 45 -81 2 120 201 34 177 -14 -46 -24 108 161 56 -15 -185 144 16 54 132 30 60 18 -15 -41 -78 122 -109 195 124 747 779 1590 1254 841 1046 535 1136 749 608 746 664 566 561 1241 954 758 1109 747 1343 617 434 1005 851 537 1069 1062 575 544 694 464 1240 1232 1075 568 829 548 538 762 817 1124 1505 714 769 1469 765 1109 170 508 739 517 1068 -2 711 261 332 171 2417 546 1288 440 428 306 352 722 799 725 665 606 831 914 752 -46 -117 -19 -172 -371 -218 -167 -121 -115 -181 5 -72 24 -122 -90 -160 -129 -343 -84 -266 -138 -26 -104 -2 -224 -150 -121 -327 -139 -140 39 -245 -104 -135 -82 -74 -58 -130 -161 -84 -173 -492 -112 -74 -356 -63 -145 -224 -206 -257 -227 -306 -226 -144 -1 -119 -207 -451 -7 31 -185 -178 -37 -34 -185 -185 -82 -129 -84 -172 -272 -287 1314 1137 3697 1812 2516 802 1208 2454 2268 1158 471 2421 3542 1078 2488 2391 902 1140 1300 2512 2094 951 2545 1694 1693 216 1657 93 970 1372 -103 811 599 1445 223 698 998 1863 281 1356 1343 1511 226 1009 4367 -44 1765 5 1249 470 1904 1032 709 633 1204 1344 1472 814 1025 1136 1119 1441 945 1265 597 945 1833 1506 1106 1085 929 1146 266 228 491 683 233 278 217 570 227 411 1142 464 306 209 602 728 395 401 426 143 260 36 1236 563 632 67 430 725 447 449 535 265 85 626 212 289 169 238 2314 320 194 514 65 102 219 129 17 393 127 179 205 70 91 286 22 155 338 327 208 242 32 -65 108 109 62 215 301 163 483 342 445 58 115 199 86 70 157 156 91 -35 18 145 170 12 51 50 13 123 31 281 84 125 100 145 130 197 55 184 70 265 130 132 199 42 205 223 26 169 76 263 405 163 270 358 282 104 198 -61 92 142 146 106 119 103 212 98 109 130 268 360 4 288 66 69 99 134 97 63 136 244 100 84 252 162 150 295 118 -59 144 147 -3 163 65 -80 230 20 12 18 -20 71 58 92 41 210 115 -2 186 390 25 41 -49 140 150 -10 216 208 209 49 118 -47 25 68 0 42 154 75 86 45 2 84 143 49 -101 73 147 158 434 459 40 84 53 190 53 12 154 155 72 74 -44 102 -14 54 -35 -97 249 -12 2987 1962 2769 3565 2994 2325 4013 3752 2397 2152 2004 4342 3704 2170 3399 3947 2073 1984 1816 1590 3018 2097 3486 2166 3000 1271 3622 1739 2252 3015 1257 1083 1628 3123 1723 2294 1704 1834 1969 2602 2337 1993 1553 1883 6774 3180 1755 1472 901 2533 2510 979 1458 1663 1226 1605 2628 1373 1872 1314 2143 2552 1194 1577 2212 2195 2260 3024 1517 1133 1030 780 228 129 301 389 357 328 191 53 370 340 258 221 470 205 438 202 172 173 217 82 163 45 184 176 210 240 224 230 270 173 323 176 -50 481 190 134 270 315 322 127 189 158 174 327 167 111 228 180 272 108 239 143 236 133 19 161 323 170 112 -4 103 180 272 145 172 21 69 229 149 107 252 -48 102 76 77 -10 42 33 41 113 57 95 163 51 59 86 101 48 56 74 45 156 85 89 155 181 127 153 153 240 87 115 101 146 88 187 65 119 -1 148 168 145 88 223 52 25 174 17 128 157 48 37 81 206 111 40 117 134 179 182 95 146 23 137 2 17 83 137 142 103 103 97 123 -2 -93 4 -2 -47 -10 75 2 -18 2 -20 124 -51 66 14 -15 46 23 117 1690 52 -5 102 4 100 -104 -49 -43 -3 -33 -21 -40 -35 23 73 -43 39 91 -28 45 16 81 82 -16 -25 -44 49 -17 -11 -67 -36 31 86 -4 -26 16 -105 -61 17 -1 608 -197 -119 15 24 -7 -9 84 4 -28 47 167 325 920 492 640 610 252 831 382 875 572 924 722 307 404 651 529 752 222 525 488 598 494 539 1137 1003 674 545 491 -190 686 626 391 512 418 963 429 309 682 774 724 568 374 902 438 337 1129 744 241 450 894 1397 534 478 427 427 651 485 1510 696 748 562 216 761 752 320 332 442 1450 911 325 399 355 421 972 449 791 717 661 511 326 601 638 961 682 436 804 605 574 1164 666 995 388 879 520 578 1243 599 1021 952 629 882 1056 1231 620 1376 863 759 516 504 353 1132 1248 1060 805 1284 872 517 2337 745 499 444 785 436 606 1101 789 794 656 909 1508 1688 801 819 655 580 590 550 441 905 1313 1073 329 589 448 627 91 55 67 -49 98 82 -17 14 20 112 -18 -28 15 60 86 -38 3 61 79 49 34 30 92 395 97 25 13 1 13 25 -12 -1 -22 34 39 49 -33 -32 61 59 90 -117 10 34 85 158 14 41 28 -12 7 -26 -43 96 -11 6 45 0 18 16 -84 -18 -11 30 56 -50 118 21 66 -7 -206 -30 3387 2101 4407 4597 2780 2629 2337 3504 2585 1750 3083 1544 8130 1753 2100 1547 713 1295 946 5676 2469 3160 1845 3353 2024 1095 5457 2736 1517 2939 2044 1639 1590 5409 3444 6134 1520 2058 1454 1838 1739 2190 1872 2184 7696 3054 2905 2205 2393 2153 3490 1239 2295 1171 3506 1849 1225 1337 1977 1060 2167 2298 1277 1896 2957 5977 4280 4953 4091 1872 669 744 -172 -199 -111 -170 -75 -118 -46 52 -27 -136 -219 -115 -150 -130 -17 -56 -9 -117 22 -110 83 -63 -92 -124 -88 -146 42 -180 -31 -17 -30 115 32 -91 -106 -67 -28 41 -141 9 42 115 134 617 1082 9 -69 -74 206 82 -52 -186 -113 -8 -52 344 306 -84 90 372 -99 -61 -5 -105 -124 122 364 22 -106 -79 2 53 764 620 769 375 432 925 289 684 587 589 1205 292 755 693 485 332 495 1041 168 864 618 210 1107 1415 623 812 512 983 475 589 270 593 490 842 504 370 221 517 374 322 561 707 615 293 840 241 379 484 895 577 786 884 485 778 410 603 535 1148 286 298 292 284 190 303 513 807 587 719 495 424 620 363 113 7 58 29 -4 59 -5 38 34 -34 100 -12 102 94 105 212 -19 -296 -3 -34 60 -23 35 54 55 112 17 78 66 29 -37 43 -71 12 78 -3 -14 86 55 39 36 -105 64 37 22 -28 30 0 114 -47 12 35 21 80 13 -37 26 72 37 84 -1 -29 -57 21 49 11 38 38 42 -14 -92 -22 -43 -9 111 77 118 -37 -50 102 -96 -66 225 9 31 26 184 -57 0 157 15 75 -7 -4 123 132 136 37 -21 67 -11 104 101 26 -127 58 -72 -33 83 228 -54 12 -77 404 16 72 150 -194 126 -203 130 147 25 342 -24 8 277 25 89 168 -205 -103 -889 -1150 215 -74 -48 -25 318 94 -8 112 -51 137 -60 -57 -25 -19 0 21 -22 -1 7 -29 27 -56 25 0 1 14 11 -77 -19 15 43 -43 11 97 -6 62 -20 53 -85 34 -10 -40 -23 -24 -57 -20 -20 -17 -37 -46 -30 -29 -28 11 -35 -32 41 -58 7 6 12 20 77 -38 -63 -60 -20 19 -108 62 -266 -383 -62 -34 -35 -35 -48 -11 10 47 -36 12 -316 173 35 -530 -368 -398 -458 -147 -1 88 -600 -492 175 -653 -1145 469 -660 105 214 99 -40 0 -288 -696 194 140 21 -288 -4 -65 -302 297 59 -774 -245 -290 -264 -23 250 -494 -214 333 -140 -73 202 71 78 -303 -96 143 179 139 -173 595 -147 -31 -193 491 208 -230 -164 -642 -20 -215 -557 -310 283 -753 -181 -566 -252 -22 206 185 192 234 151 175 27 121 190 185 289 169 309 249 263 60 178 268 203 275 193 -19 172 208 185 172 150 368 328 122 202 295 283 209 218 123 143 128 132 90 207 164 58 91 127 163 108 153 163 36 174 240 270 288 47 189 193 427 57 43 127 3 129 71 60 181 147 139 129 207 262 241 2802 1851 1445 1339 1867 1160 203 1003 1238 1726 1702 681 2793 1166 817 1208 959 2905 1517 2466 1168 915 3453 7178 4443 2811 2138 3577 1932 928 1616 2885 2229 1536 1271 1637 1438 1999 2617 1468 2067 1428 1980 1101 4148 2569 2076 1698 1900 1270 2917 3531 1472 2250 2884 1550 2611 5776 1534 1471 1432 825 1556 1528 1653 2206 1461 2259 1271 916 1722 1883 -131 -144 -112 -165 -52 -140 -62 -108 -193 -166 -254 -99 -151 -112 -133 -173 -139 -197 -157 -156 -62 28 -183 -268 -111 -278 -84 -217 -57 -86 -74 -243 -154 -102 -71 -102 -84 -116 -148 -68 -63 -136 -116 -135 -146 -14 -192 -148 -145 -63 -77 -114 -200 -57 -24 -44 -134 -286 -128 -50 -140 -173 -44 -78 -92 -214 -13 -118 -74 -102 -139 -132 648 242 778 1308 567 490 651 1532 414 661 760 246 1051 426 861 1297 204 179 321 136 199 269 936 149 410 353 526 557 379 524 96 383 278 698 178 674 291 303 277 712 442 108 247 169 285 219 210 398 662 282 314 244 318 248 229 229 589 280 283 341 200 210 73 159 183 413 305 384 613 104 239 119 90 168 124 133 182 182 73 142 112 149 316 28 145 148 81 107 9 34 49 132 174 17 97 132 48 159 182 102 60 156 58 97 28 210 76 142 80 113 182 76 97 80 91 -15 271 82 57 74 271 81 84 -6 48 77 52 138 189 -15 72 33 26 15 40 52 53 45 235 127 130 94 74 0 85 88 -34 59 102 104 23 234 153 264 264 97 291 116 141 154 55 163 80 223 -38 -104 133 206 185 -116 107 189 200 -46 142 265 35 65 164 77 50 122 224 -38 -45 167 136 100 89 -56 87 32 -70 9 -92 139 -7 139 208 100 194 158 48 91 -41 -14 109 126 12 -87 87 -68 53 157 46 -73 1097 990 1746 1767 918 1754 1205 1623 1808 1223 1415 591 1623 1035 1006 3873 827 1013 1134 1157 785 2536 1358 935 597 1495 1804 2927 2422 3339 1927 1560 1196 3430 1991 2636 1442 1789 2107 3859 2020 1979 1936 1778 3861 637 920 2262 2398 1367 1004 1741 1120 1011 1208 1626 3655 1682 2218 1752 2062 1920 635 1533 1463 1210 2081 3496 772 2419 1727 1309 519 288 476 639 626 726 189 293 715 603 578 351 1100 784 727 600 296 321 120 578 510 289 724 1146 495 520 541 739 696 568 618 559 580 459 422 593 515 430 715 554 665 840 467 407 775 402 384 465 718 476 415 827 378 569 312 506 323 1041 729 841 502 593 489 997 555 370 596 561 536 449 903 381 -119 -45 7 -19 112 -9 82 -151 -15 -19 73 34 -63 38 -33 -96 -56 77 60 -160 18 80 -73 -65 18 106 78 -19 -41 24 -12 -57 166 14 -55 100 11 43 68 -44 -72 -1 24 -28 28 51 43 0 98 56 42 -71 57 -7 45 39 64 65 3 2 29 -68 -102 32 50 107 -13 78 46 -97 172 15 -275 -105 -328 -210 -381 -281 -213 -185 -269 -354 -294 -176 -374 -118 -197 -250 -180 -333 -272 -78 -261 -26 -489 -401 -145 -301 -104 -277 -103 -133 -163 -220 -280 -280 -111 -173 -122 -147 -145 -93 -148 187 -74 -98 -284 -72 -213 -207 -217 -240 -200 -189 -197 -240 -53 -16 -111 -292 -29 -146 -105 -21 -75 -140 -145 -262 -86 -275 -111 -142 -288 -205 3465 2144 2341 2809 2370 3534 3144 4213 3789 2649 2285 4845 3021 2548 4320 5279 3252 1761 2831 2338 4367 4072 3546 1892 3083 1016 3283 2304 3518 5323 1932 1712 988 4224 3252 2556 3138 3790 2767 4679 3639 4352 2817 2296 12559 8189 1213 2327 4387 2531 2226 2142 1682 4028 1462 3593 4661 2773 3093 1572 1252 3640 2147 2984 1542 1718 4744 4394 2402 2865 1581 1860 2181 1724 2188 1911 2701 1790 892 1678 1933 2080 2791 752 2302 1697 1914 1677 1183 3230 1513 1933 1513 688 2425 3426 1890 2180 1563 2438 1837 1113 1445 1802 2446 1761 1256 1196 1036 1299 1361 1134 1528 2002 1569 1241 2133 1070 1472 1440 1395 1667 1595 2561 2273 1560 1545 1374 1473 3219 818 1372 925 1143 547 782 1311 1546 1035 1354 1154 1070 1758 846 169 351 110 638 469 280 149 -21 213 353 868 50 293 364 166 121 141 346 247 292 136 278 135 737 176 252 284 294 501 154 517 289 532 265 80 164 285 138 331 165 213 413 187 228 383 258 379 387 236 365 249 361 96 449 452 308 210 514 242 382 143 160 255 280 47 175 231 182 113 242 396 282 -185 -319 -378 -169 -98 -188 -83 -210 -74 -67 -293 -110 -195 -193 -239 -29 -190 -166 -106 -160 -230 -178 -167 -273 -111 -160 -20 -388 -141 -88 -165 -285 -215 -224 -149 -187 -112 5 -310 49 -180 -370 -20 -90 -81 -263 -75 -265 -160 -126 -23 -272 12 -244 -89 -119 -93 -203 -162 -84 -87 -99 -90 -55 -127 -91 -112 -73 -39 -157 -146 -226 916 620 937 541 451 807 350 632 773 846 722 225 855 609 777 517 267 720 31 463 526 217 838 1255 880 928 606 1153 893 448 704 858 1352 948 455 574 444 482 621 549 362 1122 469 440 438 334 714 687 476 457 516 863 704 705 363 619 553 1054 269 235 398 439 197 180 397 463 473 382 298 466 345 261 -843 -593 -633 -901 -128 -328 -314 -731 -313 -384 -829 -156 -615 -613 -311 -143 -247 -86 -393 -788 -211 -145 -884 -450 -134 -213 -146 -806 -805 -159 -160 -865 -970 -294 -234 -178 -477 -113 -224 -175 -148 -1196 -262 -311 -268 -179 -139 -585 -514 -244 -310 -1032 -304 -266 -601 -63 -237 -404 -300 -156 -358 -506 -85 -242 -540 -467 -237 -211 119 -187 -293 -294 624 680 1031 1687 1367 2194 460 1874 767 2856 2205 649 4118 522 815 690 397 1696 870 2704 1478 819 1427 680 1621 3767 2890 5996 2810 2206 3881 3723 4072 7439 4791 4406 1379 6964 2056 3688 2976 3182 2209 2580 10857 1535 4624 3710 5079 2302 2106 3307 4057 1585 3600 2425 7275 2787 3367 2271 5083 2621 2388 1768 2097 5088 4787 5499 7408 2626 3229 2620 1411 1007 2077 831 500 616 876 1994 2912 1143 -131 6116 1084 293 751 3474 1434 2469 1046 1285 2865 2564 2887 1482 2518 1915 997 2794 3120 4072 1851 2120 325 5642 1491 1660 1210 2667 2627 3772 2977 1598 2345 1444 6029 1836 1579 1172 3479 651 3668 1195 2677 711 1274 2242 2859 2763 5073 1980 2941 2357 2379 3589 1410 2130 4786 4991 3591 2621 829 1596 2131 1409 1152 1501 1441 1453 988 4111 2133 2288 1862 1342 1709 1564 1566 1479 1548 1295 2191 505 2680 393 2483 4521 5096 2006 625 2253 3208 1337 1696 2663 2202 1089 2713 1202 1240 573 1673 1540 1829 2289 1396 2370 2643 388 1898 1945 445 1601 2391 3683 1392 2155 1830 1777 1712 3393 892 742 753 285 430 765 1171 1298 901 514 1628 1041 1485 2269 86 300 313 118 120 338 21 232 142 268 453 122 327 354 378 118 153 275 41 179 187 43 140 376 245 315 193 434 221 178 247 378 301 197 137 124 142 185 258 131 171 88 128 184 301 22 235 161 243 105 255 295 357 181 106 195 182 376 57 -158 -306 -48 115 160 102 361 151 198 196 134 123 254 471 581 592 620 412 635 287 544 511 664 847 400 717 349 628 413 328 581 350 557 367 171 646 1333 651 777 456 1074 666 450 526 693 565 743 489 516 323 470 523 312 512 751 453 425 1011 289 483 471 514 411 524 719 552 576 344 472 478 1168 206 341 80 138 174 167 369 459 366 380 324 77 417 282 -279 -67 29 180 391 -193 115 317 137 222 422 -118 232 317 352 126 45 -420 96 244 62 -82 -199 75 180 244 199 567 218 -32 128 134 119 241 207 -96 179 237 77 -73 173 391 -133 151 564 166 367 87 -158 316 262 204 48 -29 188 178 -153 242 48 201 -26 -78 150 150 407 235 38 308 66 144 92 228 -278 -9 135 60 166 -3 27 15 -88 -4 -49 12 -61 -22 40 60 -17 -281 -4 -54 -50 -45 -2 27 -25 -45 -36 -103 -15 -61 -88 -117 -8 15 -24 -27 -77 -49 -59 -4 29 -89 -219 30 -65 -33 -35 -32 -83 -86 -193 -125 -14 -223 -19 52 -54 -5 -76 -62 -37 -55 36 -21 5 -157 -23 -76 -9 -132 -66 -15 72 165 -79 233 270 80 173 134 -122 130 261 -21 228 193 91 38 23 655 31 -54 -175 21 -105 -235 -2 -246 -43 -169 -121 -58 -161 23 92 -249 -38 -74 -81 -60 -108 -78 -153 -41 -27 184 317 -16 193 -3 -108 311 35 100 -82 -76 138 203 197 -34 -92 36 -38 -43 -34 -21 -22 43 157 284 137 52 25 88 22255 22944 19080 21926 21789 20247 18341 21226 17451 14393 22680 21300 23182 20753 19550 17726 19352 11535 11800 16723 19347 20723 22614 15943 16484 19655 20187 23344 18830 21111 19538 19851 15207 21542 16943 21123 19576 20687 20374 17932 18313 17420 18599 18796 22564 29755 21576 16783 20826 18764 18404 18001 14445 19456 21200 21516 21530 17016 18758 16861 17818 16816 14469 17471 20009 20159 18931 19799 15761 12013 17844 14816 645 762 952 1071 248 875 470 904 854 804 879 166 557 895 896 297 298 318 134 463 395 189 614 908 280 1121 944 849 1253 775 753 816 307 1098 651 662 465 386 654 684 415 744 80 539 1083 77 409 444 180 894 391 586 707 426 489 407 539 954 338 245 511 408 488 632 653 570 559 825 550 511 339 516 163 211 258 328 79 153 121 220 228 387 295 108 317 259 237 285 13 77 158 179 107 89 289 479 143 276 117 293 284 236 76 80 11 61 158 122 205 149 201 173 117 271 198 188 236 137 138 72 158 186 203 122 82 304 233 105 275 260 75 314 56 150 1 102 108 143 137 257 181 29 399 63 1023 435 2801 2101 903 1353 867 3166 3174 1678 1353 1200 1495 836 1321 1805 874 1622 1673 1885 1654 3490 4885 2396 2300 4788 2698 1809 2305 2739 844 1885 2097 3039 1948 920 1948 9740 2839 2579 4083 1726 1055 5441 11395 5299 3864 1746 2778 1854 3681 930 2189 1828 4721 3400 10164 2910 1812 1814 1909 2252 3136 2533 3768 4784 4141 5347 2926 906 2433 3566 460 560 785 635 368 564 279 692 745 705 250 1110 496 358 579 940 552 423 475 437 622 649 1096 596 467 883 1081 2011 771 764 1184 793 490 2011 1065 882 719 1256 1018 877 611 844 507 398 1322 1150 238 701 1178 571 757 264 417 963 659 811 2218 716 751 485 1223 532 808 679 415 413 845 847 247 494 854 1276 1927 1575 2619 3064 1166 1588 861 6951 3358 2166 2919 686 1975 744 9475 1981 941 2608 888 1439 1495 808 5930 3299 3053 3144 1205 1601 1027 871 768 1213 1835 1040 911 771 1106 1606 1300 1053 987 964 2874 2433 2078 620 1789 1071 1411 1138 1252 2212 1796 1247 987 1069 1727 2555 571 1091 2558 572 1127 437 2299 1643 1066 1575 937 1138 2083 1980 474 399 592 817 427 489 283 952 534 392 928 164 624 390 873 399 135 383 356 355 255 232 773 699 701 400 528 414 379 324 216 438 298 388 285 462 329 348 298 203 189 203 421 176 449 231 289 260 502 254 249 258 340 313 330 289 576 306 173 173 170 105 336 317 242 387 362 618 645 257 388 172 602 324 461 505 371 447 135 586 500 595 613 256 579 335 470 587 328 680 301 474 212 210 530 848 310 468 344 660 280 178 487 672 235 502 478 350 274 216 334 207 358 270 264 174 245 317 302 526 351 281 276 420 362 601 207 428 365 981 278 262 289 129 238 236 199 250 97 192 265 371 612 244 135 55 262 77 21 117 -273 181 218 130 84 106 76 201 137 166 -78 71 210 134 71 13 118 97 129 258 269 643 294 170 270 315 97 433 149 202 245 205 410 194 137 80 188 53 -64 112 -6 241 295 92 88 48 91 125 70 134 364 103 67 12 -16 -44 21 71 64 90 71 217 107 202 64 43 543 848 2379 1060 505 1023 514 1741 837 1868 1369 715 1091 772 1582 985 457 840 474 990 716 330 1901 965 1383 1139 1419 1111 1013 1076 1077 967 746 1048 559 654 721 647 1390 971 578 2140 510 419 826 289 608 645 1540 616 486 616 888 815 741 611 1062 1004 530 386 696 1090 847 490 819 710 999 1380 425 569 726 305 -462 -779 -1308 -539 -735 103 -474 -726 -676 -786 -543 -570 -390 -470 -885 -650 -516 -982 -502 -825 -253 -265 -1019 -1135 -305 -593 -391 -522 -679 -288 -494 -841 -586 -577 -555 -366 -570 -346 -595 -282 -541 -1120 -337 -251 -368 -499 -350 -474 243 -617 -400 -1308 -388 -805 49 -500 -456 -1282 -460 -632 -496 -434 -257 -366 -361 -298 -507 -159 -250 -396 -332 -338 -728 -2132 -2383 -729 -1173 -596 -981 -2555 -2296 -675 -769 -1601 -1895 -2570 -708 -989 -658 -2970 -1135 -1720 -733 -1321 -1823 -1716 -2219 -1534 -2115 -1967 -1788 -540 -1196 -1851 -3093 -1417 -1689 -678 -1028 -800 -1679 -840 -1443 -3036 -768 -1927 -1305 -1165 -1127 -1343 -737 -1931 -1771 -4108 -509 -2133 -2730 -1174 -2087 -1793 -732 -2677 -778 -1331 -656 -1107 -797 -846 -2447 -874 -1272 -2042 -888 -1001 562 430 602 701 760 1241 370 1430 141 745 756 222 434 185 757 450 147 522 320 140 1003 208 2118 900 2254 456 683 531 451 419 227 258 977 469 293 439 617 375 426 353 262 366 277 300 1322 569 1809 7 591 506 624 189 468 1049 467 216 400 447 508 377 501 249 295 284 640 2943 894 364 599 299 270 155 -181 -146 -232 -604 -445 -344 -134 -375 -269 -347 -529 -100 -320 -213 -262 -258 -9 -253 -137 -153 -159 -191 -259 -721 -227 -165 -224 -207 -134 -138 -145 -388 -82 -384 -227 -129 -229 -173 -208 -131 -107 -284 -29 -260 -36 -127 -153 -186 -132 -108 -122 -248 -72 -528 -329 -134 -54 -286 -164 -350 -257 -157 -102 -242 -158 -97 -323 -170 -128 -89 -103 -137 -1163 -945 -1342 -856 -1485 -1340 -482 -923 -1339 -1142 -2016 -675 -1239 -933 -1103 -643 -493 -1511 -367 -1462 -780 -163 -1143 -1149 -773 -780 -997 -1669 -869 -446 -926 -777 -1868 -1508 -541 -395 -659 -789 -1006 -136 -248 -884 -496 -479 -1610 -431 -1067 -644 -428 -620 -531 -1522 -1322 -917 -810 -792 -1133 -1252 -608 -1353 -750 -773 -480 -900 -317 -651 -901 -605 -407 -641 -945 -528 26 88 -597 -757 -893 -562 -352 -486 -631 -453 -811 16 -558 -571 -681 -531 -343 -321 -277 -615 -305 -271 -706 -661 -576 -356 -451 -336 -565 -188 -421 -687 -866 -46 -317 -169 -431 -347 -589 -366 -393 -595 -295 -333 -299 -258 -343 -503 58 -393 -122 -776 -451 10 -580 -144 -273 -740 -366 -271 -295 -312 -184 -496 -365 -346 -447 -248 -295 -356 -468 -259 -1137 -978 -954 -1373 -656 -1509 -642 -1252 -1127 -1427 -1608 -906 -1032 -1090 -1207 -656 -721 -741 -843 -1569 -1220 -569 -1433 -1634 -1589 -1051 -1251 -1264 -1689 -648 -956 -1233 -1502 -1181 -753 -806 -702 -759 -754 -747 -888 -2123 -673 -302 -1597 -764 -392 -887 -618 -932 -945 -2342 -808 -434 -629 -905 -697 -1772 -820 -519 -1117 -907 -892 -747 -374 -191 -1294 -458 -780 -751 -932 -541 -440 -428 -392 -513 -511 -326 -238 -336 -388 -483 -595 -308 -501 -221 -386 -257 -292 -476 -109 -327 -253 -178 -435 -542 -335 -384 -351 -463 -468 -221 -360 -361 -710 -368 -265 -329 -326 -186 -306 -284 -283 -222 -242 -288 -283 -203 -353 -404 -354 -303 -258 -486 -212 -405 -301 -174 -348 -564 -252 -415 -272 -321 -239 -255 -248 -281 -286 -234 -147 -177 -365 -139 167 312 318 264 179 356 190 -46 273 235 504 108 186 193 173 294 265 -27 245 21 243 221 177 176 71 211 -46 406 310 129 232 389 665 348 231 40 176 88 189 95 89 164 204 154 246 266 264 330 33 308 117 -1303 91 -237 128 212 117 366 172 247 342 445 166 273 117 105 -7 126 99 202 280 238 81 -168 -220 -715 -451 -300 -187 -152 -321 -155 -454 -395 -405 -366 -764 -436 -324 -358 -131 -335 -329 -193 -468 -222 -525 -242 -365 -141 -396 -257 -352 -248 -466 -441 13 -288 -491 -60 -416 -290 -298 103 -142 -230 -286 -258 -73 -189 -286 -223 -172 -301 -371 -447 -207 -264 -249 -145 -241 -540 -23 -201 14 -462 -196 -146 -172 -348 -264 -194 -213 -393 519 608 448 134 238 468 127 412 517 417 402 162 237 408 151 240 359 200 185 322 409 126 496 631 224 564 278 459 362 157 -90 225 406 494 310 185 205 183 159 139 255 650 298 195 187 188 426 406 192 304 275 685 407 474 210 222 168 651 298 228 272 405 197 125 147 154 237 171 175 371 319 226 28 305 28 431 383 347 313 457 476 87 -451 445 283 -150 -237 389 141 30 95 -175 454 773 112 -29 -37 334 662 504 119 1006 376 173 97 975 699 433 296 475 474 1014 546 621 193 492 1438 670 257 450 724 692 601 64 12 257 457 374 894 451 513 278 836 251 514 431 113 242 754 494 158 531 203 366 4023 3032 8042 4441 1096 4004 3028 8242 6771 2093 2143 9689 3796 4093 5060 4714 4369 4327 2317 5973 5698 5244 8111 5736 4545 3447 4511 5403 3116 5082 4694 3600 1566 7315 7941 4239 3092 5214 2997 4478 1564 4414 9245 1688 6323 989 1290 2350 2800 2232 2578 3044 2807 2036 2496 3028 4738 2701 3858 2458 6282 2716 3452 2322 1518 2035 5168 5913 2809 5070 2907 4163 1471 1255 1733 1302 819 1395 696 1170 1120 1371 2300 921 1429 1224 1507 922 849 1307 361 1231 1237 649 1355 2157 1017 1614 880 2100 1300 799 1065 1214 1127 1486 1118 900 747 821 923 591 1074 1782 929 877 1225 762 969 1136 1025 955 936 1714 1223 982 656 886 810 2255 752 468 698 698 518 672 873 1070 845 740 700 861 1169 523 705 521 488 835 312 618 189 356 455 538 294 192 450 422 822 514 355 723 263 383 433 173 626 1065 407 675 397 671 584 341 563 584 311 620 629 506 298 239 396 213 410 395 313 288 334 76 540 480 296 338 268 859 659 272 395 214 159 559 134 377 268 221 -46 259 148 301 166 174 198 419 229 208 -189 38 15 -27 36 -33 -31 -9 -147 -78 -71 -122 -159 -14 2 -274 15 117 42 -23 -40 -19 42 -300 -162 -103 -9 -52 -121 -70 -163 0 -89 -151 -64 36 -8 -21 -130 -46 -165 -167 -10 -54 -150 -82 -120 -132 -130 29 -78 -118 -94 -137 -6 -174 -142 -296 31 -103 -166 -106 -43 -47 -51 -33 -17 -63 -21 -79 -87 -22 -237 250 461 139 248 364 66 48 138 61 -181 -125 134 58 134 46 3 -265 -3 -435 0 -182 99 -539 -99 -101 -275 366 74 26 106 383 71 373 -32 126 132 -247 51 -19 -269 -456 -142 -22 -440 -301 300 -117 -181 119 -256 132 789 -103 -211 -279 -166 -554 -176 -69 -189 55 -213 150 24 -269 -57 88 -106 -302 -146 -139 722 759 745 610 543 1026 161 899 882 865 1409 388 1197 887 488 699 499 1217 333 1012 799 358 758 1303 947 1267 602 1650 1010 536 266 678 709 1048 1000 814 376 636 867 431 773 994 751 671 1022 371 867 368 437 402 617 1093 994 650 511 390 994 1552 267 576 372 491 414 397 747 791 395 751 600 696 1019 579 801 663 1188 773 792 1046 380 1168 697 837 1249 164 1298 734 817 759 625 1020 563 934 403 473 1107 1062 417 1068 898 1416 858 662 753 1053 964 963 545 724 550 903 739 618 955 972 761 634 929 226 805 636 883 842 846 1362 1245 245 580 756 989 1464 477 519 554 572 453 464 821 910 889 844 711 636 1045 732 -213 -480 -128 -674 -505 -485 -87 -330 -490 -406 -752 -102 -404 -508 -621 -67 170 -426 -385 -541 -219 -47 -208 -677 -139 -403 -504 -945 -364 -218 -403 -198 -166 -484 -281 -450 -257 -251 -171 -290 9 -543 -153 -244 -526 -268 -422 -416 -375 -181 -280 -230 -374 -414 -196 -178 -364 -347 -281 -108 -74 -332 -150 -105 -312 -339 -456 -398 -204 -259 -239 -149 227 214 452 516 528 465 287 430 285 134 459 45 561 370 285 77 159 238 157 210 288 410 510 431 377 154 452 464 232 421 645 99 460 747 408 466 343 241 567 350 152 357 162 200 635 432 223 526 486 162 131 26 284 358 154 395 309 103 156 367 398 68 270 157 318 77 179 187 292 272 254 307 -86 4 -87 -11 -32 -29 -13 -7 -53 -58 -86 -90 -106 -98 -19 0 15 -61 31 -84 6 47 -111 40 64 -110 39 -98 -6 -21 -39 -55 -139 -60 -43 -17 -30 -24 63 51 43 -45 0 101 61 111 -96 -49 -58 54 6 -240 -142 -142 -78 -75 18 -131 40 52 5 -7 -24 66 -1 -74 27 -37 -39 34 -59 -91 -14 -120 15 228 95 6 65 27 61 -20 123 0 -2 130 -21 -43 -78 -18 -4 -34 9 -17 -119 0 -39 -168 68 5 61 -13 -128 -129 139 -28 42 24 -20 -102 -78 28 13 22 -106 72 158 -74 -34 119 -66 70 -59 -23 159 17 142 88 208 -168 -28 -31 20 31 24 10 -4 -107 -19 -64 92 2 -38 35 227 302 330 91 417 346 111 137 79 179 155 42 244 172 -3 -79 51 559 82 374 107 163 183 341 62 225 223 500 78 147 135 218 46 190 152 173 10 136 258 72 184 117 258 184 154 238 391 172 212 96 142 356 733 414 134 37 167 548 46 38 85 -14 93 35 266 293 202 352 237 274 95 61 -96 -57 -25 59 13 87 -57 10 -47 -16 182 -81 -41 34 46 -316 -143 6 77 84 -47 45 -70 -113 -6 -56 -9 22 19 0 -83 -6 140 -88 31 55 -27 -23 16 -40 -12 -96 23 -2 -6 -29 -15 89 -25 37 57 -1 21 79 23 14 -7 119 9 12 -74 -115 2 52 -4 17 -32 -19 9 32 7 101 524 262 1802 779 799 709 699 541 779 731 1299 246 1206 426 879 215 263 43 388 502 614 532 703 260 352 498 478 387 362 746 517 367 403 464 689 1229 1780 334 304 334 413 474 282 230 819 442 683 645 830 579 252 317 721 531 568 323 481 601 320 639 471 216 307 493 880 839 652 525 1077 234 169 264 106 259 382 281 402 496 118 576 333 593 380 142 322 315 306 313 442 1050 341 1120 218 204 371 688 342 345 442 355 282 332 268 341 358 485 282 229 162 164 356 163 224 628 378 320 647 396 342 222 443 277 364 605 540 423 384 54 229 762 233 350 351 347 244 317 373 270 331 328 203 329 489 317 -224 -593 -712 -787 -865 -165 -97 -652 -776 -551 -487 -188 -596 -611 -591 -241 -72 -278 -71 -125 -460 -417 -488 -908 -479 -641 -394 -1084 -972 -18 -915 -962 -1109 -545 -509 -294 -629 224 -352 -417 -212 -849 -301 25 -323 -578 -472 -782 -437 -274 -20 -921 -318 -689 -428 -81 -213 -947 -416 -627 -575 -490 -300 -611 -213 -55 -455 3 -327 -217 -231 -210 -1 -115 -132 9 182 -139 -58 -50 -176 -95 85 -29 180 118 3 -324 -157 -241 -228 -73 -68 136 -148 -151 -159 -27 -93 -166 -95 5 21 193 -64 44 -60 -85 -68 -61 -29 -35 -194 -133 -152 -345 -201 102 -53 -96 -185 -19 -63 -131 -323 -4 -153 -161 -107 -386 26 12 7 46 66 27 -147 -13 -184 -77 -162 34 -41 -226 687 807 606 203 617 612 374 856 595 355 1011 313 577 384 377 266 157 442 304 377 325 26 654 1504 444 436 679 632 710 377 410 635 535 924 462 446 166 287 392 324 334 744 124 255 309 431 653 425 475 446 268 593 395 1143 467 430 285 571 172 67 84 -81 306 156 335 361 238 227 218 142 236 111 -134 -19 -210 -7 -44 -58 1 -335 -136 1 -67 -180 -63 4 -44 -10 -62 -98 -30 119 -56 -52 -201 -29 -34 -127 -99 -222 -51 22 -44 -72 -77 -95 -32 -36 -2 -137 -77 3 -13 -15 -99 -86 -54 41 -71 24 -87 1 -43 -64 -94 -58 41 44 -76 0 -10 -28 -461 -606 -21 -46 -48 -89 -20 -100 -27 -69 -30 43 129 72 73 113 97 67 77 137 43 112 81 70 87 124 158 165 112 52 120 99 34 28 99 73 99 65 104 127 154 61 46 119 251 82 65 43 48 62 72 51 54 208 80 83 66 86 100 153 91 38 132 225 154 109 59 203 110 123 95 76 105 285 4 58 75 110 96 60 36 129 66 -20 2436 2594 2607 3080 2462 2418 1594 1628 3055 3028 3936 1390 3210 2598 3266 1923 1763 2815 1892 756 2323 828 2556 3868 2342 2509 1769 3472 2740 1354 2144 3053 3689 3202 2154 1726 1813 1357 1654 1459 1370 1812 1493 1520 1972 853 2543 2241 1023 1370 1514 3166 3065 1668 1768 1613 1604 3983 1637 1846 1948 2024 1114 1698 1905 1503 1606 1547 1432 1645 2626 1497 192 93 214 64 190 64 2 116 171 123 151 88 177 136 211 -10 51 24 19 171 -51 -99 52 241 122 170 188 54 167 113 99 104 -239 146 108 79 61 119 179 110 84 124 10 117 113 94 132 216 132 140 136 206 72 71 59 119 100 219 142 173 40 137 101 120 260 67 246 123 73 167 198 -63 291 189 -444 -554 -304 -112 -230 27 143 -389 -441 -216 -384 -265 -405 34 -322 -244 -93 75 -226 -156 -120 344 -85 -7 65 -30 -296 242 126 505 10 176 108 -461 -208 -178 68 -140 -78 70 -192 -32 -162 -204 -44 165 -380 -398 207 197 -446 184 63 37 -188 608 75 -307 -507 -1249 -30 1 -148 -382 -231 -91 -200 -132 -195 -274 223 300 19 338 112 97 70 48 146 92 328 94 356 120 396 149 -9 95 42 -164 -21 -56 359 100 -4 39 -91 290 128 83 144 124 631 288 2 6 133 -180 -18 93 174 -41 95 45 -34 -32 -92 32 61 106 5 799 -98 163 -225 117 -34 54 65 31 13 13 293 133 -6 -50 -196 -36 -36 194 208 50 -90 -331 -304 -699 -255 148 -6 -373 -397 240 -407 -273 179 -231 -113 176 123 -411 -123 -331 -107 -99 -500 92 -210 -256 -329 -305 -540 -131 -163 -443 -206 -308 -36 -32 -323 55 -268 -647 -262 -36 124 -116 3 54 -172 -298 218 -328 25 -336 -89 -332 -334 -407 -23 -236 -158 -228 84 -119 -140 -150 107 -138 -51 117 -109 134 -74 -256 525 43 415 149 190 264 131 196 408 510 542 261 404 378 282 279 237 265 85 312 392 99 474 666 449 251 345 477 349 270 46 289 293 266 338 240 140 319 220 263 387 73 244 178 412 181 265 360 196 227 310 395 391 204 92 287 301 604 164 -105 164 98 194 148 279 377 45 294 -80 324 146 200 -669 -1146 -989 -1000 -929 -755 -399 -1137 -1273 -1339 -1537 -362 -783 -1039 -631 -579 -459 -1356 -486 -810 -115 -408 -864 -1268 -854 -987 -535 -1122 -1023 -318 -844 -1364 -859 -848 -873 -363 -386 -202 -590 -565 -745 -1857 -491 -622 -233 -97 -396 -328 -820 -338 -237 -873 -716 -437 -927 -178 -576 -1162 -349 -971 -521 -770 -438 -615 -138 -209 -374 -526 -280 -566 -636 -569 105 26 117 3 -42 85 6 110 119 98 231 9 60 233 50 204 35 64 -72 149 72 -67 156 18 -6 98 91 213 20 75 21 126 121 123 44 84 -10 68 14 46 140 294 121 86 -16 -22 39 -81 7 12 147 37 38 -42 62 29 140 250 3 79 136 370 30 7 62 3 36 75 5 79 149 86 802 608 890 759 414 822 275 720 803 777 942 565 765 635 643 565 367 859 264 819 571 273 893 1081 704 608 469 1097 721 453 487 756 772 716 758 551 308 572 550 443 564 861 640 508 732 333 634 535 626 518 331 869 953 837 612 424 611 1142 277 391 653 444 285 331 505 705 562 565 303 479 643 503 -125 19 -195 -115 -43 -74 -75 -196 -179 -55 -79 -53 23 -12 -148 -40 -155 30 -101 -39 -88 -4 19 -24 -229 -128 -187 -91 -121 71 -170 -144 -58 -178 -102 -56 -103 -46 -64 0 -121 -99 8 -92 -37 -37 -78 -144 -102 -31 -23 -71 -135 -190 84 42 74 -122 -90 -16 -306 -184 -30 -92 -127 70 -6 101 27 -84 38 -137 -232 -79 -303 -364 -405 -211 -153 -340 -261 19 -328 -194 -235 -458 -289 73 -58 9 -77 -247 -374 -23 -310 -463 -491 -162 -224 -200 -108 -60 -119 -48 -166 -267 -132 -145 -247 -151 -202 -143 -208 -94 -57 -213 -450 -137 -231 -231 -126 -186 -181 -239 -241 -203 -288 -50 -403 -366 -93 -213 -272 -738 -112 -95 -139 -213 -239 -157 -247 -139 -69 -43 -296 -226 -309 -367 -299 -256 -70 -210 -194 -178 -368 -129 -376 -253 -273 -210 -163 -253 -25 -231 -183 -217 -305 -344 -222 -275 -169 -302 -235 -103 -216 -152 -164 -259 -164 -180 -148 -129 -69 -84 -138 -83 -137 -107 -52 -66 -92 -174 -216 -197 -67 -217 -487 -144 -142 -182 -192 -410 -150 -310 -53 -121 -90 -102 -139 -82 -141 -79 -6 -7 -59 -50 -74 -192 -141 -175 -133 -184 -101 -118 -57 4 -281 -60 -300 -52 -54 -124 -155 -92 -77 -73 -46 -8 -175 -241 -115 -82 -62 -205 -118 -79 -46 -134 -100 -215 -147 -91 -112 -94 -138 -59 -59 -143 -28 -28 -58 -102 -73 -32 -179 -70 -77 28 -149 -80 -123 -65 -170 -102 -39 -129 1 6 -115 -43 5 -126 -36 -73 -87 2 -190 -76 -578 -812 -220 -708 -190 -498 -173 -322 -312 -246 -196 -262 -394 -257 -316 -321 -340 -664 -348 -611 -375 -241 -688 -970 -386 -349 -338 -547 -176 -236 -435 -341 -509 -247 -450 -156 -139 -56 -323 -161 -375 -500 -261 -239 -43 -172 -275 -233 -227 -178 -345 -874 -617 -570 -335 -136 -348 -623 -205 -247 -240 -685 -177 -66 -215 -223 -215 -217 -212 -144 -391 -94 201 406 306 86 11 181 30 92 289 282 -15 107 133 297 55 37 84 -30 82 101 177 89 136 580 528 124 256 336 186 242 366 312 412 333 121 53 51 134 347 299 183 54 129 38 365 189 81 -11 162 186 167 97 123 367 241 10 285 185 137 149 163 7 164 26 138 97 151 174 118 92 229 17 -36 -64 26 126 101 86 65 -405 -98 -79 116 -13 17 56 93 4 55 15 -72 -52 27 102 -59 -178 -97 48 -65 15 86 55 -106 84 -13 31 70 39 -15 16 -79 47 87 -76 57 22 -54 57 122 -74 45 94 94 -136 98 -244 -63 132 -13 -25 -23 52 -20 -49 10 47 59 30 -149 34 9 107 15 38 777 1031 948 1462 1245 1252 287 804 633 1178 2130 585 1579 878 1036 545 251 757 455 754 306 260 1472 1791 493 1233 826 1307 960 386 938 873 941 1193 413 942 359 961 1080 341 469 715 698 662 1148 378 878 689 702 905 375 1140 975 374 832 443 936 1381 286 377 363 160 391 459 646 675 598 597 361 923 576 244 -89 -108 -172 -318 -95 -186 -91 -131 -290 -187 -293 -28 -236 -154 -261 -21 -45 -95 -52 -93 -112 -19 40 -268 -185 -23 -36 -261 -240 -68 -115 -149 -157 -142 -125 -152 -130 -37 -131 -11 -125 -190 -24 -37 -29 -68 -121 -34 -169 -108 4 23 -43 -143 -106 -79 -92 -123 -206 -175 -126 -280 -86 -99 -88 -67 8 -117 -192 -99 -77 -244 150 -1091 456 766 2275 1186 432 1159 -247 -321 810 14 2298 34 675 -600 -377 -445 -490 600 445 -4 -417 -2263 -959 -963 189 -720 -1019 -374 -364 -1090 -334 -778 677 -197 80 -259 -475 -130 -666 -916 -407 -442 -139 713 226 -77 -727 596 -71 -1076 178 -1406 335 -222 -319 -1629 -804 -600 -684 180 330 422 337 -331 -226 61 -160 -514 -1163 -180 -181 -156 -179 -193 -165 -109 -54 -241 -163 -278 -370 -228 -173 -209 -162 -32 -15 -231 -245 -123 -109 -15 -128 -151 -141 -208 -155 -286 -153 -88 -177 -203 -38 -183 -129 -158 -146 -186 -174 -98 -108 -226 -152 -152 -254 -109 -194 -98 -122 -76 -46 -162 -154 -161 -37 -130 -237 -185 -43 -158 -965 -1208 -102 -157 -162 -107 -67 -148 -111 -134 -18 -30 1822 1555 10319 3999 769 1595 1795 10452 2325 1548 2920 14624 7290 3228 3268 2374 1043 2689 821 2228 1503 2562 5349 2198 6602 1215 2424 1253 1219 1390 947 697 655 4641 795 1350 1691 887 2764 969 787 1284 783 557 1002 518 447 522 972 769 1370 729 383 2521 1237 1288 1153 1948 502 1273 382 653 447 728 1430 1054 1736 2011 2403 1108 1171 922 426 329 28 -5 128 118 37 33 188 460 262 69 49 76 158 473 231 370 198 88 220 128 -46 111 -64 316 -14 15 315 60 280 228 106 314 175 172 110 0 43 22 143 -10 0 75 39 121 69 269 -15 117 -14 563 164 241 20 214 108 438 117 76 169 137 125 100 57 81 96 6 79 179 406 221 236 302 307 408 552 322 836 659 270 338 324 427 556 354 396 202 286 299 130 225 226 113 206 550 440 293 205 245 476 150 183 846 188 141 175 168 93 187 181 159 188 574 186 129 70 131 122 134 1339 177 211 337 123 278 226 134 99 544 380 153 219 218 93 103 133 173 599 131 85 227 267 162 257 91 75 49 -247 140 2 8 439 355 -140 -158 223 259 258 653 328 565 355 331 296 30 599 344 145 366 296 84 606 423 167 608 328 121 119 21 87 241 302 256 108 942 80 80 444 -138 111 49 296 155 124 327 -210 469 53 121 537 873 172 72 428 386 212 140 -60 -111 160 223 -19 237 247 297 702 521 426 760 643 815 516 2510 570 494 385 866 521 341 391 2399 735 717 1403 1638 850 1862 934 1108 472 1311 1696 1624 2585 3211 874 1308 727 3006 3219 2168 590 2607 1674 2249 2164 2083 688 1878 3497 2516 275 1405 2366 2009 1663 988 697 1390 1160 2527 4854 1985 2601 2112 1681 3505 1344 1649 1368 1094 2526 3140 489 1869 836 604 23949 21088 20849 22603 21760 22073 26321 22318 24218 22886 24219 26949 22817 22690 22661 24117 21718 17442 23450 19480 21479 22725 23945 17599 23001 18100 23566 22382 23118 22720 18614 18842 22525 21840 20047 22786 22750 23136 22147 21947 21319 21486 20777 22334 19530 31569 24404 23216 23707 24663 20534 24656 20564 21816 24207 24405 22757 23426 23404 19758 22067 26575 16165 24154 24616 22692 22656 21976 22617 15757 19654 10597 580 266 651 404 469 460 261 340 567 592 543 232 692 426 556 629 292 497 266 400 427 221 601 165 238 371 731 577 528 505 521 589 539 1320 844 308 255 713 585 789 437 903 627 299 543 1113 307 573 526 166 554 485 724 259 467 271 1065 320 632 668 686 335 664 205 301 517 600 810 -1 526 481 874 73 -14 37 79 36 133 -1 51 30 287 17 70 4 50 156 3 56 145 69 0 128 19 35 -5 18 37 36 23 68 74 5 62 185 91 26 -11 83 55 60 79 26 96 91 44 66 -29 136 134 30 118 88 87 383 79 237 -31 44 106 25 84 111 163 99 196 186 293 75 139 -13 -7 133 55 407 252 579 130 193 99 151 401 -308 418 248 202 732 -394 242 -74 243 142 218 253 -133 178 38 718 -312 18 729 -18 -151 323 220 -383 -757 580 223 388 67 77 288 262 191 562 277 99 818 342 213 476 51 706 332 510 -350 166 241 142 249 585 -34 182 -50 -81 150 140 236 238 26 157 151 97 267 134 2000 1305 2248 2013 1306 2228 22 2429 2273 2312 2714 3001 1837 1566 1895 3928 1531 2349 1678 2882 1646 430 2467 1607 1529 1833 2334 2048 2246 1302 1207 2592 1388 1636 1171 838 1618 1990 807 876 1425 4133 1959 1701 1795 -53 1578 1584 1602 1689 1405 1403 1764 522 2006 1924 1265 3045 1759 1509 1237 1107 1670 988 2288 899 1979 2409 956 2686 2088 2348 -317 -271 -167 -265 -263 -285 -111 -230 -408 -204 -412 -124 -434 -291 -268 -134 -231 -256 -258 -184 -305 -110 -448 -737 -377 -387 -298 -280 -362 -282 -289 -319 -119 -222 -137 -200 -198 -152 -163 -158 -280 -281 -96 -226 -156 -208 -372 -237 -291 -150 -232 -417 -267 -320 -117 -281 -288 -245 -176 -274 -91 -402 -38 -103 -133 -350 -183 -144 -159 -159 -190 -149 161 74 88 155 98 121 74 56 91 131 14 1 170 70 71 -4 -13 120 42 67 51 147 36 40 55 81 378 148 110 267 65 226 229 174 99 183 117 177 146 195 142 201 14 125 904 72 37 138 200 238 60 -7 255 134 197 -2 225 253 172 175 253 336 723 295 89 123 307 424 104 62 141 193 -1348 -1243 -1211 -2289 -509 -1452 -768 -2011 -1594 -1523 -1575 -1319 -1054 -1651 -2204 -876 -687 -862 -959 -1163 -1138 -349 -1964 -1973 -1019 -1289 -438 -1795 -2177 -683 -1285 -1952 -1652 -938 -980 -658 -1244 -816 -404 -837 -965 -1786 -572 -965 -246 -709 -1133 -1210 -887 -1156 -614 -2685 -934 -1447 -634 -607 -1288 -2047 -896 -1557 -754 -894 -643 -1036 69 -479 -1616 -678 -794 -1135 -821 -874 8285 6667 6750 11471 8285 10620 10430 10273 7238 6686 7610 8791 8580 6921 10238 5354 5705 3369 2783 5193 8015 9152 8227 5093 5472 7559 12458 9550 8056 12110 5729 5452 4497 14635 7447 6251 8181 5237 9273 10051 8534 5963 10393 6126 22543 12697 9304 6873 8861 10993 7501 8450 7022 5853 7380 6039 10728 7303 7233 5850 7448 9140 5791 6868 8592 8385 11166 11274 8317 5060 5155 5363 -78 -57 -34 -13 -24 -58 -26 -98 -77 -36 -118 -89 -23 -32 -78 98 -94 49 -7 -8 -112 -30 -65 -200 -83 -21 27 -39 40 67 -7 -16 -20 -127 18 -19 -43 14 31 89 13 -47 -19 -7 12 54 -142 -45 -32 7 9 -15 -125 -61 -27 151 21 27 84 -33 -185 -200 14 0 -8 -17 79 57 -38 -72 -82 48 -338 -238 377 -90 -214 -250 -162 153 -252 -93 -200 -369 -270 -301 105 -123 -340 -197 -252 -171 -215 -217 -140 -162 -136 -201 -114 -367 -238 -161 -156 -304 -190 -276 -309 -160 -179 -187 -156 -160 -263 -239 -171 -246 -261 -154 -311 -224 -102 -212 -220 -208 -251 -267 -105 -79 -328 -293 -266 -84 -982 -1464 -111 -112 -165 -226 -7 -94 -128 -242 -275 -142 -180 -14 299 253 -9 153 -46 -102 325 154 402 34 -51 -48 155 0 -92 -27 122 -60 -15 82 -80 -13 127 95 98 210 182 32 231 230 227 179 84 81 -31 143 -88 44 102 2 -34 63 164 136 196 70 -133 123 -50 -50 -55 -108 131 44 -114 148 123 -38 53 -190 75 40 34 -42 84 -74 92 2 51 78 44 -2 58 59 89 55 33 -58 0 -1 64 46 93 -58 30 -24 35 -18 22 6 -144 -21 -16 121 -333 65 78 28 -138 94 -14 -10 -2 30 7 12 57 29 58 59 48 -9 71 79 17 1 -54 26 -31 6 15 -23 53 -21 11 -2 57 35 4 -14 -29 -32 59 23 11 -94 20 101 16 -29 51 7 -123 -151 -61 -101 -63 -69 -38 -98 -185 -58 -49 1 -40 -44 -45 14 25 -37 3 -91 14 -60 -67 -84 -27 -68 -107 -119 -177 -51 -87 -122 -80 -45 -96 -72 -119 -38 -9 -63 -26 -51 32 -54 0 -54 -65 -41 -4 -75 -45 -120 -16 -79 -67 -18 -54 -175 -23 36 -60 64 -33 -13 -67 -51 -40 25 -29 -42 -149 22 285 295 406 326 65 214 -53 97 438 493 504 146 432 227 364 272 98 364 237 351 230 117 448 704 440 420 124 247 319 114 250 482 268 340 193 189 232 87 232 131 248 83 264 126 107 34 342 241 170 66 78 132 357 305 -17 128 253 655 115 -76 108 239 -14 167 105 181 -24 68 171 227 409 226 1286 976 727 1161 641 1022 508 930 1216 1493 1676 576 1095 947 874 841 465 992 651 702 842 623 1083 1011 1190 741 497 1005 846 571 901 732 958 672 746 833 880 691 851 451 735 495 558 1013 835 499 827 778 464 293 476 1015 490 922 485 645 953 1054 496 28 536 772 271 638 478 450 383 860 599 581 829 643 111 187 596 161 78 347 61 553 468 562 168 307 540 351 688 466 261 414 269 424 103 26 402 702 317 347 351 343 650 205 391 547 223 305 392 11 267 209 208 83 364 70 116 263 107 188 238 378 354 236 237 966 301 -213 62 136 402 648 262 269 77 211 0 99 364 71 362 137 68 312 360 185 21305 21463 22782 21281 23316 19216 18121 19628 22101 21521 20872 23365 23695 23547 19641 18472 20726 16870 20371 20876 19211 24928 18127 27004 23617 20707 20221 23830 20870 20273 25237 25070 17433 19280 22809 22984 22897 21275 21518 18258 21385 15782 20254 21606 15734 26210 26688 27307 24278 20606 20810 22897 30146 26201 23136 24378 18971 23792 22283 20710 20608 17598 18500 25698 22931 20347 13950 18594 22534 20798 23429 22800 220 -24 452 2 -4 459 138 -9 134 320 601 479 104 295 500 183 233 179 36 377 321 119 254 -260 -192 254 263 213 355 313 176 139 473 223 164 101 451 177 49 -11 422 80 391 138 132 520 277 640 706 329 651 477 499 -109 225 325 123 1095 173 -24 259 132 316 142 318 227 30 425 109 342 605 22 607 79 249 147 232 319 65 81 232 252 361 93 190 160 118 238 141 139 190 195 285 -41 374 208 85 320 12 325 37 -32 85 228 194 247 175 89 -24 -30 228 -98 293 -5 105 239 -127 108 108 246 110 173 39 230 241 241 16 23 97 279 18 -52 123 4 108 -21 209 87 -19 138 -54 114 314 22 131 125 137 115 45 127 55 20 69 24 32 61 140 138 222 243 98 30 25 108 58 -6 86 62 32 57 50 123 133 30 -28 152 169 26 83 48 -12 52 58 25 80 80 65 48 -39 33 51 115 129 52 87 54 53 127 -41 77 64 99 28 -14 1 -143 40 23 66 89 -30 26 62 7 175 205 329 139 267 380 349 370 206 391 294 383 439 161 326 317 519 293 180 170 342 359 236 156 344 409 224 263 210 318 184 234 120 173 232 271 178 136 130 187 197 180 336 514 180 150 260 176 151 176 239 135 219 353 318 377 128 262 155 269 28 144 62 168 62 108 134 185 211 251 94 182 260 134 497 418 457 505 540 355 235 365 605 704 635 442 534 386 547 166 249 386 361 455 442 65 528 859 495 484 388 481 785 233 440 435 605 609 333 278 408 336 364 175 487 666 209 247 474 448 273 587 369 283 225 788 357 424 297 256 335 586 292 262 345 286 226 307 290 413 308 239 235 164 247 350 -319 -180 -286 -673 -201 80 -238 -21 66 62 -220 -137 -406 80 42 51 -112 -306 15 -442 -276 -160 -665 -916 -574 118 -94 90 115 -174 181 144 -710 66 78 -42 2 -111 -54 -100 121 -44 -115 -392 -55 -402 -442 -250 -243 -234 -427 39 -178 156 -506 -14 -169 444 -106 -485 277 131 -284 -38 -42 -430 -206 -228 -292 -47 -159 -12 788 709 262 236 746 377 709 -342 -877 -129 546 -431 1049 557 713 1303 391 698 448 266 420 308 199 818 400 -182 -142 -18 394 -129 -350 -275 1004 704 500 -521 -462 514 731 91 835 462 230 333 864 490 -340 -389 759 180 791 -372 1327 278 221 1027 432 21 405 586 407 81 479 -394 521 729 74 239 470 758 682 -7 67 185 98 186 196 161 141 93 98 241 199 54 135 108 64 194 82 166 57 86 39 23 237 298 132 170 46 145 201 83 42 112 223 104 73 112 94 60 151 32 86 146 46 123 171 -216 184 66 177 106 79 158 219 180 60 113 89 240 1 2 -10 72 44 32 7 101 110 157 61 122 151 101 -640 -454 -555 -449 -311 -624 -267 -440 -591 -666 -867 -293 -589 -478 -550 -289 -277 -556 -372 -411 -444 -199 -614 -737 -180 -440 -476 -606 -660 -370 -371 -529 -605 -591 -258 -482 -277 -427 -529 -446 -286 -677 -482 -295 -475 -254 -464 -317 -412 -381 -362 -749 -340 -415 -287 -250 -473 -670 -245 -271 -383 -278 -274 -355 -276 -451 -473 -432 -234 -329 -293 -195 18896 18412 14032 17149 14263 17246 17142 15318 16410 14178 17788 14689 17808 17231 13624 17868 20551 8997 6242 14150 10801 10015 17406 14991 11783 12801 15610 12642 13815 18906 8129 16562 12448 16869 14319 15791 20751 20684 15479 15934 13564 16902 13182 13508 16786 19284 12958 12805 15007 16465 14983 19145 14862 16269 22868 12850 18447 13260 14833 12915 13477 17030 22367 15432 14323 17540 17506 18517 10103 17278 14239 13075 -122 -298 -238 -67 -99 -68 -111 -181 -180 -90 -201 -164 -319 -199 -89 -221 -279 -132 -160 -186 -79 -65 -156 -298 -194 -90 -117 -172 -133 -160 -172 -115 -20 -167 -222 -178 -76 -184 -117 -97 -83 -305 -143 -136 -131 -83 -200 -89 -133 -107 -130 -34 -67 -168 -212 -229 -171 -273 -31 -103 -1054 -1596 -57 -106 -160 -149 -104 -175 -134 -107 -154 -45 -127 -324 -39 -68 -74 -20 38 -58 -211 -92 -123 -5 -218 -54 -24 -185 -112 -262 -45 -80 -80 -63 -92 -387 -233 -231 -90 -212 -111 39 -181 -223 -260 -87 -62 -71 -90 -35 -144 -62 -19 -196 -182 -98 -36 -67 -234 -100 -88 -50 -77 -226 -140 -263 -150 -98 -105 -111 -153 -177 -192 -208 -28 -119 -64 -147 -51 -35 -42 -134 -66 -66 461 -50 876 652 628 405 107 743 -83 172 448 -78 -19 241 42 297 9 145 -14 283 105 106 284 146 331 381 404 238 439 309 293 359 106 355 -44 47 181 360 351 24 49 312 210 141 530 -32 171 429 35 112 94 463 53 326 306 -25 234 511 133 425 22 540 119 46 26 189 334 320 125 34 306 -20 -160 -81 -201 -17 -73 -121 -87 -217 -175 -69 -286 -46 -91 -124 -96 -57 -80 -6 -72 -138 -245 -95 -207 -471 -250 -62 -91 -36 -107 -24 -103 -129 -19 -49 -176 -69 -96 -87 -128 -140 -96 -265 -62 -92 -122 -71 -138 -127 -77 -81 -8 51 -28 -84 -87 -107 -152 -28 -59 -88 -69 -120 -80 -3 -61 -91 -120 -14 24 -92 -74 -238 2054 1825 2363 1290 1288 1827 488 945 2319 1790 3314 1254 1837 1772 2324 1116 1161 2435 464 2824 1204 452 1559 3258 2360 2307 1508 2488 2484 864 1331 2461 2081 1568 1333 847 732 1327 1249 646 2036 2293 1505 1242 2241 557 1794 1278 1499 766 1666 2883 2602 1373 1153 1145 2052 4148 778 600 1230 783 1247 799 1773 2059 479 865 1216 1545 2271 1886 23187 25320 21628 23198 23869 21146 23424 19087 21469 20247 20561 24890 23213 23704 19497 20861 25427 16611 20397 21912 23421 24248 21154 31648 29483 19899 22408 23054 22312 22697 19133 19288 13009 20947 21263 22476 23700 20523 22500 20416 23722 16652 23999 25492 18327 30075 23281 22031 23648 20841 23139 22650 17086 18443 16397 26019 19944 22178 23304 20885 20889 20176 21478 21778 23267 21901 19708 20478 22837 24712 21666 27061 32 -271 -13 65 -16 -12 -2 56 15 -86 -111 25 -25 84 5 18 -1 -55 -82 82 -228 2 -14 -130 -194 -84 49 -50 68 21 8 -104 77 -37 45 -2 12 -157 -47 -37 109 -122 -39 18 63 -143 13 3 -233 -23 -71 84 -67 21 -64 -12 50 42 9 52 -75 -6 56 49 29 -43 121 -11 17 -79 0 -25 -862 -687 -788 -1506 -1081 -833 -595 -1060 -998 -971 -1688 -926 -1170 -1365 -1501 -612 -463 -1149 -1141 -747 -567 -499 -989 -1447 -1014 -785 -759 -1531 -923 -650 -857 -954 -845 -822 -870 -624 -684 -757 -676 -782 -768 -650 -689 -673 -876 -427 -859 -754 -500 -835 -634 -1292 -910 -717 -677 -653 -988 -2000 -613 -956 -466 -426 -573 -629 -778 -707 -841 -767 -633 -828 -860 -650 157 -4 62 67 126 76 83 41 22 187 155 -29 206 -10 64 129 -27 142 52 110 29 -78 88 8 9 110 79 27 74 46 -8 11 44 52 42 63 -37 31 28 22 113 40 79 31 93 -84 18 47 41 36 90 76 53 184 183 92 30 142 98 19 48 -93 116 7 128 121 95 110 54 67 72 53 22 76 45 103 242 39 47 128 319 174 69 150 137 164 7 -42 174 52 -23 -17 26 41 88 -140 85 135 110 157 251 49 277 203 -61 239 101 178 50 79 136 -5 401 97 -23 46 -38 -81 154 100 172 98 1 112 -33 98 -96 142 21 -42 -20 283 54 296 109 244 112 129 129 262 79 174 272 251 -51 0 170 237 62 67 -49 126 -102 112 167 157 590 138 -21 -148 0 -74 217 17 -89 47 221 -24 199 141 136 265 -37 192 -48 95 -175 428 157 -36 60 283 59 27 18 259 103 250 229 53 32 9 180 -26 -149 21 154 95 48 397 207 113 173 -86 241 42 128 95 87 261 88 228 130 14 2 320 14 28 109 -23 111 18 7 -85 -7 12 -4 36 44 14 -115 126 176 200 -1 208 -7 0 91 -13 -69 -23 32 138 11 68 48 -6 143 148 68 124 8 124 36 -33 81 131 32 27 113 66 58 26 142 60 60 367 195 131 30 100 127 415 43 -12 42 97 41 66 83 115 151 73 70 -37 157 7 601 678 796 622 398 387 175 600 693 819 804 257 690 518 446 645 306 673 164 687 338 154 490 894 368 393 413 493 414 291 392 712 473 317 577 279 303 350 594 278 360 327 305 330 357 238 337 378 465 264 482 962 680 734 304 346 552 880 148 177 136 133 170 266 345 306 131 381 291 396 512 307 -829 -454 -410 -871 -651 -775 -542 -168 -296 -605 -1553 -370 -919 -237 -422 -671 -562 -630 -417 -734 -483 -247 -466 -1200 -257 -725 -451 -955 -937 -406 -124 -1332 -778 -1290 -556 -819 -316 -395 -537 -323 -433 -602 -491 -461 -363 -347 -529 -588 -664 -477 -491 -981 -777 -797 -407 -285 -532 -1012 -317 -540 -363 -391 -405 -652 -255 -515 -346 -589 -384 -534 -816 -475 1976 630 2587 1644 1682 2011 760 2163 1856 1705 3094 1386 2586 1166 1559 1761 1367 3316 1708 3142 1749 947 2556 3293 1860 2434 1846 2715 2161 1065 1557 2144 1856 1985 1712 1897 1438 1797 1770 1073 1821 2655 2061 1197 3375 2342 2057 1548 1927 2255 2355 3609 1962 1822 953 1733 1853 5360 986 1317 570 925 1000 983 1268 1767 705 1131 1083 1510 2623 1255 80 149 2670 2327 460 2972 1017 3369 230 861 2236 4326 1170 581 1406 1123 609 933 459 405 431 180 4395 295 1830 223 1074 148 -53 353 421 102 28 272 367 88 426 220 213 130 30 323 -38 102 1070 199 -171 117 -132 395 290 -39 38 36 225 285 107 121 36 189 283 352 72 153 371 355 89 326 1801 159 61 -30 -179 -67 -81 232 641 -113 74 110 -138 -215 235 -118 168 -102 -178 -109 -55 265 -36 281 -308 -97 -165 197 34 -123 -168 108 8 52 -60 -188 -139 -185 -159 -160 -81 -78 -114 -49 -186 -228 -46 181 355 33 -19 -205 -109 172 -83 -248 289 -122 78 111 210 141 10 -156 -169 -102 -109 -137 -134 129 -90 61 140 -104 193 -205 -49 -108 62 140 -80 -7 1 -45 103 -12 53 77 68 86 20 15 11 157 126 28 -1480 -15 -81 371 194 -14 -11 253 13 20 -51 110 4 10 -8 52 99 4 24 9 24 -45 35 -31 5 31 -60 -49 -118 -36 65 61 -111 79 -77 18 -26 27 10 -36 56 19 90 23 24 -23 53 -19 40 2 0 91 -65 0 116 10 93 103 -6 144 -62 4 51 44 65 -12 158 116 -13 278 99 214 52 -26 -8 -100 -2 21 68 17 59 63 -48 28 118 139 12 -83 40 2 89 46 -24 313 29 -23 48 -31 -37 39 59 -12 77 244 91 36 13 54 24 198 37 86 -2 77 14 -4 67 131 162 66 21 99 -48 61 5637 3354 7061 5296 2487 4044 4436 7580 7093 6403 5319 3689 6215 4155 5126 4969 2403 3758 2959 5743 4385 3499 6154 5506 6053 4281 7832 5474 4225 5452 2950 2659 2635 8516 4536 5841 3509 5468 5232 4294 3221 10913 2338 3202 7814 2086 3771 1886 3467 3644 4558 2345 3901 3017 7076 4513 6532 3853 3140 2543 3762 3024 2775 2623 4416 6353 7321 7094 9817 1982 2150 2071 59 192 359 28 148 194 -21 182 184 91 246 16 225 -28 157 169 119 185 91 36 -62 82 194 271 201 76 -28 200 170 41 165 168 244 133 -33 82 93 -17 87 -71 66 124 97 46 -295 44 57 -32 39 25 -21 219 41 112 -164 -71 -69 155 101 245 17 -119 166 154 -12 -11 -82 -18 31 89 278 104 847 343 1427 1412 627 1360 1198 2152 684 1224 1768 434 1499 1218 1663 916 434 942 266 520 359 445 1112 685 662 830 1302 2098 1039 1607 832 488 1439 2343 1056 1175 479 827 1278 1109 970 2394 482 686 2535 228 625 545 945 895 350 597 576 655 511 1681 921 462 381 1136 843 606 410 676 746 1167 1490 2206 1947 339 700 188 -72 122 336 44 -102 277 51 33 -7 368 173 165 161 14 -267 311 349 222 14 -151 71 169 56 257 423 44 207 61 154 252 334 -73 -446 988 239 147 127 -20 -138 338 142 731 30 101 537 633 85 68 293 208 68 -248 644 325 185 487 114 116 134 302 486 121 157 216 269 135 -16 220 328 117 23 -50 21513 19688 20721 21692 20693 20803 20488 22054 21572 18664 21921 25439 21563 17780 20699 20039 21091 15779 14577 15340 20553 18860 19438 14417 18608 24223 21103 22425 21932 23271 18656 16142 17742 22447 24062 23786 26879 27162 21210 20978 22743 21766 21607 22198 22274 6578 25044 20805 21634 21851 24751 23303 23575 19238 29047 23523 24225 18166 24625 22065 18734 26205 29875 19970 23861 23947 24906 23847 24616 21499 18431 23352 2880 2702 3210 2099 1699 1833 1339 1765 2404 2162 3979 1701 2666 2767 2164 1318 1081 1514 1145 2566 3116 604 2388 4174 1883 2639 1081 3472 3414 1403 1708 2764 1836 2318 1410 1093 1320 1886 967 1473 1824 2925 1694 1369 2185 1705 1902 1472 2521 1544 2055 2627 3225 2622 1213 1395 2131 3403 1023 963 882 1979 759 847 1743 2206 1333 1896 1849 1702 2072 760 -419 -490 -1197 373 -205 193 -107 -169 -1383 -1177 453 -325 -421 -1029 338 -28 -98 210 28 -1059 -895 406 -119 -2198 -982 -341 410 -20 -1107 -327 -1132 -1255 -647 265 -780 -721 -392 -457 -91 -350 -571 18 -27 -479 -681 324 -745 -252 -147 -165 -15 115 -482 -532 -413 -39 25 727 331 326 -406 -200 -257 -312 -332 -505 -126 -187 -204 -459 -211 -223 362 331 703 888 517 304 275 226 497 841 1032 451 467 1212 405 425 357 204 283 823 228 169 864 1195 840 479 654 496 1138 249 787 620 629 499 649 333 561 459 820 846 567 928 399 347 640 592 655 995 354 506 400 805 704 732 494 237 605 1025 447 237 137 32 421 272 482 510 528 280 396 409 267 475 626 978 545 843 719 603 512 689 756 681 1305 581 760 814 936 431 310 578 187 706 375 265 731 1322 701 622 606 747 580 267 609 867 857 636 350 383 294 360 505 306 358 876 383 509 716 278 493 607 396 429 395 943 449 603 886 313 486 1058 284 725 284 389 332 300 354 402 813 580 365 421 674 498 -45 452 634 56 -228 411 -25 314 277 535 -20 120 70 321 247 215 151 6 256 281 210 23 437 712 414 363 229 574 429 72 483 299 200 561 83 391 237 143 215 105 -42 164 131 147 229 152 545 144 -75 -7 44 264 412 213 -66 132 187 188 161 4 435 241 399 185 194 269 163 151 -23 97 151 376 829 543 1045 1007 965 523 39 760 855 1138 957 404 1175 893 1072 534 457 948 312 455 548 52 1310 1165 954 853 380 1750 661 569 839 514 787 607 118 467 494 173 828 206 379 300 364 563 775 84 737 279 501 726 585 973 712 611 734 336 552 1088 -150 286 34 69 92 -13 438 351 241 577 247 319 543 244 190 62 138 26 42 13 70 224 181 146 112 2 282 181 356 180 80 -95 185 99 129 69 133 130 50 179 189 286 215 252 200 102 49 140 148 295 24 138 195 207 153 191 26 62 95 211 238 77 153 72 1 97 45 125 17 88 113 -5 67 57 94 68 88 55 80 43 183 153 318 27 59 137 -325 -663 -89 -144 -72 -1 -143 -79 -291 -151 -270 -68 -23 -183 -5 -20 -112 -336 -115 -75 -153 -97 37 -338 -324 -198 -77 -372 -102 -103 -211 -119 -149 -92 -60 -156 -30 -200 -298 -146 -112 -155 -186 -32 -13 -358 -74 -87 -243 -283 -200 -103 -287 -421 -212 -418 -195 -169 -3 -194 -386 -244 -4 -72 -127 -267 -82 -232 -218 -37 -43 -71 568 108 723 501 417 398 93 389 359 395 985 214 487 468 607 197 212 454 380 784 87 -26 192 826 537 449 594 735 707 309 602 472 434 407 118 221 125 101 542 239 320 483 542 94 237 62 139 438 366 406 329 690 562 204 257 161 57 821 -10 225 108 126 235 52 162 -2 299 355 200 359 478 399 -156 -100 -150 -167 270 61 -39 40 238 126 -123 -28 133 12 46 445 56 -34 249 32 87 49 20 596 271 32 130 234 302 527 270 134 -44 160 182 -22 15 195 548 320 -5 267 77 214 466 -122 51 212 921 146 23 25 12 263 -125 -27 677 65 225 100 22 128 8 10 -19 -158 245 376 -13 -17 61 35 -150 -98 -152 -328 -152 -70 -51 -186 -147 -174 -191 -69 -195 -140 -67 24 19 -123 -163 -73 -116 -56 -181 -501 -48 -40 -124 -164 -177 -102 -124 -349 -113 -49 -148 -35 -107 -125 -110 -68 -93 -45 -67 -73 -148 -168 -94 -165 -94 -55 -128 -317 -33 -231 -4 31 -95 -126 32 -91 -108 -128 -43 24 -60 -125 -119 -102 -137 -142 -172 -170 11390 9551 7417 10724 11413 10045 6015 10342 8469 10522 10228 12253 11081 7641 10404 7043 6433 5013 8577 6419 8180 9599 6383 11082 7003 9070 10080 8602 10631 10013 7576 7952 3054 10075 7915 10758 8073 9504 10811 5935 10336 6060 10144 10014 12858 15248 9141 8705 11627 7298 9225 8950 5887 11624 7500 10248 11871 8889 8376 5615 6075 8232 10569 10666 8888 4916 3151 10165 8088 6253 6658 6326 -206 -93 -324 -78 -129 6 -107 -192 -206 -283 -111 3 -344 -209 -211 -57 -72 -349 -90 -331 -81 -52 -193 -225 6 -131 -97 -224 -183 -1 -115 -373 35 -112 -182 -170 -125 -185 -194 -100 -106 -126 -39 -82 -117 -17 -196 -125 -23 -135 -185 -150 60 -169 -24 -98 -199 -252 -4 88 -106 -35 -24 204 -146 -141 -37 -207 -73 -114 -133 61 -413 -351 268 -237 76 -4 29 -526 -198 -261 134 541 -14 -120 120 -190 -90 -584 17 169 89 2 -168 70 291 83 184 -4 -29 0 -149 -317 -22 186 -114 227 40 10 10 -188 34 293 39 -58 281 186 -36 -186 -18 -81 66 173 -178 -379 175 65 362 -407 -103 31 -211 615 85 58 -250 -114 358 378 21 67 139 -38 59 57 32 178 116 98 -26 201 204 182 -112 102 -125 138 -86 -219 -153 111 -28 104 105 -8 282 -92 199 25 109 11 -102 5 19 70 277 76 194 53 109 32 134 11 111 252 73 -4 110 -9 -65 53 58 131 96 -12 -31 114 -1 -111 55 108 -57 2 -170 83 33 -30 43 45 -55 26 8 24 149 40 11 -45 -75 86 148 2 57 -8 -36 11 83 -123 52 26 7 35 -78 117 23 28 35 36 -34 -135 20 146 -21 75 10 -59 28 -100 127 11 112 -57 -51 37 3 -35 299 -55 28 7 233 -29 -56 -41 -30 28 58 29 94 -55 123 -142 44 42 61 262 -20 25 -5 46 60 117 -41 -5 -8 -59 64 0 -7 38 -26 135 118 -133 -49 88 82 -25 -17 -25 160 -56 115 43 74 -49 -107 26 481 17 149 173 83 165 123 133 -151 52 67 25 83 250 12 56 21 -33 -63 -70 44 95 -78 20 6 -148 -19 178 -7 18 42 203 26 67 -27 -115 -67 -94 37 201 -57 -131 -23 -60 -44 17 40 -46 19 -2 -15 61 46 163 83 130 130 -3 266 543 644 135 311 531 159 631 534 43 -1 846 204 277 745 271 142 -328 227 26 454 122 582 18 554 154 440 379 501 80 350 327 238 335 298 917 339 250 535 161 14 518 514 49 568 434 304 -46 294 395 739 236 309 355 478 549 219 324 538 467 499 214 470 237 229 355 185 478 150 285 422 172 223 -9 107 246 433 126 545 289 33 120 204 537 57 104 152 230 387 601 467 276 226 735 260 401 197 42 281 241 233 310 211 178 251 364 439 415 435 310 397 684 243 229 531 406 357 322 774 279 280 428 353 510 111 257 23 76 108 114 156 209 25 363 361 49 149 71 -53 -553 -1112 -999 -383 -708 -379 -756 -1117 -976 -407 -218 -846 -979 -859 -336 -452 -593 -315 -684 -605 -245 -1443 -699 -498 -605 -987 -1015 -1033 -155 -858 -1107 -911 -886 -346 -570 -707 -531 -706 -464 -336 -476 -439 -395 -311 79 -554 -944 -449 -368 -438 -1502 77 -535 -702 -60 -746 -1334 -137 -43 -169 -244 -101 -194 -254 -301 -851 -144 -170 -529 -437 -434 13 -76 -280 -345 -448 124 155 -2 456 22 -459 -178 -165 120 -127 155 58 -95 153 186 80 -171 -293 -162 0 -364 -235 -707 -325 98 -528 -305 -913 -372 -153 -168 -365 -70 -403 -131 -31 -271 -97 18 544 -298 -155 -379 -224 -246 -244 -868 -161 -654 -27 -243 -172 -267 -51 -497 -247 -17 4 -123 -61 -194 25 -75 -85 -82 28 -63 -894 -1041 -505 -1029 -704 -825 -279 -750 -744 -560 -1154 -148 -343 -671 -684 -124 -226 -92 -244 -747 -609 -262 -432 -951 -748 -283 -659 -945 -931 -304 -554 -1193 -806 -839 -361 -333 -559 -295 -331 -260 -307 -893 -314 -277 -408 -204 -719 -1025 -789 -339 -381 -1006 -284 -1089 -511 -416 -616 -1133 -237 -158 -449 -481 -147 -331 -305 -387 -436 -334 -414 -87 -342 -259 257 79 43 261 155 94 34 192 368 332 362 204 347 251 312 118 112 219 210 344 219 136 123 417 368 424 188 501 217 150 268 331 314 358 221 126 229 158 256 143 190 161 229 143 259 199 275 104 162 167 124 289 183 221 56 275 253 287 48 199 207 585 125 97 251 219 90 94 88 119 224 7 83 113 44 181 72 98 29 127 82 98 131 -4 132 146 210 12 82 142 60 99 58 45 103 132 134 167 95 78 213 64 -10 173 214 144 60 37 86 92 143 146 160 167 95 119 70 -6 49 75 95 49 146 181 48 102 24 -2 143 113 76 31 83 510 33 61 126 114 87 78 117 54 -54 111 -172 156 -125 26 -52 -98 31 -20 -207 -107 -24 54 19 -130 -72 54 -35 -225 -85 -99 -95 -113 -87 252 108 -103 27 -372 -108 -147 -131 -184 14 -74 20 -95 -63 -113 -172 1 -109 -82 -138 6 -66 -82 -65 -189 -56 -117 -42 50 304 76 30 -52 21 -121 -97 -225 -90 -36 10 -160 -147 -37 -82 -73 -19 -49 -128 -104 544 -4 802 -902 -266 -559 -363 302 -20 129 394 -92 -610 -56 120 -18 548 -259 176 1718 13 197 -97 29 -55 -748 -197 -327 59 83 -170 77 380 680 144 140 -201 354 -137 477 110 1010 599 408 411 732 104 -341 -214 -60 -173 1977 48 -421 414 758 348 1236 131 124 263 397 47 -306 -385 -98 623 184 -185 781 808 475 -11 100 3 -62 -56 -88 -81 -68 -96 76 -31 -67 108 -72 153 68 108 -15 71 39 -43 10 61 48 39 181 37 -156 -71 76 -88 -45 -127 -89 101 -35 28 -104 76 0 -54 26 83 21 -127 -16 88 62 103 -25 -2 -23 127 13 -105 67 84 105 -10 12 56 112 18 -23 -85 -137 -72 -101 47 69 172 40 -14 129 -5 336 219 19 114 274 427 397 84 196 53 438 576 23 7 -262 -33 78 42 63 -22 -588 32 153 24 95 413 148 154 25 341 20 -142 194 218 91 112 263 -212 98 108 59 -183 62 37 150 71 361 -185 -301 33 49 264 12 24 -806 -14 132 -59 238 232 112 92 69 406 104 49 119 64 63 -536 -557 -608 -533 -375 -515 -322 -612 -580 -645 -524 -369 -471 -482 -399 -335 -330 -506 -406 -491 -441 -354 -714 -1114 -595 -601 -494 -606 -607 -444 -339 -663 -518 -584 -358 -359 -461 -393 -484 -500 -405 -463 -263 -382 -702 -323 -422 -583 -573 -394 -477 -583 -615 -550 -384 -365 -445 -820 -403 -367 -446 -444 -186 -442 -445 -535 -523 -463 -348 -334 -375 -444 495 786 330 1108 656 475 344 289 485 582 838 258 698 567 734 609 332 775 277 611 341 204 643 753 451 967 372 755 1023 400 314 998 473 510 512 372 303 475 328 361 585 511 385 325 602 524 404 414 517 561 522 619 620 755 537 586 639 839 242 432 389 422 241 467 496 507 502 701 382 479 540 213 1338 1257 -167 -106 1046 472 506 1057 1542 378 1003 1321 503 1090 -36 1354 536 1115 1080 944 900 586 1911 2442 1672 1574 778 305 1334 891 1109 1369 946 419 1140 880 924 811 1047 833 1179 780 935 705 463 802 1319 1255 987 993 943 1054 1117 964 359 1002 837 109 616 276 1034 875 828 728 902 295 720 815 705 741 1156 986 -93 -72 -212 -93 -89 26 -67 -172 -66 -216 -101 -35 -155 -126 -133 236 39 -68 -38 -136 -5 15 -11 173 0 51 -160 -156 -151 -14 -202 15 -19 116 -79 -80 113 -68 61 50 92 -27 -1 -32 13 172 60 -70 -32 -58 12 -54 33 64 -134 -23 -110 -35 65 86 -38 -52 82 68 85 43 -9 -92 -81 -79 180 45 -647 -411 -778 -41 -252 -516 -193 -837 -960 -748 -858 -305 -669 -752 -1216 -623 -404 -1171 -141 -782 -806 -289 -557 -2570 -725 -777 -592 -1242 -1042 -339 -661 -1001 -821 -758 -722 -557 -622 -869 -497 -603 -583 -822 -435 73 -41 -673 -360 -568 -477 -301 -663 -1326 -823 -1434 -20 -275 -503 -1993 -513 -336 -287 -891 -233 -179 -283 -587 -625 -488 -658 -666 -522 -284 475 175 522 918 743 256 287 480 329 569 1300 132 285 464 494 318 308 766 382 630 197 206 578 607 377 513 376 174 133 119 80 248 293 495 423 340 182 246 315 57 275 430 163 500 748 142 240 140 203 237 125 441 222 431 590 136 286 500 203 249 140 127 116 187 186 299 173 376 159 257 363 312 3251 1348 1260 1203 1865 929 233 904 1211 2072 1877 170 2541 1228 879 927 809 2330 1211 1918 794 345 891 4893 1802 2246 1844 2967 1715 856 2165 2095 758 1135 1204 989 781 967 2186 1061 974 959 1694 475 2426 888 1323 1333 1215 685 1544 3195 1588 1664 1552 619 965 3951 978 1314 1111 447 1680 1019 1464 1062 241 1839 825 898 1897 1380 -27 -187 -126 139 34 -8 -27 -112 -27 10 139 -97 19 -106 -177 -28 -202 -18 3 -49 -105 41 -22 -65 9 9 5 -75 -95 -8 -71 -159 -89 19 21 99 -79 13 4 34 -55 78 81 3 95 12 52 18 -19 59 91 -43 -398 -206 -22 44 -20 37 -7 -216 -5 -89 95 -92 12 41 -21 137 79 74 157 -208 -35 -33 -100 -201 -63 81 -38 -93 -243 -210 -369 -14 -271 96 -190 -244 19 -556 -150 169 -68 -169 -307 -433 23 -219 -202 -158 -220 37 -204 -132 182 -86 -86 -161 -31 -43 -123 -30 78 -7 41 32 -128 16 -98 -317 27 43 -30 -337 -159 -140 41 -128 -150 1 -114 -406 -90 -19 -89 -136 -102 -106 -63 -103 -155 -132 0 -10 4 12 -107 212 111 84 444 -52 66 9 -35 3 104 8 -46 202 23 -86 166 19 6 -13 -104 230 310 17 4 -54 29 -28 40 -13 1 24 4 -13 -2 5 -2 -13 36 122 14 28 -61 42 22 -13 -58 -86 -20 -9 94 207 5 180 38 -12 39 177 -45 12 7 78 -34 -41 -19 -29 -55 -42 -5 15 349 346 382 848 419 522 423 314 266 428 635 308 413 476 420 503 227 358 321 570 186 202 563 715 525 351 378 312 369 170 435 403 452 395 283 195 241 366 298 383 647 535 384 409 471 287 534 391 423 309 377 270 207 276 226 311 357 769 350 322 418 427 122 388 322 147 202 364 327 312 605 391 -250 168 -322 130 -162 -51 257 226 302 264 714 -106 237 693 744 386 110 37 394 548 751 -152 410 -168 -25 395 402 106 1463 -143 277 189 175 399 -157 214 366 230 42 506 -180 519 178 145 388 712 -56 685 -267 841 213 347 -724 524 265 176 258 632 86 435 -440 902 233 -89 17 -126 536 187 493 459 476 88 479 367 555 546 575 476 330 607 622 444 453 312 474 374 462 681 345 426 407 520 444 586 668 588 440 665 677 1447 549 605 577 475 275 2004 810 791 346 844 732 696 637 593 710 393 837 614 381 495 836 413 589 513 453 402 605 508 805 760 599 459 667 773 441 512 397 347 875 639 386 446 522 442 147 144 298 446 307 524 438 102 350 162 611 86 300 257 201 321 283 333 314 184 202 182 285 143 222 447 314 923 403 608 537 213 124 838 265 474 185 1174 591 1418 346 736 555 462 624 339 188 347 639 225 389 372 354 371 403 706 1242 678 1152 608 1059 325 272 12 141 327 569 322 193 439 257 223 235 226 171 266 202 188 13 196 139 326 225 96 201 88 192 332 170 222 131 136 175 147 268 276 171 242 134 153 473 354 192 198 245 256 107 98 116 174 165 319 181 525 150 133 196 32 173 102 264 156 151 223 238 223 179 224 187 230 123 228 201 283 108 60 139 71 251 232 76 149 275 137 949 848 723 760 750 903 251 575 740 831 1229 370 929 615 761 660 481 893 413 840 403 141 992 1138 521 679 650 975 866 469 736 821 907 942 580 523 505 536 595 441 555 1242 543 463 348 605 738 583 716 441 461 1162 731 1147 584 573 409 1320 314 648 638 606 326 389 463 546 559 540 288 616 594 368 -133 36 -50 -23 -103 -37 -41 -14 2 19 -18 -40 43 40 -38 84 145 -132 19 4 -157 26 -39 515 60 117 15 94 161 7 44 87 148 97 -22 -26 12 157 260 282 -124 337 0 14 634 178 61 47 135 25 8 126 -149 266 -11 121 431 -34 181 139 198 85 164 26 -7 -6 113 13 -59 -69 172 30 -122 -122 -207 -302 -195 -87 -51 -188 -364 -86 -361 -161 -178 -203 -263 -152 -29 -170 -176 -197 -22 -160 -286 -105 -16 -263 -67 136 -209 -103 209 -110 -311 125 549 111 -125 -138 -51 -34 -62 -136 -85 -134 -255 -48 -139 210 -23 -135 -88 -179 -260 -142 -306 -176 -95 -196 -46 -281 -93 -150 -37 -125 4 -26 -238 -152 31 -54 -48 -129 -110 -31 -50 -110 -59 -88 -59 -306 -36 -82 -79 -137 -117 -34 -90 -127 3 -95 -25 -49 -50 -113 22 -48 -152 -19 -36 -127 -208 -112 -35 -80 -55 -35 -97 8 -47 -91 -85 -8 -86 -100 -51 -109 -118 -81 2 -9 -68 -69 -21 4 65 -159 -143 -94 -76 -25 -29 -120 -106 -47 -47 4 -91 -87 -135 -99 -43 -67 43 -88 -283 -336 -76 -185 -65 -359 -137 246 58 -321 -279 156 -36 -275 245 -12 -294 -83 -201 -210 -408 -149 -420 -672 -206 -136 93 -512 -565 -79 -261 -421 -503 116 -252 -13 -262 194 -297 -120 -191 194 330 -229 -178 -454 -69 -298 -160 126 -284 -272 -436 -538 -250 10 -61 -105 -173 -276 -87 -74 -118 -230 -265 -113 149 -176 -137 -152 -108 -142 158 84 119 120 36 137 39 79 61 101 153 105 95 183 111 107 78 86 55 127 15 60 186 311 111 152 77 182 106 213 142 117 97 148 71 33 110 176 121 126 147 159 116 91 268 112 109 98 170 135 111 115 108 87 113 147 193 267 164 110 106 168 54 47 55 131 138 217 54 114 103 78 49 -64 34 -111 -176 0 95 12 9 -27 55 -46 42 2 -87 141 43 -37 3 -4 105 13 -6 -154 50 -74 21 -128 -160 106 -88 -65 -175 77 -3 73 15 16 -27 68 -135 -6 -3 6 -43 129 -26 -138 -80 -14 -13 -181 -48 2 -94 -56 37 -196 15 36 13 -36 -62 -3 -24 -9 -44 -6 -8 -137 23 -38 562 420 572 684 742 362 87 324 486 345 822 173 637 470 412 419 349 565 203 574 345 278 463 1011 291 618 352 536 320 316 394 458 524 351 403 360 171 291 316 312 419 457 276 269 444 152 394 180 482 300 413 356 490 363 283 277 259 816 108 348 330 223 82 167 292 341 150 324 351 491 414 226 251 91 120 154 -110 71 113 132 122 700 151 249 91 599 603 -197 292 -3 528 175 278 -173 71 368 199 225 159 126 114 73 654 215 119 135 112 112 127 70 174 104 139 40 10 -176 48 -12 27 353 77 176 93 208 178 -330 13 -136 93 260 67 -120 -111 -132 33 57 135 94 91 -46 141 354 149 160 200 192 202 239 232 195 50 43 162 152 271 -58 267 146 141 6 139 312 169 136 43 134 178 238 136 334 131 364 180 172 40 184 214 225 74 180 84 153 171 96 138 215 156 98 79 58 170 197 252 122 194 162 91 122 282 79 189 357 111 132 54 26 95 77 138 173 115 229 106 127 236 61 -395 -413 -379 -482 -225 -489 -145 -141 -557 -385 -460 -46 -378 -408 -339 -335 -169 -238 -247 -62 -140 -136 -244 -336 -217 -350 -201 -619 -216 -340 -362 -389 -352 -349 -147 -312 -251 -211 -316 -152 -190 -121 -288 -263 -168 -209 -290 -410 -355 -173 -120 -186 -405 -114 -226 -363 -214 -418 -159 -161 -40 -32 -75 -249 -205 -293 -205 -250 -233 -184 -229 -279 289 -204 -19 -120 82 -305 33 -38 -138 -33 -126 193 66 -2 -144 35 13 -358 -84 -169 142 149 -126 -300 -222 -202 14 474 105 116 26 -13 -112 57 15 10 -194 -158 -16 -83 128 107 16 95 66 58 -45 -254 -334 59 -157 -98 142 -130 92 -218 -93 195 114 14 -134 -4 21 -109 60 -65 -213 319 117 -44 -54 15 222 -96 198 84 445 295 81 464 158 191 492 -11 297 82 234 212 125 472 250 240 203 -54 81 146 -173 315 136 325 224 123 151 443 8 260 83 137 83 71 39 88 184 109 343 23 124 -89 96 180 140 161 221 261 108 62 24 -16 144 776 -14 192 109 272 103 97 154 65 129 123 121 162 206 96 316 127 580 115 687 347 436 195 228 199 751 74 691 611 459 268 220 778 528 873 222 0 222 639 99 286 553 905 372 76 263 233 158 617 327 300 191 239 179 353 526 362 376 99 460 231 445 129 363 158 334 1095 842 -21 494 201 423 1206 34 276 250 412 171 -286 283 494 595 440 344 606 283 94 -26 -86 -23 -5 -13 2 19 -229 1 -84 -61 -42 -35 -38 -58 -85 -58 -77 17 -21 50 17 -2 -84 -99 -19 11 -33 -40 -47 0 -52 -35 0 -36 -49 0 -11 1 -6 -74 -42 -4 6 20 -94 2 -89 -15 -24 -13 -18 -53 23 -1 -42 -21 -102 -43 48 -60 -57 -64 -13 8 -13 -14 -45 5 -72 33 0 -7 -108 -146 60 122 117 115 56 -71 75 -61 16 95 -92 -83 -159 119 -306 -168 166 -89 36 -129 18 -238 -129 124 85 79 90 -165 -23 -106 98 351 97 20 123 -149 36 136 42 49 118 383 -4 3 131 -104 44 43 147 96 -314 105 8 154 -75 197 173 -157 97 135 262 196 82 138 118 -104 -62 18 86 -128 -173 -263 -231 -102 -138 -94 -159 -215 -256 -291 -80 -170 -80 -162 -123 -43 -123 -68 -186 -62 315 -259 -265 92 -145 -71 -209 -287 -36 -40 -277 -107 -121 20 -127 -76 -73 4317 -55 -162 -310 -54 -13 -96 -89 -95 -191 -232 -93 -102 -208 -178 -144 -76 -98 -139 -243 -137 -26 -90 -327 -69 -139 33 23 -97 -33 115 -137 -159 -68 971 788 1060 934 679 843 484 699 949 965 1175 515 795 691 1048 721 400 887 577 1109 721 249 906 1303 790 936 578 1096 688 315 602 897 1193 866 747 745 525 666 723 593 754 1343 670 466 986 460 646 856 776 720 645 1242 924 670 489 628 683 1455 338 480 487 510 301 530 635 722 396 559 449 723 911 521 39 -21 -17 38 119 75 -26 36 -1 19 50 -34 63 80 61 48 31 -74 63 -8 -54 28 43 51 2 32 10 66 1 9 71 3 209 39 12 95 63 2 90 39 26 47 29 -10 -28 32 87 36 89 23 28 68 96 57 11 136 64 112 73 26 57 2 56 24 37 11 54 -12 39 32 -10 10 606 257 1155 1194 892 799 1654 1492 1037 665 637 308 997 792 1007 1786 298 278 561 535 662 1349 930 197 838 928 3045 1829 822 1681 1015 448 461 1551 1002 1647 600 890 1406 1717 735 1734 2624 661 3278 2361 517 750 1381 600 574 445 383 424 998 1239 1730 417 740 704 886 829 321 430 1025 1133 1797 2218 794 304 208 396 -442 -550 -455 -220 -289 -402 -82 -291 -476 -287 -419 -204 -339 -295 -243 -148 -157 -213 -279 -231 -235 -126 -335 -566 -273 -255 -195 -471 -476 -3160 -304 -446 -250 -245 -235 -199 -212 -61 -105 35 -235 -219 -211 -184 -105 -168 -91 -161 -149 -190 -175 -327 -374 -446 -194 -37 -143 -534 -115 -189 -209 -250 -57 -174 -134 -74 -127 -104 -42 -189 -311 -25 -484 -464 -418 -409 -527 -443 -218 -474 -418 -438 -393 -283 -442 -416 -444 -339 -227 -336 -217 -392 -429 -197 -478 -685 -257 -431 -329 -562 -533 -203 -355 -541 -628 -284 -268 -326 -201 -310 -347 -255 -302 -626 -176 -266 -283 -204 -404 -216 -311 -358 -320 -607 -535 -546 -387 -176 -378 -504 -220 -264 -364 -368 -176 -225 -323 -351 -267 -229 -219 -224 -375 -109 22409 14490 15286 20108 25056 19945 21146 25008 21725 20287 16638 12208 18951 17569 22695 20443 18644 9449 15191 16381 17390 18452 18990 9428 10905 13924 25285 15794 21231 22273 14846 13050 18936 21792 13129 21920 19431 15106 22760 21306 15203 26584 19346 18615 23965 26106 19140 19709 22320 17889 15369 24531 13327 18352 13667 16498 19330 16063 19359 11569 13639 19630 7847 14974 15861 18172 24656 14669 11759 13705 12661 6115 22 21 414 54 102 107 -107 532 248 38 238 -94 58 28 64 77 -147 74 -23 -26 -29 -97 102 -81 11 -64 -87 -98 -90 174 -92 0 -175 -68 -108 -127 -48 -182 -1 -83 -94 191 41 -91 -29 -9 -74 -72 -95 -69 -91 -37 -111 -16 -55 -18 -172 -175 -140 -103 -584 -839 -60 -37 -72 -31 11 -54 -51 -59 -110 63 1409 1433 1232 1127 1046 985 528 1209 1202 1111 1457 828 1294 1271 1089 872 685 1480 729 1016 1246 404 1558 2602 1517 1092 840 1519 1275 592 992 1209 1932 1221 891 675 942 715 903 655 748 2226 763 618 909 748 982 925 1022 803 835 1733 1098 1753 1039 687 1162 1626 468 831 277 434 428 368 583 862 738 615 551 701 963 528 -26 -286 541 123 348 -31 207 216 193 526 582 -234 165 54 375 322 -153 -52 33 403 58 130 -89 56 282 323 430 281 126 244 -122 280 149 -12 -207 -33 37 251 4 272 293 107 313 -134 170 -143 342 58 -139 1 274 190 323 106 96 113 360 189 15 151 120 -91 -30 -12 104 209 -184 251 178 287 296 63 562 615 409 457 337 379 150 406 499 612 536 228 497 416 475 438 263 485 233 368 284 276 595 1163 562 539 288 579 550 224 446 488 691 434 349 351 267 260 404 242 339 538 304 311 268 217 405 381 493 266 490 489 330 622 210 374 232 639 216 237 194 185 118 247 156 255 203 116 198 219 262 279 461 120 67 176 60 2 182 66 39 196 36 -11 265 134 25 54 -70 -89 11 10 169 132 50 252 328 80 418 74 33 51 56 72 52 -20 1 384 -12 170 166 150 -68 325 83 -22 161 199 150 -26 85 -19 141 10 0 58 156 65 53 1 68 43 -100 -148 138 7 228 278 97 210 205 -42 -54 -7 -549 -250 -85 -308 -226 -429 -165 -269 -273 -359 -525 -305 -210 -66 -358 -420 -210 -482 -82 -201 -314 -56 -508 -412 -335 -478 -191 -587 -479 -138 -398 -294 -263 -592 -293 -351 -399 -276 -157 -401 -499 -658 -137 -412 -283 -132 -189 -340 -331 -164 -129 -494 -502 -543 -266 -138 -274 -448 -206 -319 -271 -447 -93 -245 -224 -250 -116 -331 -333 -309 -406 -66 -375 -151 22 -359 -248 -224 -151 -88 -412 -311 -357 -170 -346 -533 -440 -272 -176 -247 -118 19 -298 -119 -292 -474 -201 -100 -146 -431 -593 71 -462 -381 -352 -340 -126 -177 -399 -122 -201 -298 -365 -188 2 -176 9 -37 -51 -516 -233 -99 -71 -236 -555 -305 -96 -138 -133 41 -225 -300 -74 -142 -49 -134 -84 -15 -225 -149 -54 84 -77 -134 -26 -91 -51 -47 -99 -45 -2 -32 -88 -62 -54 -54 -44 -128 -36 146 -123 3 -130 -97 -50 -28 -154 21 -132 -91 -70 -55 -132 -13 -64 -107 -77 -65 -86 -48 -125 -5 -47 -29 -78 -65 -27 -88 -77 -37 -43 -79 -76 -51 38 -142 -67 -39 -11 -73 -59 -188 -114 64 -66 -60 -17 -68 -31 -87 -10 -38 -65 -89 -64 -66 207 33 -95 85 16 192 -1 -84 -58 -895 236 -5 -91 136 133 -4 -45 12 44 -60 175 -93 -194 -322 18 121 14 33 207 131 -183 176 286 -39 -119 -9 80 -53 -117 253 198 -125 995 -51 102 136 540 68 242 -41 167 151 77 281 153 -90 -57 -152 -70 413 -128 -681 36 349 277 59 49 81 -79 -74 -28 147 -123 -96 -93 13 -83 -14 -73 -77 37 -270 55 -108 -205 -114 60 -185 -58 -287 -50 -147 -19 73 49 -238 -150 -79 -164 -63 29 -107 17 -42 -71 76 -134 38 -48 -130 -14 10 -110 -215 -54 -74 -115 82 -77 72 -182 -1 -131 3 -96 -90 -85 -174 -182 -52 -64 105 -435 -456 1 3 -157 -147 -97 -167 -128 -59 131 -228 103 -204 80 48 -104 -210 -134 33 -566 -88 -368 -236 -152 -251 16 -24 -269 -503 -369 -325 -624 -128 -111 151 -470 -447 -340 -467 -569 -180 -720 -841 -488 -148 -265 -224 -311 67 189 -148 -236 -126 -112 63 -26 -164 -461 -522 -265 -188 -118 -622 -424 -158 -77 -170 -205 -579 -471 -374 -88 -468 -326 -66 -7 -202 -142 -150 -219 -194 -296 -114 692 529 706 614 509 644 286 425 642 600 878 280 707 339 564 425 367 846 87 769 333 189 753 837 375 640 373 1138 462 411 376 789 520 556 439 480 356 412 319 255 376 754 505 256 458 377 439 319 516 385 525 949 659 569 427 336 501 1059 208 353 216 213 223 108 452 461 391 598 395 314 695 355 12539 7538 11363 12787 12833 12809 9036 13525 10484 11931 10756 12184 10807 8152 13085 8090 8508 6107 5157 7044 10448 10032 11562 6734 5319 11003 12850 12401 10988 14453 7754 10234 9339 14765 9213 12541 11095 7957 12275 12432 10574 10255 11376 8963 16110 7424 11982 7838 13399 11475 9819 8186 9378 5760 8030 8857 13018 3688 10187 8660 8482 12457 9233 7266 11246 10268 13881 12863 9412 8415 6095 7117 -14 14 119 69 6 58 59 -3 -49 -20 123 18 204 82 44 286 106 -21 134 13 14 110 246 414 164 244 101 30 301 274 44 1211 322 123 64 269 126 556 206 334 313 138 116 751 1873 493 213 104 1135 76 128 6 89 184 142 220 1186 27 676 343 284 211 127 18 110 187 2116 285 175 504 216 254 402 466 637 523 540 616 230 312 494 567 772 122 562 384 495 447 202 340 282 583 318 169 517 588 271 491 346 634 478 448 344 831 610 676 442 575 350 512 714 504 407 686 339 400 505 26 243 296 488 345 241 397 391 433 507 409 435 505 245 519 327 453 418 235 297 261 525 472 246 426 419 315 -462 -536 485 -449 -344 114 -359 -588 -497 -370 92 -201 265 -794 251 222 -76 -105 -9 -455 105 323 -593 -2190 -375 -396 85 -117 -473 187 119 603 -673 420 -137 510 -224 -175 121 143 -270 -245 -282 -156 176 -298 179 -32 527 -199 -320 -1561 -94 -109 -12 -176 -273 -1530 358 -137 299 -317 14 -228 61 -122 68 360 111 152 198 279 336 406 376 487 317 529 114 294 483 478 516 251 604 396 489 321 210 451 183 95 278 171 357 742 340 517 388 749 797 346 517 683 670 605 132 306 477 325 314 173 294 134 402 240 237 303 219 573 497 266 382 337 487 525 204 298 542 414 396 288 99 -32 606 286 108 273 312 422 256 267 399 310 198 -185 -112 -68 -206 -296 -134 954 39 -631 -74 -66 -325 -154 -459 -481 -233 -204 177 -429 -356 106 -3 1539 164 -39 -309 -127 -381 180 32 -60 757 295 -6 -56 310 167 239 -72 -51 62 26 159 84 73 -41 -70 -87 -95 -250 114 -593 2275 24 0 33 188 118 -163 -88 -280 -57 666 -236 -137 -185 -257 -290 217 -486 73 264 76 364 66 221 245 123 525 230 276 484 -24 410 339 94 48 31 361 187 320 153 34 145 303 67 240 299 293 65 43 200 304 70 257 239 197 60 49 183 150 227 176 190 136 73 66 112 72 56 170 25 400 91 319 219 180 44 500 115 62 13 -236 157 116 146 -26 83 108 145 154 247 50 288 175 870 883 872 515 913 643 368 161 339 423 613 506 624 813 180 293 682 305 538 530 223 200 152 204 842 766 433 592 631 416 47 1321 1068 575 343 622 525 887 268 394 811 951 1214 667 188 590 727 255 289 65 265 216 544 563 780 591 968 396 885 648 394 462 334 177 505 713 547 704 211 587 -60 -230 -268 -223 204 -14 114 132 108 137 -192 -108 272 -120 -111 51 90 64 -63 -208 51 156 -12 -168 94 296 199 -173 -164 -3 129 -277 -410 259 -119 56 -27 66 231 53 -40 -249 23 -149 -9 -91 103 -222 264 443 57 -164 41 -221 15 67 -98 -230 64 2 -219 -149 -194 -346 81 125 -65 -65 65 -94 -7 216 -226 7 -77 85 -44 -105 23 -68 -171 -129 71 -134 -34 -40 -167 -232 -100 185 -150 -47 -100 -76 -231 -338 -127 11 -21 106 83 16 -58 -126 2 -36 -77 -74 -94 15 -138 -26 -88 -146 -8 -22 -109 -138 35 -284 -26 120 -79 100 -19 -64 85 -6 -11 -139 -114 -115 -99 -120 76 -4 -26 -21 -7 89 -32 -32 59 12 -208 -40 -19 133 -82 149 193 145 158 -16 -188 -212 -234 -56 144 120 -3 -86 109 -36 -44 154 19 -254 -106 -104 -4 53 58 323 71 68 -143 81 160 130 114 122 205 296 2 -14 91 21 244 -82 -125 17 26 -10 -30 -40 -2 -125 91 65 95 -51 236 -60 324 239 340 -27 223 -18 255 687 77 119 18 101 -158 -206 73 -133 82 123 -61 34 96 65 163 -92 -6 -48 -46 405 -23 1347 531 567 198 -52 197 27 560 260 -128 731 40 322 101 144 -64 22 12 -12 25 60 -61 -17 36 246 433 -95 65 237 151 -376 59 170 147 794 417 673 219 92 0 894 -26 69 -114 -314 114 -143 -161 362 316 89 55 -162 211 88 92 28 352 242 187 250 81 228 329 247 -3 149 156 138 238 160 170 241 109 182 145 191 127 10 169 76 373 436 260 4031 309 162 164 401 132 313 143 95 298 264 271 334 290 117 440 -3 36 220 213 116 170 128 395 13 129 180 117 277 236 -4 137 308 200 267 217 126 236 390 119 202 180 71 -665 -591 -204 -287 -369 -130 -275 -231 -183 -249 -161 133 -357 -325 -323 -232 -70 -364 -111 -218 120 -80 -244 279 -20 -239 -241 -394 -236 -96 -167 -47 -509 -207 -71 -162 -178 -137 -259 -256 -86 442 17 -178 -404 -374 -188 -402 -115 -66 -16 330 -678 -229 4 -281 -172 -202 -190 -144 -192 -268 -47 -66 -156 -186 319 -176 -149 -269 -41 -38 -1941 -2387 -1542 -3265 -4260 -3519 -2039 -3371 -3014 -3054 -4057 -897 -2485 -2912 -4591 -1781 -2297 -732 -1914 -3060 -1126 -1599 -1223 -1835 778 -2820 -3276 -3675 -3361 -1706 -2766 -3537 -4374 -3493 -2100 -2403 -2392 -1911 -2527 -2496 -1403 -4941 -1142 -2243 -3329 -1089 -2981 -2695 -2205 -2744 -1281 -3007 -2771 -2898 -1713 -851 -1510 -4260 -1947 -2516 -1965 -2446 -1306 -2179 -1795 -1940 -2774 -983 -764 -1904 -2235 -1502 16367 14769 13529 14877 14306 14349 15612 12776 11021 14373 13456 16968 14972 9576 12450 13631 17512 14200 13838 16827 13200 11575 14501 18386 10923 11216 15296 12911 14866 17193 9618 10481 13639 14621 14909 15308 16309 17841 14996 15507 16152 14263 14316 15996 17978 20045 14275 14087 16466 16188 16364 17153 10894 14278 16958 19194 17884 15690 16051 14133 14412 15299 12268 16020 15920 13454 13705 16982 15887 12137 18910 9224 491 413 2897 2611 652 463 900 2208 650 703 2016 70 1217 979 2451 589 284 299 407 669 642 21 1129 691 815 877 333 7 755 357 232 500 380 10 112 43 1360 1916 239 877 334 386 137 408 563 713 1884 134 415 1628 347 373 898 351 4487 329 919 116 381 444 1116 647 971 103 309 2087 2189 1473 1147 74 203 455 108 247 135 -52 106 254 59 158 155 164 52 -19 96 92 50 201 37 197 91 190 259 136 276 165 183 147 135 589 111 29 40 211 341 105 188 38 41 23 62 18 21 211 64 102 22 118 86 262 55 139 99 306 178 159 91 63 63 163 62 -103 66 57 15 49 61 106 143 90 111 172 115 15 -28 -204 -153 -283 -216 -163 30 -188 -633 -291 -220 -145 -162 44 -388 -10 -208 -61 -72 -13 60 -241 -116 94 57 -189 -404 -585 -408 -30 -133 -349 -419 -446 16 -140 -379 -130 -208 -44 -102 -214 -35 -120 8 -38 91 -100 -295 -55 37 -92 -183 -139 -44 -84 45 -264 -264 -346 -10 -87 -10 -346 28 111 -100 -80 -346 32 -38 -185 9472 4371 5734 6891 6271 8655 7814 9680 5187 6262 9223 5335 6947 5306 6609 4505 4540 2961 3292 5086 4983 4520 6268 5023 4765 4767 5058 6013 6422 8842 3739 3952 3805 9011 6770 6400 4338 6551 5968 6190 6270 7589 4520 5904 15775 13058 5694 4512 6208 6211 5844 6444 4704 3785 6299 6247 9361 6229 5677 4331 4480 5727 4580 5148 7554 6936 6992 8839 3903 4673 3154 1644 -205 -81 -23 -132 -124 -64 -49 -85 -30 -84 -21 -56 -258 -100 -26 -6 -37 -55 -66 -88 13 -43 -104 67 -458 -74 77 -49 -146 -12 8 -26 -163 -135 -59 -52 -12 -68 185 -131 100 -145 -15 -1 -40 -77 10 193 -63 80 -79 -143 -176 1 -62 -170 -142 -240 -39 -31 -42 -80 -37 -38 -11 -49 -7 -65 36 9 -262 -111 130 139 105 187 186 154 75 58 107 4 277 -9 198 24 76 21 102 287 88 -134 -66 -21 33 8 122 215 135 94 49 76 193 231 178 240 70 145 127 12 197 -46 75 -9 144 -24 -74 14 160 271 135 120 -44 4 67 125 -76 37 -29 155 103 127 -4 -24 83 -1 61 29 -25 -32 -35 79 200 68 -343 19 -202 -28 47 -254 -19 -203 -238 -183 -13 -70 -238 -253 -320 310 135 173 99 -99 -239 -19 146 -75 -76 -227 -40 -431 -266 -104 -396 243 -130 -255 85 -235 -211 -89 -182 -256 130 -100 205 154 117 -134 -133 -229 -152 -6 137 -136 -164 -83 157 2 -48 -287 126 134 -65 -177 197 -102 -120 -101 -64 144 -65 157 517 -132 16024 12181 16265 15088 15674 14889 17065 15794 15868 12537 16051 16771 16542 14705 15445 15238 12608 10246 9010 13006 14815 11886 15094 14493 16212 14255 15210 16774 15804 17521 16597 18557 9859 16056 14826 17018 16362 12715 15810 13717 14963 14811 14980 14262 16053 20306 17695 17513 16138 15090 11923 17557 13363 13948 13223 13635 14363 15318 14968 11871 12012 14464 14463 15514 15535 13760 14688 16433 13166 14100 9519 9338 -649 -771 -643 -570 -449 -471 -242 -542 -584 -440 -671 -413 -468 -241 -340 -537 -391 -714 -279 -626 -651 -278 -767 -894 -454 -397 -356 -857 -398 -192 -480 -280 -664 -609 -527 -425 -132 -484 -450 -311 -444 -508 -342 -473 -570 -332 49 -353 -206 -420 -449 -525 -753 -563 -323 -344 -496 -913 -324 -399 -247 -313 -79 -224 -416 -421 -270 -438 -459 -376 -504 -592 914 961 546 986 761 824 454 489 788 794 1167 401 868 915 851 369 316 346 249 613 489 254 688 1423 718 875 917 841 912 218 714 1048 622 662 529 484 538 367 657 466 480 276 368 491 368 552 231 642 664 620 401 500 835 772 620 382 763 897 330 497 391 420 431 368 419 413 454 448 408 259 579 447 223 170 218 42 213 292 62 227 -15 113 273 94 243 114 179 165 249 411 57 234 -7 23 289 444 -46 240 187 257 39 147 209 107 181 203 161 159 58 147 125 34 75 295 222 54 135 92 108 108 107 137 107 222 434 58 77 231 337 454 92 57 66 37 216 137 162 289 223 260 76 119 177 144 864 454 854 326 188 595 175 559 665 817 614 317 1144 673 910 679 267 126 616 426 489 254 800 1485 674 789 627 1104 679 367 633 746 559 499 772 810 566 384 785 590 768 553 308 259 465 292 527 571 542 477 489 691 596 639 109 275 401 773 247 79 183 134 254 219 771 731 424 551 655 349 769 399 -62 -137 22 74 44 -53 10 -48 -115 36 -126 -9 -66 -118 -107 -85 60 40 115 -54 -48 45 -48 -100 -127 -1 -135 -138 13 -8 -42 -178 -44 -131 -12 -148 -125 -39 -47 3 -47 -99 21 12 17 -113 -81 -53 -77 -65 -100 -57 -43 -98 -73 -48 -38 -61 -90 14 -50 27 17 -116 -38 -53 -99 -28 -62 52 -92 50 -267 -336 -106 -334 -141 -229 -31 -321 -96 -339 -273 -138 -309 -174 -263 -62 -41 -358 -98 -97 10 -8 -148 -439 -245 -278 -253 -144 -65 -44 -220 -265 -424 -453 -150 -130 -179 -119 -170 -188 -175 -322 -65 -152 -250 -96 -238 -172 -308 -39 -157 -372 -28 -241 -304 -105 -181 -103 -192 -50 -5 -49 -98 -119 19 -154 -233 -158 -35 -47 28 -137 -525 -1428 -323 -272 -219 -112 -21 -1079 -1168 -483 119 -1364 -386 -800 -353 -1381 -1403 -1264 -396 -1924 -2118 -126 -905 -2101 -2126 -381 -221 -79 -635 -234 -647 -3501 -971 -21 -586 -651 -419 -358 -548 -510 -1017 -1549 -1056 -1131 -137 -1249 -1671 -313 -756 -1284 -1344 -3731 -1706 -1655 -717 -943 391 -2216 -479 -386 -155 -206 -270 -626 -687 -1346 -1170 -596 -645 -1180 -1483 -892 429 182 832 717 588 536 230 294 364 284 998 190 626 667 292 241 55 800 394 487 170 445 648 916 231 288 345 637 179 454 250 347 493 539 332 283 260 499 371 225 290 325 437 334 452 234 448 218 142 474 260 480 613 371 536 489 904 445 67 399 268 194 609 496 451 191 583 651 369 307 378 439 297 72 144 -152 284 355 230 131 -226 385 507 232 -103 539 -90 399 137 -358 174 10 -185 184 196 -162 266 -41 209 218 392 166 37 78 -1 285 167 290 153 224 374 -43 91 125 64 205 418 187 68 -93 67 222 -15 -93 -103 300 627 302 350 132 106 -7 124 89 202 145 410 170 314 295 119 139 0 106 696 529 438 313 327 661 209 428 630 982 492 -109 650 633 235 701 1 494 972 173 267 152 -199 1022 523 22 354 1096 566 292 522 307 818 778 634 551 498 753 520 114 32 359 294 198 330 72 228 598 247 606 142 287 429 320 604 254 724 961 118 259 490 134 495 270 141 247 29 220 152 661 548 899 -145 -134 144 -88 -257 -123 -13 -48 -146 -142 -109 -181 -266 26 -52 -183 -149 21 -58 -374 -83 -95 -81 -121 -13 -40 -136 -70 128 -38 42 166 -43 -148 -187 -294 -4 -139 -146 -58 -165 -152 -163 -47 -254 12 -211 45 -50 -191 -74 -23 -212 -26 -111 -252 -204 -188 -3 -144 -249 -190 115 -80 -57 -142 51 -144 5 -154 -69 -5 631 437 678 664 314 461 305 362 549 757 725 480 512 653 664 530 192 578 321 539 514 308 724 767 410 541 378 456 476 214 512 620 722 592 349 428 412 298 428 332 407 739 295 313 433 352 428 490 539 532 292 694 123 524 294 308 344 732 386 225 286 313 343 512 365 327 479 379 215 386 453 238 -397 -516 -82 -203 -78 -183 -29 -414 -417 -305 -193 -321 -256 -434 -460 -173 -198 -309 -72 -279 -412 -176 -355 -393 -326 -325 -343 -256 -242 -110 -334 -579 -475 -462 -310 -277 -298 -115 -274 11 -87 -161 -389 -211 -43 -284 -498 -208 -65 -36 -290 -366 -284 244 -111 -90 -374 -549 -14 -52 -51 -111 88 -106 -101 -369 -242 105 -324 -272 -422 -68 2463 2176 2522 2007 149 1442 1942 5090 1549 2324 1760 2737 322 1381 872 1961 1102 612 1417 1289 1319 1716 1673 1282 1473 206 215 -19 4861 2360 35 4869 268 108 90 87 829 260 139 2296 2334 482 68 1333 647 3064 459 100 4385 726 378 787 197 2239 212 1132 903 1776 2925 802 244 300 72 566 98 190 3440 732 1509 1080 121 625 1014 997 719 1039 736 493 887 538 698 1085 818 884 559 1200 1296 837 294 1118 572 706 1111 319 1142 1957 1216 607 289 720 1523 787 467 645 836 669 479 391 488 491 676 349 358 1125 596 842 864 737 360 1248 562 678 570 837 1221 569 746 876 735 1213 533 502 290 796 399 314 397 355 717 421 535 409 679 386 206 98 200 124 218 119 29 129 111 180 -81 49 71 221 173 140 -15 -148 95 32 92 130 261 235 162 56 62 62 141 50 62 173 97 109 56 97 20 -71 94 8 21 266 -154 50 148 -71 122 163 -30 103 -105 159 -267 147 41 115 -33 139 54 86 69 182 -40 83 -9 -173 -25 3 -1 104 -56 10 152 79 140 375 426 328 138 173 96 211 55 379 161 388 391 154 -7 129 277 151 249 78 127 227 178 225 194 221 443 116 128 120 187 95 292 167 307 312 158 326 486 357 146 63 268 61 173 332 229 233 356 506 60 121 206 208 261 330 261 110 206 416 145 307 358 165 365 357 186 396 270 254 171 81 257 293 304 115 99 207 100 272 241 156 172 297 238 321 102 160 145 221 304 52 225 420 238 89 190 273 150 128 225 241 506 246 147 198 135 128 210 183 156 362 178 186 146 98 228 207 143 206 199 413 149 231 206 92 189 453 164 112 191 256 93 176 172 185 76 11 102 204 373 134 -919 -844 -713 -775 -357 -546 -223 -839 -888 -889 -730 -405 -708 -776 -1005 -296 -487 -550 -520 -227 -797 -362 -1067 -498 -410 -519 -808 -783 -1047 -323 -780 -761 -1451 -867 -357 -473 -712 -492 -748 -509 -261 -588 -293 -305 -1 -460 -835 -710 -411 -370 -349 -1143 -506 -743 -118 -239 -563 -896 -270 -302 -432 -664 -248 -708 -309 -354 -598 -400 -401 -282 -404 -432 -93 -62 -268 -86 -12 -5 -58 -66 -234 -193 -13 -1 -62 -18 -22 -91 11 -55 9 -41 -136 -17 -49 -54 -27 -113 -28 -307 -126 -88 -190 -48 10 -25 10 -50 -34 -40 -54 -97 -196 -30 -42 -47 4 -102 -31 -5 -73 50 -48 -23 -74 -247 -42 -323 -52 -304 -6 -98 11 -9 -51 -24 -138 -223 -64 -91 -136 -64 -185 -27 632 485 596 684 527 645 282 314 544 493 738 487 454 305 444 417 275 166 209 357 396 269 617 628 333 486 429 654 423 239 426 532 610 535 349 363 403 198 385 339 365 368 288 428 438 480 389 309 93 584 363 461 197 487 297 445 325 636 277 257 329 244 275 278 292 253 208 307 203 257 422 226 804 834 777 646 721 654 416 983 926 1010 1425 783 995 782 398 350 212 346 371 366 386 302 1280 1371 996 786 521 716 798 563 657 909 791 926 701 522 395 505 668 443 709 1118 527 622 734 421 618 672 712 447 623 1018 304 953 579 638 664 1012 457 353 466 304 505 417 561 677 650 739 438 471 167 271 -268 12 -28 208 257 135 138 -210 142 -119 269 181 -50 30 15 358 -135 -52 185 -123 48 393 130 -260 48 170 178 359 372 906 330 257 136 858 131 48 14 429 322 708 498 424 112 396 682 547 -155 167 374 196 97 -73 -260 259 132 298 908 55 793 444 -35 -153 519 440 -37 -70 487 709 -94 89 236 106 -238 -98 33 -77 151 23 13 80 -53 32 -258 -48 -133 86 49 -31 102 -12 -6 -26 -29 -39 -5 -29 185 17 66 -86 -87 100 -40 89 83 -38 -26 -72 -5 -105 -74 1 70 53 29 39 13 22 -49 -148 -64 46 61 68 -197 -39 -12 -113 -47 103 154 -12 -68 -78 51 -15 -53 14 -4 -63 -28 117 -77 35 -321 -4 -129 84 -42 -212 30 -75 -86 -135 -264 -97 -68 215 -55 -388 -98 18 112 199 3 6 -290 -89 -99 -246 219 -175 39 99 46 -72 136 -139 -170 -101 148 -131 4 -54 -42 -234 -97 92 -147 -162 -83 -142 -58 192 -157 469 -33 24 -6 -140 -160 -49 -25 -16 -29 -13 218 272 -49 113 -10 -158 -70 -102 -159 -101 -70 24 -9 97 -4 112 111 307 -108 -10 -146 -44 -110 -74 -15 -157 -86 -18 -55 -75 -3 52 -33 -222 -44 -14 -14 4 -63 33 -65 40 92 -40 49 -8 31 15 55 44 59 -15 62 10 40 -2 18 -43 -11 -6 -1 98 -67 -27 -11 100 44 48 -62 84 8 53 102 35 66 30 50 40 -1 64 -82 45 -1083 -945 -1423 -1234 -1389 -1035 -652 -1530 -355 -1111 -1442 -419 -1031 -213 -683 -1035 -648 -772 -507 -1220 -814 -276 -1161 -1713 -771 -1426 -1150 -1784 -1418 -1180 -979 -389 -1128 -786 -750 -1127 -711 -1046 -890 -541 -815 -2028 -1005 -531 -1377 -620 -695 -159 -760 -811 -829 -776 -770 -1297 -884 -544 -901 -1018 -464 -730 -367 -938 12 -787 -613 -829 -885 -1115 -626 -99 -723 -566 234 288 258 150 130 245 101 156 285 81 375 154 218 88 143 76 -9 49 76 223 120 19 214 336 94 234 167 421 206 139 74 102 244 133 173 157 58 21 253 96 182 239 146 79 67 179 26 151 278 245 46 195 357 4 197 149 95 230 54 12 206 133 53 165 19 95 168 40 79 152 169 35 619 617 705 624 792 392 326 697 694 653 913 373 705 358 623 561 430 729 486 524 527 508 1063 1005 581 493 513 740 509 483 515 630 554 790 320 631 360 396 439 278 512 685 485 426 588 212 451 490 468 541 428 650 412 404 474 537 469 676 194 365 345 450 493 306 435 469 658 514 384 474 566 434 883 1279 2396 1881 1591 2880 1036 1613 2100 1478 1517 941 2277 1574 2133 2377 1082 2145 701 1887 1355 1434 1609 1588 1536 2447 2527 2785 2390 2833 2066 2627 2634 3610 1996 2744 1151 2234 2607 2115 1835 2069 2187 1137 4008 183 1901 1635 3002 1789 2627 2040 2148 1285 1581 865 2006 1987 1892 1468 2438 1590 1820 1304 1012 2414 3132 2803 1938 933 1202 1522 912 1211 1100 1416 831 1086 680 991 957 1529 2349 826 1256 1102 1225 732 654 1530 837 1135 788 378 1419 1469 1105 956 923 1658 772 770 485 1401 1572 792 952 653 538 762 669 301 932 1023 784 799 1315 577 885 1295 454 539 807 1273 811 1005 476 491 1071 1814 416 519 358 278 610 708 843 1090 923 984 292 574 1282 757 1418 791 5609 1907 542 2181 1080 5874 3523 3733 2295 641 1641 1019 3505 1187 978 1440 1070 136 918 1014 3153 1060 2555 1673 2550 3322 2310 2934 1479 1618 355 2927 1468 991 2075 1652 3515 2653 1589 1665 2448 956 1269 109 338 463 2647 1042 449 544 531 714 576 983 955 960 760 860 723 478 1090 1370 1132 1163 2753 2155 3056 728 535 945 234 254 335 155 434 313 267 239 197 125 344 235 165 235 104 411 49 383 283 281 298 210 391 363 301 294 337 341 226 78 218 324 442 102 173 202 117 186 268 146 308 241 190 243 344 139 320 70 143 130 120 488 330 187 150 275 340 500 181 146 75 244 116 142 173 243 104 134 152 194 450 185 32 327 93 132 299 208 85 187 88 58 337 14 220 215 175 254 37 296 -76 130 122 82 270 303 90 334 208 215 240 88 188 193 145 53 190 386 153 122 184 70 259 187 193 173 134 188 58 11 33 179 239 292 132 284 185 126 386 151 225 57 123 81 98 116 175 105 180 108 115 297 139 269 -417 -187 -352 -141 -250 -161 -79 229 -270 -324 879 -172 308 -303 -233 -205 -159 -299 -283 -322 -68 -119 -284 -487 -185 -363 -63 -517 -165 -62 -177 -270 -307 -332 -312 -222 -206 -257 -306 -34 -153 -215 -239 -275 -273 -77 -201 -248 -183 -257 -285 -353 -229 -213 -67 -75 -346 -507 -133 -151 -186 -137 -141 -210 -220 -246 -58 -338 17 -212 -368 -188 65 218 -131 -120 -148 466 89 137 -11 96 922 10 -228 -120 -94 1880 47 680 122 58 852 102 264 -195 -39 65 -212 -106 74 -53 -161 -68 -286 -160 50 -189 116 21 1 -25 145 86 -24 64 -256 87 -66 -201 -6 -35 -44 -137 62 426 -273 -21 204 -189 39 -218 -75 145 115 -92 -7 -101 150 -68 -72 122 -110 61 102 211 347 201 -27 8 -5 46 270 275 242 36 256 291 218 113 49 302 -3 242 17 -41 120 46 194 330 189 189 521 131 227 373 278 69 50 56 97 83 119 128 190 -32 15 31 221 151 315 15 245 89 31 59 449 153 -246 140 48 148 73 14 62 255 197 88 35 -13 9 144 47 52 -5 83 2151 2690 1889 1818 1764 1238 1257 731 1578 1849 3662 1699 2058 1906 1413 1611 1466 2469 407 2280 1595 838 1586 4183 1827 1879 1533 2154 1302 674 2587 1740 3550 1420 1408 1930 1175 1588 1787 1428 2381 2077 1756 1729 2503 2558 2067 2904 2380 2226 1617 1563 2216 3045 1556 2221 1797 2877 1443 1564 1956 1709 856 1745 1699 1498 1431 902 1598 746 1776 1344 274 372 380 390 367 340 103 266 324 405 601 112 507 337 359 271 167 420 239 364 228 121 430 501 210 367 211 410 366 137 259 386 433 328 106 231 176 167 289 169 236 418 294 145 236 222 320 315 414 320 183 395 328 297 82 203 196 427 192 233 217 217 108 235 204 211 212 248 58 259 324 162 1001 526 936 498 1223 756 195 692 661 868 1027 280 1044 647 811 972 687 834 662 1449 343 539 687 669 347 836 609 792 496 490 451 1078 442 831 411 450 198 1141 567 525 759 2011 774 792 1554 799 736 300 833 767 960 696 591 547 738 571 860 1457 743 490 644 412 509 628 774 827 1182 883 929 594 901 528 538 14 -97 -464 -242 217 -89 9 -296 9 310 154 53 295 358 346 -3 176 49 -86 10 -28 40 -59 -37 -185 118 187 434 194 -65 248 -64 -74 -126 -65 129 223 266 69 249 263 85 -171 -179 159 11 -70 221 336 189 212 -212 223 -280 -170 14 -239 82 -189 -126 272 -20 58 139 209 81 185 27 -149 597 -114 8409 5044 11929 7113 3555 7471 4847 10546 9600 9113 3971 10368 6895 5010 8894 12026 6032 8574 11218 7171 6854 7687 12086 4988 9705 5807 12826 11763 7133 6423 10009 5912 3775 13407 9922 7458 6351 10209 13606 7857 8133 13962 9903 5091 11909 1621 1881 8076 8613 4908 7766 4395 6290 6532 6777 6108 8751 7547 7047 4932 7301 5670 5610 8169 7237 6630 9180 9407 9331 9806 5901 7292 -132 -201 -50 -120 -147 -248 -23 -5 -215 -170 -200 -37 -85 -48 -223 -62 21 -80 -26 -67 -101 -84 -180 -8 16 -273 -169 -464 -395 -61 -190 -294 -257 -263 -35 -193 -68 -52 -153 -103 -26 -144 299 -68 10 -93 -285 -313 -119 -207 -4 -219 -260 -203 -15 -92 -73 -280 -72 -57 -121 -71 -83 -66 -57 -35 -83 -39 -36 -92 -133 -73 630 406 555 529 721 1252 189 481 398 506 816 309 721 384 300 389 373 862 318 394 341 221 765 162 252 581 537 804 676 425 128 757 859 657 384 366 71 157 475 289 950 1066 496 83 537 381 443 455 557 622 588 824 473 111 217 300 313 1074 297 629 499 355 394 442 301 367 363 277 218 436 834 279 1255 759 2017 1072 989 1381 725 1307 1540 1136 1636 3100 909 708 1361 4103 1088 1523 2501 999 848 917 4721 1187 1767 849 1096 1196 1192 1497 1194 720 959 2074 950 1078 834 922 1434 1216 1323 2021 1435 1233 3236 1255 585 870 821 940 800 1223 523 1338 785 884 1674 1676 1000 1372 518 3440 799 1265 767 682 1859 1927 674 1048 1215 452 803 430 603 404 355 841 500 426 871 671 109 488 449 506 675 1061 569 658 575 795 409 828 776 534 560 2018 650 573 2291 2796 405 1829 2497 1204 324 264 472 1591 999 2352 2576 1875 2150 1338 4443 1040 1191 579 2741 569 2088 1702 1001 872 844 926 1924 2186 2158 942 2090 1588 561 1146 704 1231 3090 2412 540 1490 1593 724 -494 -634 -524 -554 -545 -524 -207 -506 -536 -550 -692 -421 -601 -418 -495 -288 -281 -250 -195 -294 -441 -136 -457 -691 -597 -667 -241 -624 -408 -190 -494 -294 -1109 -660 -143 -414 -347 -270 -538 -286 -113 -356 -161 -431 -115 -198 -588 -448 -672 -538 -93 -330 -393 -531 -269 -428 -196 -557 -366 -334 -302 -285 -157 -196 -87 -269 -141 -97 -170 -217 -193 -180 117 40 -16 71 20 0 -29 91 41 -5 4 36 61 -28 35 -118 -17 -145 -58 17 -48 -89 86 -54 48 -16 59 241 57 -75 -17 35 -94 33 13 -13 -90 -13 -11 -17 26 172 -5 23 -131 19 171 91 15 44 -7 167 -82 30 84 54 74 -32 -15 -139 -37 58 27 24 55 -93 69 -16 -8 -97 -15 33 -83 -79 -51 -105 -29 -68 23 217 -56 -108 -222 96 -75 -46 -52 366 125 -24 144 80 -64 47 124 -151 2 195 74 150 123 440 44 87 -122 509 59 86 34 680 436 359 174 527 238 42 585 266 -102 -22 357 82 340 -93 57 2 99 191 764 34 297 -9 336 472 189 122 118 87 882 567 69 259 226 292 12014 8663 9163 12013 6021 10531 9586 13353 11566 9318 8145 14020 10560 7806 11109 9883 9220 6188 1866 4048 13331 10032 15216 6078 9596 9621 5137 9518 13522 14321 9271 10811 6755 17246 8487 11557 15181 8798 10988 13845 10014 10361 10262 9433 18927 8384 10391 8619 12286 9012 11109 8781 5907 6167 8816 8361 10661 7007 15895 2757 9047 10380 11977 9783 9046 10990 18753 12299 10610 9294 4771 5828 129 230 692 341 247 347 93 382 456 573 727 538 394 72 658 386 176 717 79 255 556 236 2146 1425 2509 2202 1250 424 -36 245 30 384 665 353 277 149 498 2794 332 281 550 741 67 343 1698 333 279 136 231 681 1609 408 1776 -102 1773 680 1714 817 233 1581 1303 912 1136 1783 1575 2180 220 3024 284 272 1060 3479 1203 1067 1183 801 567 877 329 952 1092 688 1284 524 1031 649 825 1014 593 958 412 1070 806 219 1074 1819 947 1211 655 1351 1017 543 769 1226 703 1122 632 676 390 676 521 515 888 1128 579 567 707 495 682 790 698 550 683 1315 968 1614 637 533 648 1675 353 141 567 547 460 493 553 810 521 616 564 709 731 701 252 334 390 187 312 398 111 366 283 641 395 149 653 197 207 185 277 272 150 262 235 156 270 574 324 530 319 571 290 215 307 307 437 495 619 294 270 388 328 298 401 258 179 273 309 183 414 419 388 747 371 394 569 412 356 287 308 510 288 300 252 276 232 389 190 278 365 272 227 174 278 53 2450 1899 1698 1879 1637 2056 979 1226 2092 2871 2869 1212 2414 1876 2097 1942 1330 2083 253 1985 1677 512 2121 2464 1809 6350 1751 2818 1658 944 1410 2081 4386 2693 1804 1566 1746 8666 1405 869 8505 2268 1474 7857 4760 1253 2521 1377 1742 4091 5807 2746 6109 3545 3047 2126 4498 6996 751 4396 3700 1967 2103 2872 2419 3955 980 1875 1301 1263 2003 9956 162 139 165 131 137 171 101 47 170 115 154 17 142 0 154 160 49 123 141 93 84 113 164 143 83 200 219 291 203 376 80 220 202 352 228 153 70 411 224 258 301 274 146 184 765 86 198 108 403 121 137 139 142 142 185 239 302 226 270 50 155 123 241 131 114 141 238 284 95 164 136 254 128 57 55 117 112 114 10 47 94 23 143 24 156 64 53 24 92 -68 50 71 38 -4 26 97 41 83 26 86 6 91 60 47 58 99 14 76 18 84 63 11 78 48 97 55 73 -2 128 79 92 44 75 109 41 -19 60 -63 42 25 37 14 1 -41 77 68 44 127 3 34 81 34 48 15 200 365 168 290 540 -24 47 166 231 156 5 78 -12 -16 72 216 3 139 130 34 66 567 201 121 115 -38 197 158 -103 325 17 -228 -229 215 93 189 8 13 243 181 262 159 218 530 391 126 -117 94 151 167 230 -212 53 68 442 189 151 -354 76 177 128 69 -183 106 138 109 97 242 167 -34 59 221 5700 5701 6637 12444 8774 6333 6786 8866 9667 7632 6844 3813 8080 5684 6774 7931 4101 3764 4699 5680 4316 7948 6852 5343 4448 6895 10249 9799 8140 7649 8850 6334 3970 11444 7301 10013 10993 5434 7739 6947 5748 5902 2880 3887 10744 9068 5832 6879 7294 5468 3196 5304 4823 3544 7214 3927 6795 3809 5831 4139 5012 3578 3868 5433 4332 6734 6258 4659 5699 3053 2806 4199 113 -158 67 472 32 375 -51 -456 211 389 864 -146 114 502 237 -210 220 367 193 251 294 -145 -88 -474 -176 483 43 539 23 99 264 146 -419 273 102 253 173 260 -119 -7 318 100 408 284 -76 66 231 148 92 89 249 255 485 -434 421 65 18 471 -28 -144 -160 215 118 44 112 221 13 45 14 67 473 114 685 149 6127 3832 -59 665 908 7198 1721 2596 6692 13455 3284 788 4446 2004 1322 4519 269 -97 1277 299 11468 515 7793 381 2320 214 429 1557 1340 488 -230 753 509 14 632 792 593 1155 110 -236 1287 413 170 64 133 -34 503 335 551 -136 -74 445 167 1342 749 86 244 370 160 318 1171 357 374 181 634 1683 2061 499 375 1100 -3 19 1620 216 -2 65 50 938 512 197 230 1245 216 162 254 985 119 312 789 52 -56 54 1304 431 1929 299 311 153 20 258 48 52 94 12 51 102 -4 37 866 30 10 7 84 -13 109 48 -22 3 -59 37 115 10 84 175 31 50 0 182 43 81 -146 -68 -46 7 114 106 160 104 551 47 66 101 679 663 766 728 772 760 218 269 684 679 1078 299 572 651 655 659 432 673 372 472 289 284 565 1184 549 800 458 798 402 419 456 833 376 562 483 481 321 430 504 279 546 371 431 484 446 262 507 533 538 406 516 572 828 469 356 558 675 760 381 562 211 291 427 471 393 390 291 476 482 381 677 551 489 40 1294 958 217 158 175 923 320 399 1105 124 2280 905 522 113 19 -123 -33 65 268 173 195 710 155 96 390 108 63 357 44 -85 -104 242 211 385 84 95 156 192 42 -45 111 34 44 86 57 9 308 23 31 -75 -65 231 51 71 162 123 114 112 5 66 140 12 87 227 18 203 203 -14 -41 71 146 266 313 285 372 576 269 341 296 313 387 121 477 271 184 191 137 102 253 240 224 295 158 225 122 455 409 521 268 441 401 361 -20 522 312 434 119 249 566 298 265 210 492 158 313 82 192 379 469 269 372 287 125 344 399 367 632 555 212 194 296 306 235 179 264 182 182 445 64 312 332 218 183 62 8 210 75 131 39 167 190 172 166 6 0 64 144 96 180 299 136 231 85 58 86 200 169 215 166 183 121 26 156 218 158 120 60 110 114 61 106 31 131 127 84 60 71 126 111 64 150 131 112 355 118 115 85 42 118 330 45 137 -1 -1 96 47 113 75 180 54 10 117 303 25 -225 -98 -322 -297 -103 -197 33 -235 1 -326 -157 -118 -393 -213 -68 -10 -454 -136 -168 -134 -93 -104 -168 -262 -236 -152 -113 -150 -93 9 -24 13 -101 -24 -76 -217 45 159 -211 0 -166 -214 -79 -77 49 -7 -96 -56 -41 -168 22 -250 -248 -83 -64 -144 385 -243 -29 -28 -348 -145 59 -58 -9 -33 415 102 -40 -242 -190 -129 90 122 125 316 236 199 257 181 209 76 94 98 35 142 133 235 43 21 142 184 153 154 273 165 162 138 176 182 191 312 151 230 148 242 79 85 81 169 256 242 129 196 161 46 511 638 52 79 311 161 90 101 72 143 175 189 307 109 300 223 155 174 106 216 39 65 333 149 62 107 82 68 -35 -57 3 -71 -98 -20 -38 -103 -133 -19 -49 -48 107 -118 160 31 -129 -200 -20 34 -48 -56 61 -67 -27 -50 -36 -80 -90 16 -99 -45 5 -54 -78 -51 -30 -33 -46 -81 -76 53 375 -36 -27 42 -32 -55 -56 -80 -25 -21 -57 -21 4 -4 -101 -22 29 -36 -237 -29 10 18 -24 -110 45 -83 2 -129 -128 -25 56 149 45 44 -5 42 -29 113 48 81 -51 -36 62 34 -11 154 27 68 68 82 48 21 96 -119 -39 68 67 75 -8 93 -39 31 29 59 -18 -23 0 -17 108 -14 86 110 20 -14 92 111 117 39 32 138 23 12 89 70 11 332 104 163 -7 -43 40 -54 -7 51 81 38 97 5 12 9 169 7 68 274 664 443 575 464 126 178 167 165 270 141 430 227 131 706 227 278 531 212 154 145 232 379 145 570 217 851 695 624 551 369 230 616 172 252 142 1280 420 854 304 525 793 318 348 258 151 657 472 235 83 267 427 165 207 340 1078 159 453 346 317 155 90 157 165 115 282 177 59 399 708 360 821 -3073 303 -440 -2247 -95 -55 -365 309 -1137 -246 -291 -455 -277 830 -81 -21 -176 -1300 -344 -189 -478 -475 -973 4 127 -1136 1206 737 55 192 -1 -592 329 173 504 -196 -201 -186 -194 187 -1608 -255 -163 -388 -36 11 112 -15 -288 -1317 -148 57 319 -633 60 -570 -307 39 -461 300 -374 -310 -564 180 -125 -253 -33 -68 -259 -759 -259 560 -358 1461 1970 48 1798 677 1749 1242 1330 691 132 3600 1593 2965 -338 -336 -364 -164 -221 79 143 774 1884 0 221 1813 -163 1275 1262 80 1112 -115 -149 307 816 2128 2502 -360 1709 1123 1533 -143 1468 999 -57 201 -281 1186 2253 124 29 1342 -237 1319 575 2800 -24 994 1088 416 1899 965 171 387 3159 1876 1987 174 49 -48 721 437 122 288 344 303 849 118 210 28 498 346 92 475 152 178 246 -25 680 58 2132 362 86 1135 184 266 204 162 679 20 302 232 152 332 561 890 525 205 456 196 48 225 214 380 208 1447 396 353 216 237 1164 508 223 1711 60 73 247 383 645 59 48 -109 731 114 971 592 245 351 263 288 -49 190 -27 181 43 -73 -126 4 26 -137 -544 -158 53 29 -89 45 8 -146 180 -196 -315 15 -60 66 26 -155 105 92 386 508 1291 125 53 842 -84 358 1165 333 591 -67 104 2140 12 -7 133 -78 -25 -96 49 17 254 65 -76 -60 -297 -120 -24 -284 121 -158 -192 -59 -151 447 -344 2 -15 984 481 -172 608 547 -172 314 -17 -24 4 -50 -27 -1 35 -15 -21 -14 5 -15 16 -52 -40 -22 -115 -19 -21 3 -67 25 76 -20 -5 -16 0 -7 -11 -42 -15 -12 13 73 -24 -32 -42 -66 -44 -11 -15 -77 19 10 1 17 -9 1 37 48 -5 -26 -40 -33 14 -22 -2 -24 -56 56 -93 -48 -14 49 -10 -17 -29 -4 -31 -2 -62 -20 -38 126 247 427 172 117 125 54 170 60 237 204 700 344 92 115 289 115 537 540 104 85 121 835 634 305 251 151 611 124 163 321 210 313 423 164 40 148 107 174 156 151 245 79 50 68 149 88 208 116 56 169 383 193 535 168 84 82 296 147 302 108 178 121 196 201 137 447 134 283 449 460 63 269 3986 -833 2215 -459 1645 3 -820 1967 5202 5619 -128 -102 -104 -881 2229 269 2219 1657 895 -309 2621 1090 845 2791 1158 15997 3925 -300 197 586 465 1095 582 865 700 4666 2286 13330 1787 1571 8390 -112 4812 2617 6106 -394 4037 -191 13928 4546 -134 7 3226 2188 4660 700 2079 151 6482 214 1087 1101 2374 6595 1947 1839 8656 20520 781 149 1105 2376 1966 6032 3193 500 1019 1266 7109 3018 1372 2387 4944 2144 1492 3707 4138 1818 1817 1963 3220 1717 2073 3519 1187 4177 2398 4000 4429 1501 3678 1922 1043 751 6084 3448 2926 1284 3369 2632 2766 1922 2725 5147 1604 4028 2013 1485 1025 2404 847 1651 862 1542 1547 1092 1805 3106 2420 1897 1437 2416 1405 1152 1406 1337 2543 2984 3162 2210 1977 1027 1942 384 276 305 315 325 258 166 288 272 228 716 216 311 295 359 289 224 435 314 515 425 117 344 588 410 528 313 761 398 196 295 374 347 344 210 253 153 282 212 185 339 565 320 241 364 198 333 303 307 217 327 719 516 207 269 319 316 643 159 199 108 178 40 241 228 355 283 307 288 376 296 167 1 -531 -489 582 319 60 191 -65 -1529 -977 440 209 -253 -341 -364 790 -243 -587 -120 -515 38 867 1251 352 -1315 -454 -774 -5 -1242 1332 -259 -110 -605 754 415 -49 -227 621 -672 1427 -91 -468 10 -343 2445 379 -304 62 915 -259 194 -1677 -601 38 -212 371 -109 -682 298 -55 -369 106 -57 -417 -230 -233 47 228 604 4 -252 -7 4770 1118 13366 6523 572 795 6377 20599 5402 2212 1964 21229 7145 3228 5674 5460 3272 4043 285 1796 4536 638 7586 5953 9403 212 1346 880 10076 13149 531 4652 133 6915 696 544 1806 399 1342 5151 470 4109 6975 145 187 16 179 279 7505 179 244 111 -26 1856 179 901 458 366 6858 221 163 496 373 355 291 283 18459 1963 8190 3170 97 177 -103 209 87 536 -171 218 46 126 -222 389 -82 750 -102 26 130 207 172 -204 4 41 157 19 98 -284 104 99 422 -311 -88 75 7 -109 -250 -118 38 5 -8 -110 219 -19 16 424 -60 0 548 -58 -32 51 73 14 26 37 -72 183 165 0 90 -72 -45 -132 103 -139 72 185 44 -31 47 155 -38 -114 -51 0 167 252 143 210 -178 -18 193 -272 570 452 -755 532 -174 337 434 218 273 170 599 218 472 173 348 753 588 167 -206 696 479 15 314 678 679 146 283 -307 247 84 47 257 -154 150 80 0 1304 187 414 248 -27 -9 58 450 164 427 19 319 599 -1 324 374 121 315 425 -41 202 -57 983 72 224 369 440 693 425 589 355 531 413 484 599 568 457 457 761 193 556 549 572 487 180 358 242 366 116 423 497 477 379 199 418 380 542 450 232 552 346 711 198 292 241 653 414 245 244 701 484 274 775 539 307 62 361 175 229 172 74 90 602 355 736 354 330 192 198 286 275 250 321 351 742 1395 730 134 121 442 1373 1493 1287 1353 1631 1158 424 1199 699 1085 1254 593 1505 1534 1131 547 424 1384 574 498 499 215 972 2797 1274 1338 398 1254 1408 455 1120 1712 1962 1051 1078 557 505 405 1196 1089 499 340 282 452 320 93 1303 613 1051 521 462 469 1219 1261 1115 890 1278 636 560 932 923 354 405 512 389 929 993 997 900 461 592 485 263 125 328 246 145 319 143 329 397 578 387 258 253 327 356 261 371 312 158 279 286 210 277 -2 544 285 489 313 429 330 360 287 236 400 241 178 244 179 943 271 254 130 144 194 459 16 109 313 239 176 156 145 231 181 206 285 362 417 331 209 54 167 321 259 259 202 283 324 215 219 187 251 873 240 745 1680 623 492 1249 800 1169 489 450 1010 302 233 458 1393 336 34 940 -34 1402 2134 768 195 678 977 1940 1197 1526 1749 807 282 365 2650 1596 2259 1322 1415 906 1787 1103 902 317 607 3079 854 99 742 1309 485 1275 208 555 231 1267 865 2067 510 2288 713 2763 1242 1820 840 1005 727 2893 1488 1320 751 -2 1113 108 48 500 -211 367 666 53 -58 -138 3256 755 14 1538 -112 -131 1234 -169 578 980 1415 995 904 -268 666 968 2117 4069 3726 1154 1209 2197 13 1479 4040 1996 2660 776 1561 1868 1648 1715 1949 942 657 3916 6050 1361 1223 2207 1304 1456 1264 2264 1102 1125 888 3629 881 1022 1074 1819 1058 1355 1373 2160 2015 -50 688 1358 209 697 1344 -192 -223 -180 -173 -156 -177 -49 -115 -184 -151 -236 -54 -142 -44 -93 -26 78 -197 -93 -80 -186 0 -100 -78 -213 -29 -65 -77 -116 -15 -120 -5 -97 -83 -147 -251 -74 -56 -94 -34 -127 -13 -90 -101 25 -82 -194 -144 48 -130 -44 -168 -164 128 -102 -77 -155 -131 -98 43 472 -66 24 10 -63 -34 111 -80 -19 87 -115 -27 154 -64 52 -51 81 323 42 257 230 297 355 -24 150 221 202 249 149 123 1606 255 60 -97 223 143 236 40 89 3 -76 33 151 57 55 247 49 123 -50 93 147 97 -22 118 -24 -18 2 -86 153 -98 122 -58 59 -65 53 60 52 111 -154 125 17 531 219 20 272 17 165 130 127 14 50 441 339 449 -83 -110 -75 -42 -42 -36 2 148 -10 -69 -152 -35 -118 -72 -21 17 -23 12 -38 6 -22 -17 -14 -73 -69 -7 -9 -231 -39 -11 -37 -87 -74 -31 -12 -61 7 -8 -47 1 -137 -14 -33 -24 17 -116 -81 77 -31 -76 -48 -57 -202 -96 15 8 -61 -135 -37 -76 -4 6 72 -27 -64 -38 48 -40 -14 -89 -38 33 263 76 287 77 67 27 -73 -102 209 21 209 -280 50 -430 -89 54 231 188 23 192 -199 -91 -124 173 85 190 -79 183 197 63 -62 47 220 27 186 106 -83 148 63 290 322 -376 -8 67 202 -229 -15 212 216 117 179 -248 -270 -345 -31 -35 177 -133 -125 48 -31 -190 -249 -41 243 143 -49 123 -87 42 332 66 1343 1014 1208 302 390 1187 319 1733 1896 2289 204 1847 865 376 494 1100 550 908 312 468 823 795 1524 1789 806 1132 795 1109 1661 2132 947 1330 653 2451 779 1292 1062 1688 1245 3736 2072 1239 1554 2074 3411 1455 66 948 3684 1259 2252 1312 704 1311 864 1197 2782 1508 2669 1211 1369 2119 1186 1150 589 1111 1880 1240 814 1001 1212 1619 515 281 424 266 390 237 189 418 384 449 621 285 31 181 493 279 125 74 -209 448 354 -89 406 669 74 695 334 646 579 213 487 371 613 544 210 153 277 383 377 426 537 99 141 214 167 316 319 336 423 -4 262 455 569 374 153 -18 441 726 316 367 303 191 410 396 153 385 328 312 333 104 530 111 2410 2092 7484 6668 5828 4122 5686 7619 5487 2483 3885 11627 5863 3678 5159 5099 1672 2247 2337 609 3531 3366 5799 455 2977 2140 3003 6947 3711 2874 4922 2713 637 7269 4682 5519 2717 3112 3805 5296 1760 2281 3207 1768 4455 5274 2922 4058 3037 1835 2174 824 1204 1835 2100 1500 5393 2000 3486 2451 3596 1768 1276 2326 1333 2647 2548 2353 2065 2563 1884 2628 793 223 264 908 757 688 329 770 749 1001 1362 300 882 905 402 -115 298 429 664 593 268 -8 318 761 386 584 389 679 1055 354 119 388 380 393 865 390 362 558 430 677 559 703 647 308 721 74 496 142 210 503 473 1533 736 323 616 416 363 2121 328 -235 401 206 -64 388 620 501 655 276 295 656 597 518 -31 50 -1 50 -31 42 -22 43 -5 46 -97 -16 -1 2 -1 -1 -33 -18 1 -36 -43 -2 45 -18 -11 11 3 36 23 24 0 -16 -46 -46 56 11 11 22 43 26 30 44 51 93 95 -1 56 39 50 43 140 156 36 -61 -13 -25 65 29 15 -28 11 -77 10 15 57 94 44 3 -42 -9 -30 5 539 401 443 600 276 428 753 1015 410 383 212 373 540 422 415 604 318 12 155 331 375 399 611 121 433 696 795 939 893 1201 215 215 391 1022 300 1015 344 764 866 1227 692 451 490 425 1824 1286 401 482 1180 701 499 284 159 197 681 636 1075 545 613 588 466 951 366 595 337 425 1432 1093 386 279 278 7 -104 -12 -32 -20 -42 47 -38 -46 53 -36 -142 -28 -5 10 9 -67 43 117 4 28 -22 32 -77 -48 46 -11 -10 -120 61 18 19 -23 -68 -29 -41 1 -33 32 -21 -14 17 -21 16 12 194 31 15 94 -14 -26 -13 -81 -14 -20 -12 -35 -29 -24 -45 14 35 -9 -28 12 6 21 41 -66 -9 14 -5 48 10377 6814 6816 5959 3950 11111 5903 11156 9226 7521 7741 2494 7296 5462 6453 7788 7431 4157 4006 10557 7051 6587 7168 7650 3746 4483 8334 7445 8127 10367 5005 5855 4826 10496 10431 8529 3699 10806 7995 8677 5577 11682 6625 5007 12931 5811 4407 5390 7804 8427 6653 6282 5738 6453 7602 5018 10813 8003 6328 3269 3904 9625 4344 4953 6290 8311 8866 12184 5765 5886 3932 2099 3038 456 9823 1280 804 646 15074 18795 2874 1153 2020 1174 24214 5754 1934 988 5037 488 8929 420 386 215 744 2738 1014 524 413 975 786 531 656 779 643 820 448 413 399 273 583 478 501 864 441 364 435 416 575 782 672 539 530 658 772 650 550 92 420 873 302 4278 542 291 277 560 297 330 474 406 284 1068 839 3439 -92 -113 -22 -2 -44 -40 -34 -38 -43 -93 -87 -73 87 -22 -39 -148 -55 43 -36 -52 -18 -160 -77 -32 -32 -48 -26 -77 -132 7 -129 -11 -205 -21 -56 -11 -63 -42 -92 -39 -18 -37 21 9 -22 -57 -75 -64 -121 -37 -56 -156 96 -19 -110 4 -35 -112 -29 21 -19 8 7 -57 -5 -41 -65 -11 -6 -102 -95 -22 291 60 134 71 5 191 187 102 160 156 152 67 187 187 110 241 165 61 283 195 97 91 190 222 428 166 278 451 416 503 90 184 142 414 225 257 107 432 714 635 472 655 332 267 788 903 139 117 523 150 197 170 86 366 113 390 497 168 424 206 210 178 49 133 154 139 437 445 203 174 121 101 -456 -1101 485 -180 -634 206 -511 -15 206 139 -771 -670 -548 102 179 -628 129 -599 -203 49 158 -430 -986 -946 -796 -721 -96 -837 -773 -369 -8 120 -2 -784 -14 -506 56 15 -574 247 -418 -1395 -368 -728 302 331 -396 -634 420 -512 -353 -1617 345 -723 -109 -386 -795 -1364 -380 -254 -235 -179 -197 -680 97 126 -978 307 -365 -139 -448 -416 -34 -117 -206 -163 -98 20 91 -153 -261 -79 -19 -75 149 -112 -55 180 -37 0 133 21 13 -47 -163 -173 -16 -3 -121 -17 -199 -91 78 -173 -292 -7 -64 -22 -15 -91 -106 -23 10 -75 4 -111 -34 6 -68 -53 20 -12 -19 -31 -4 -150 -16 -92 -40 -99 4 442 25 -24 44 -18 46 58 67 68 -31 -24 185 -17 83 40 68 35 -3 88 59 -67 -57 -10 98 22 133 8 8 236 -60 -225 761 123 -37 134 71 -168 32 174 -105 98 83 111 -85 -42 -74 67 16 77 152 73 87 73 52 -16 -17 55 -2 139 78 18 215 70 181 -125 7 23 211 48 77 -166 42 1759 72 32 44 -41 272 170 381 91 151 179 790 462 -174 -137 -118 -281 -229 -128 -170 -98 -48 -179 -244 -28 -156 -174 83 -91 -123 -401 -171 -45 -44 -176 -158 -260 -305 -61 -172 -152 1 -110 81 120 -457 111 -136 -62 -25 -31 -92 -81 -137 -164 15 -111 -90 77 -53 -68 -128 -54 -107 -15 38 -348 -291 -159 -244 -31 -175 -235 -131 -188 2 -146 -114 -81 -103 -82 -80 -289 -95 -198 74 76 50 58 58 73 15 88 60 63 46 12 67 20 85 93 43 58 -7 91 54 21 88 140 76 74 52 75 54 24 0 8 37 45 37 22 37 46 89 50 63 51 66 -4 50 22 73 7 89 5 37 40 45 89 1 54 49 -24 25 33 32 58 -14 -57 48 43 53 42 0 0 -18 2 -25 31 -85 -7 -21 -46 -38 -14 -61 -70 -56 -77 24 -114 41 -46 -7 -185 -172 2 47 -19 -8 -54 -129 -25 -58 -131 -127 -88 -51 -82 -62 62 -103 -102 -28 -28 -22 -57 -53 -92 -84 -62 -40 -44 -20 1 -67 -10 -21 57 -82 -17 -78 -65 -21 -91 12 -38 -169 -143 -43 -54 -22 -46 -5 -24 -12 -72 -54 -94 -204 4 -424 -501 -280 -315 -51 -200 58 -32 -138 144 -360 6 -265 -255 -78 -18 -158 -305 -126 97 -142 -628 -30 -230 -101 -559 130 -209 7 18 -83 26 -305 16 -181 -103 28 -172 -193 -353 -70 -130 -185 137 -64 49 126 -132 -30 -388 -101 51 -207 -14 -194 -166 -20 -14 295 252 138 -83 -222 -67 -226 -147 -58 -379 0 -271 92 48 5 -78 99 3 -59 -56 -219 40 -30 -74 12 -235 -32 -40 0 0 12 -99 -232 -60 34 116 0 90 -67 106 -131 5 26 28 -136 69 -47 -52 -35 -41 74 -86 -83 -7 42 -7 -148 67 -2 68 -48 36 -42 20 -38 64 -48 -60 -89 -170 -59 -293 -23 -274 -20 13 -66 10 -98 -6 -109 -22 36 114 206 -16 -92 87 71 102 237 238 57 628 -44 294 109 48 135 352 21 151 336 288 220 230 5 195 282 610 927 1697 425 529 1682 386 629 2760 1722 1587 169 719 859 661 1034 447 252 1041 1717 604 304 397 642 295 1122 209 786 994 233 510 598 861 615 853 773 382 443 344 1164 894 1226 765 519 421 1359 739 1599 1406 2014 1700 1715 1999 843 1618 932 841 2526 855 1597 683 1030 1650 1161 1610 1365 1727 965 812 1948 2157 1024 2004 1170 2572 1328 1578 978 1344 1536 2338 1681 1408 1110 1938 1745 1555 1576 2011 1582 1293 2808 1021 1109 689 2374 1577 1396 1583 1187 1278 1024 1655 3326 2307 1318 1156 1357 1169 1006 835 890 1103 2166 1416 764 1048 1604 1634 138 86 238 321 94 414 -91 87 39 290 582 26 227 84 -11 -49 -13 34 74 -41 157 97 227 27 363 511 228 257 114 48 56 -5 947 64 148 106 352 282 2 -58 263 21 153 740 580 178 1068 220 -216 680 939 181 1853 149 887 241 1223 -2 4 1660 1722 183 509 262 485 465 -81 232 21 32 579 1380 1508 805 2180 1061 1115 38 463 838 1402 1084 1502 1236 1535 641 1094 1502 882 1928 642 1432 625 380 1646 1599 1765 1286 824 890 1447 879 780 1530 1095 852 636 712 676 1180 1018 490 894 966 699 746 1680 482 795 822 1137 981 742 909 1165 475 938 966 854 1276 1020 560 643 445 756 665 802 729 1233 1043 407 1013 1004 663 -124 -72 -5 29 -121 85 -38 16 -78 65 -135 46 -58 -68 -102 63 -3 -18 -20 -173 -116 -28 -44 -200 2 93 0 -54 4 -44 83 -82 -2 -78 -49 -31 84 -82 23 -85 -15 31 -36 -53 -115 66 -36 -89 -97 39 -8 179 -43 -114 -87 -90 -5 -39 -134 -76 -2 -55 -18 27 -83 -35 -79 -129 -84 -119 41 -20 88 69 55 45 127 17 19 25 71 107 97 -25 39 118 71 -60 76 179 53 71 89 -6 61 94 13 58 -8 101 148 30 39 57 140 27 84 71 20 17 43 -12 27 -31 16 23 0 -8 73 -18 101 86 83 -73 -7 13 48 16 40 146 32 117 -136 -138 36 -7 59 43 39 39 21 -9 131 -50 -171 -189 -40 -27 44 -16 -83 -106 -75 -309 -264 -99 169 -293 -6 -43 -127 -77 -280 -316 -214 -69 -97 -590 -213 -48 237 -213 -225 112 -348 -75 -136 196 -112 -80 -119 47 0 164 -87 -90 -182 -119 142 11 11 -26 106 -5 -245 -363 -345 -180 44 -14 51 -529 54 -103 -26 -218 99 -85 -91 -34 40 -151 -6 -199 -146 -45 -46 -52 -23 -25 -168 -73 10 51 -64 61 -14 -40 -91 80 -69 110 -129 83 -20 4 167 84 -3 -121 -69 -82 -1 -90 10 -5 -101 -16 -220 -4 12 -22 -58 115 0 -19 18 117 2 19 103 -103 -86 -15 130 -33 45 150 -132 -364 41 -6 139 11 -200 -112 60 140 -1 -142 50 75 158 89 84 4 -77 -221 411 1033 244 1413 1022 600 414 540 459 456 982 288 -82 633 456 330 70 788 263 257 237 354 522 1163 386 210 184 273 460 78 481 556 451 334 381 277 228 144 373 42 368 541 175 443 439 217 132 267 156 268 346 882 103 680 1189 233 292 492 261 574 383 171 187 211 79 163 226 139 107 322 545 409 88 139 29 74 221 237 95 106 147 150 557 78 242 110 280 282 129 120 1340 156 187 117 162 143 236 182 48 237 195 74 192 124 241 209 15 112 113 80 136 65 91 240 154 141 105 128 134 151 88 76 139 90 26 181 200 84 126 180 184 1535 146 176 77 137 136 233 239 187 94 214 463 -25 306 875 2522 2816 4317 2775 3515 689 2150 382 1859 48 580 1186 1309 3845 1468 791 1617 671 399 2957 453 206 229 2561 2805 5729 2247 3347 3919 1181 941 5284 2032 2906 833 6606 2321 6214 1518 6945 4263 1878 1969 -66 959 3522 3144 1387 923 1905 3394 361 3893 2410 5645 2785 3495 4759 6935 4394 1689 1147 602 1809 3462 2762 196 2396 4202 2353 10 36 141 77 211 123 77 110 112 155 134 53 100 32 164 305 29 126 126 229 74 39 192 1192 150 128 100 142 220 167 32 141 86 109 66 0 41 198 133 185 74 202 91 64 126 26 83 32 240 65 114 158 202 127 76 8 204 148 76 112 148 197 2 94 144 70 193 175 39 197 123 91 442 406 469 602 622 482 346 460 497 406 603 163 603 406 526 380 265 698 406 435 277 139 454 536 537 398 398 601 459 478 378 341 389 382 365 293 217 421 382 318 305 353 331 335 430 283 445 210 532 511 387 344 564 455 235 407 384 561 236 281 54 180 333 139 378 437 312 374 365 339 401 383 644 245 4851 1999 357 99 701 1950 274 1225 532 6377 628 565 2128 3153 888 4349 3149 329 675 195 5460 422 4846 158 1187 339 353 508 823 70 476 691 306 82 132 138 720 277 181 350 141 197 111 61 139 75 339 97 278 550 289 106 344 205 56 393 62 639 117 61 67 126 245 319 462 209 2092 619 329 185 14 60 20 -69 -20 48 -14 46 -74 94 -13 -113 22 50 -3 40 -98 71 -3 28 11 32 132 111 20 -26 79 6 -47 -5 -7 -21 70 29 -27 -31 7 37 -31 -25 19 152 15 16 -13 106 24 -5 -18 -67 4 -45 4 -58 -73 -44 -15 145 -32 26 -102 -74 59 58 -32 -55 -7 -11 -31 -34 -18 -104 22 45 -86 -25 101 32 -63 -34 -24 31 -133 20 -93 30 30 84 -98 9 -1 -39 -2 -10 -7 -121 -50 3172 5 36 40 250 3 100 -56 -83 79 58 54 4554 -31 2315 445 157 -29 831 7533 122 1813 -9 924 222 375 42 946 -98 3943 -67 4399 311 136 788 2758 2346 2245 301 632 2983 35 1960 -28 416 6074 1764 -67 -4 109 98 85 -6 53 -20 -20 62 -19 -35 -12 96 90 59 7 204 42 75 145 23 -49 254 71 8 -26 72 99 69 136 100 -82 0 36 -32 8 16 28 7 17 -10 97 -56 8 -52 71 138 18 137 32 89 183 106 26 92 17 81 -65 122 -72 37 134 64 25 97 26 -15 42 47 -2 0 252 48 160 125 134 91 -59 55 255 -31 199 99 13 114 220 106 84 272 111 160 111 130 152 284 132 238 51 143 149 126 142 151 4 123 173 73 50 109 37 11 130 440 115 137 100 56 167 157 53 72 41 59 178 115 33 157 195 95 -65 2 -13 -109 -2 151 44 131 61 -6 8 42 298 99 -59 -31 -49 36 31 -6 7 28 -18 -16 27 -37 39 82 12 -6 5 52 126 -10 -81 -49 -26 92 -50 26 -12 -31 41 -33 -16 -72 26 -10 38 3 40 17 42 -6 -72 5 -33 -7 52 46 -56 -53 -61 -73 -39 23 111 -103 2 -94 -19 -78 -32 84 13 -14 5 10 -16 -42 58 -26 -36 37 -87 -15 10 307 82 294 296 135 -161 339 -17 -254 73 505 -91 112 46 99 137 445 66 -132 100 182 353 -94 305 231 -116 223 233 46 138 468 257 216 84 245 119 -67 241 -23 57 -131 1 -73 -109 151 -10 197 215 135 7 -148 125 187 192 273 -4 -259 18 55 186 208 177 397 33 -150 -5 -22 39 -2 -15 170 -33 40 -8 -28 -64 -60 -46 -3 -52 -25 -30 -10 0 -44 -42 -59 -11 -71 -12 -67 -44 13 6 59 20 -67 -8 2 8 -19 -26 -16 8 -105 -16 -79 15 -49 -42 15 -25 -61 -42 -41 -31 -59 -51 -70 21 -31 0 -89 -31 -13 -15 -77 -64 -131 -56 36 19 0 -23 -52 -22 -17 -28 -34 -44 -7 -87 2 82 14 -46 70 33 96 7 24 17 233 109 -17 68 56 22 48 66 -58 28 -73 -6 54 35 65 71 -1 -43 59 30 17 1 -70 -19 -28 95 1248 58 0 1031 0 56 196 22 32 -13 52 43 117 153 82 -21 -6 135 -4 110 147 50 199 78 117 56 87 -7 21 153 89 38 174 99 22 56 -30 2017 829 2678 3663 3351 2195 1446 3355 1399 990 5749 747 2489 1124 501 1786 1540 1270 812 1538 900 534 2367 3941 1853 2070 1030 1676 1741 2203 617 2664 1958 1067 870 840 342 2081 2552 1912 1026 2393 1306 907 5302 515 2133 459 2565 1417 1211 1605 1293 1415 2685 1382 3350 1236 1482 1797 794 1367 970 768 674 1121 2319 3348 434 973 1359 1601 374 346 -52 -960 -341 -34 -177 5 17 -95 146 -281 80 -104 -298 -28 -23 -321 -295 -41 17 52 144 542 74 102 -48 -51 342 8 80 -52 275 -54 83 6 89 3 76 -71 -173 -74 -81 -316 -262 142 37 117 145 53 74 -45 0 616 -541 -159 96 -176 -78 -134 8 -174 64 -211 -263 -10 -272 -60 -130 -294 -5 -122 30 -134 -43 55 -111 -110 34 36 10 44 -141 3 -212 -114 90 -132 -31 -213 11 -138 5 -76 -169 -124 -152 -194 23 -222 28 -78 37 5 -82 -121 -150 -122 79 -125 43 -39 -115 -98 -123 -91 -130 -21 -235 104 -147 -35 -16 61 -251 108 -80 -117 -98 69 -46 -31 -121 66 -85 -29 -91 -70 44 -102 -4 -119 -43 -78 221 283 300 207 242 298 86 406 332 220 402 144 456 106 273 257 141 466 141 6 282 26 394 599 252 368 179 307 121 358 216 188 214 245 207 116 148 381 359 253 158 283 169 116 91 284 241 345 261 49 202 71 120 294 255 359 369 680 34 146 115 216 77 180 166 315 228 404 306 62 175 40 -344 206 125 127 40 126 94 112 205 83 149 280 181 -108 103 -37 141 346 -141 431 140 217 328 268 305 141 93 230 111 28 81 206 395 -61 130 -91 58 78 367 90 124 193 273 63 167 -213 6 53 146 -30 17 517 144 185 323 -222 84 623 86 105 -69 -324 119 120 -40 161 57 102 -277 342 -12 259 714 819 759 3010 1775 1039 1451 1420 500 847 1637 341 745 752 591 307 290 417 490 411 551 771 493 1184 627 582 486 640 807 675 423 818 809 712 760 693 596 523 742 558 429 425 554 883 936 874 920 632 638 688 443 489 342 639 2358 697 798 588 538 1418 382 352 262 508 633 799 509 887 441 277 643 439 -79 9 126 -292 182 230 67 122 236 160 -269 -74 208 -12 273 268 -336 -306 22 179 -7 -2 -89 -75 -71 260 187 218 93 206 183 161 61 335 15 86 109 41 -337 76 65 -65 140 95 309 -152 -88 136 139 -66 220 40 48 61 163 -44 132 66 167 211 99 -197 -51 83 117 93 134 249 141 -104 61 124 234 81 335 249 461 386 169 529 307 492 558 1434 506 -4 264 455 275 605 226 433 39 208 347 97 90 571 429 635 200 449 154 349 335 297 419 400 231 323 375 287 348 472 305 282 512 229 334 408 512 427 261 536 444 169 221 624 161 443 245 432 211 287 254 180 320 422 347 469 321 324 545 78 973 1293 444 1881 1916 2021 3055 1320 1501 1751 1810 4738 1135 1333 3225 528 894 272 1134 912 1228 1160 693 1138 998 902 1275 921 1117 1022 572 1278 832 1428 1625 1740 1478 431 1277 529 1127 654 410 1343 3026 3523 439 583 388 1783 1395 1502 456 540 717 1048 1770 1044 1119 540 969 1378 716 1447 2291 693 1199 1654 839 1305 1004 488 -78 -79 -23 -41 27 171 61 92 -188 437 -216 147 -100 172 218 -169 -60 -92 158 67 -52 36 39 -86 143 14 548 13 105 -130 128 436 52 104 263 -281 221 -104 203 52 169 159 147 231 -34 -138 211 273 184 237 -48 12 -197 95 -203 98 213 330 206 105 96 317 33 171 155 -53 -68 -225 145 124 -61 134 2130 1291 3497 2214 1631 2211 1704 4922 2485 2103 4115 2082 2377 1719 2513 5052 3689 2040 6374 4547 2886 1417 1781 2895 1464 1301 3048 2624 1647 2305 1538 1997 649 2754 3363 2490 1227 1115 3110 1828 1592 2849 5325 1119 3414 1124 724 1909 1797 1361 1689 2437 1590 812 936 876 1421 2017 1967 1608 1528 1296 1614 2021 1620 1075 2600 1878 1289 3445 2196 1741 212 127 386 145 47 139 51 -52 158 89 294 8 79 164 538 283 170 102 164 483 330 113 317 176 414 90 77 215 88 72 199 245 521 53 199 121 215 159 43 245 351 251 324 5 321 264 290 -36 381 265 298 303 236 187 331 56 127 -68 148 -45 222 313 90 239 271 283 216 154 39 324 355 221 200 79 2101 415 199 364 217 2241 264 574 576 375 544 301 264 519 43 -37 6 1660 478 367 537 569 352 227 317 412 186 155 417 194 269 815 572 865 219 419 179 152 191 430 165 316 173 83 198 189 458 235 678 106 98 292 255 409 228 -12 164 79 94 272 171 167 520 571 125 256 547 204 254 160 -32 -2 45 -11 106 31 -83 -43 13 -3 61 -77 332 2 57 -438 -112 -74 31 41 6 -147 16 -27 -139 70 -51 99 -40 -92 35 136 59 28 43 -82 70 -22 5 -109 -62 9 -20 19 30 -31 37 41 -128 9 -71 219 -9 -39 -17 -56 -98 79 -43 -170 29 -31 -1 43 10 -9 91 -30 -31 82 -149 30 594 214 528 282 613 491 253 406 265 549 286 59 617 468 197 433 320 466 223 288 339 210 258 357 539 559 350 683 498 322 336 258 689 599 189 424 310 427 494 361 242 205 332 363 316 269 585 286 525 391 421 10 519 462 467 441 495 200 84 442 4 102 200 38 308 353 301 491 317 142 432 210 199 341 56 117 309 521 9 114 5 274 242 73 167 386 151 411 112 163 71 95 173 60 119 563 338 227 259 456 320 116 142 305 452 253 193 178 208 16 105 154 224 456 123 91 66 162 200 355 205 186 160 361 400 264 128 195 93 151 234 199 114 61 93 185 80 102 233 93 128 142 414 208 36 -12 22 85 20 68 -45 86 -39 67 50 -69 102 120 127 116 70 102 106 34 21 19 46 24 64 -17 129 36 103 44 -53 -23 -40 -101 21 27 43 34 44 93 31 95 24 -19 188 97 167 -121 233 32 26 4 -24 127 -42 -2 59 94 59 0 16 -2 8 -9 6 2 30 1 -25 -9 95 61 -63 -33 -443 -2 -677 -432 -117 -80 -22 54 -361 -139 -430 -259 -270 79 -11 -27 -41 -95 33 -104 -354 -2 280 0 385 839 -159 110 455 -144 -397 671 -134 374 -150 -41 116 -93 -176 284 -100 -32 309 219 77 45 -107 -66 -217 -98 161 -156 -270 138 -114 -199 -133 -259 -77 -80 -125 -29 83 -3 -29 216 149 -117 15 -68 -172 -110 -359 -29 -144 -151 -242 -162 -224 -78 200 -84 -133 -116 -149 -230 -88 -55 -91 -39 -109 102 -380 -254 -243 83 -129 367 -206 -48 -19 -80 -370 -293 -124 -20 -21 -73 -213 -63 -193 -764 -190 194 -74 172 286 -20 106 -15 -150 -35 222 -209 -182 56 -59 206 -20 -132 -38 -71 -79 -55 -135 -130 -161 204 175 -42 -51 139 188 14 129 196 -60 1333 543 -13 166 -18 -29 32 673 138 217 2078 277 1879 1091 36 241 208 -60 59 -64 -39 -54 -28 31 488 49 13 73 140 21 50 51 -4 -20 23 28 79 26 -13 121 36 31 89 83 -23 28 128 142 -21 141 88 31 7 -20 1091 59 42 51 126 -16 47 79 -44 -9 768 342 172 -40 -79 -68 -39 -16 -4 -2 -61 26 -3 -9 -90 -105 -18 -24 -9 -129 -83 65 -30 30 28 -53 -116 -13 31 -32 -62 -105 23 -5 -58 -175 -34 -28 -82 17 0 -45 -11 -93 -66 -10 -13 45 -93 -35 -22 -35 -70 -38 3 111 -33 55 27 -15 -99 36 -31 29 -38 47 -116 18 -6 -16 25 29 -7 33 -17 -115 307 179 -165 98 281 -102 78 -15 -77 211 -99 -65 -18 275 154 -1 250 122 -78 109 -58 -115 86 -164 108 -249 520 -268 134 60 374 -58 -94 -101 1 -70 250 -124 168 38 319 125 -97 -96 44 19 -132 257 586 81 366 395 305 217 252 32 548 -23 -115 180 -176 -20 225 95 197 47 166 24 172 172 -33 1212 851 1256 1711 1066 1078 1779 1576 1489 859 1319 1521 2291 1476 1255 1039 499 621 729 1265 1135 1858 1004 1366 1580 822 1263 1467 1324 1955 1111 1073 797 2094 1323 1828 662 1959 1159 1831 1340 1141 913 711 3113 2703 1008 1284 1107 694 1104 801 873 676 1487 872 2654 688 1532 752 1549 1023 990 969 825 1194 2613 2307 1610 1021 290 925 -43 -26 -50 -63 -28 38 5 -48 -20 -78 -107 -86 109 -46 18 155 -66 129 58 -143 -3 2 -35 -75 11 10 19 1 14 90 -32 62 4 -13 49 24 -56 46 47 86 30 112 54 -32 33 -12 -43 18 42 -84 63 62 -231 42 -13 69 143 24 87 -40 -22 -81 -34 1 24 25 143 94 -38 82 30 -30 14 122 213 -113 -197 -107 95 -218 113 -161 467 104 24 140 -243 -201 -145 448 -93 316 -84 -256 143 37 435 -78 125 -74 -599 -217 99 -374 -479 -237 38 -320 96 157 -300 126 -252 -298 -78 -41 58 -12 333 -93 -244 -12 -126 59 572 -133 286 6 -222 115 -220 -319 35 -324 -95 -156 154 -86 -131 88 5 29 51 -78 107 7 63 51 70 7 11 144 40 -10 -146 -59 -32 -22 25 73 -41 -46 12 -75 -99 36 -40 0 -41 -58 26 106 -90 -6 26 -5 -16 -56 39 12 -12 24 20 6 21 -64 72 58 30 82 24 -18 -1 -27 -49 187 -115 187 58 -2 69 -66 12 103 -54 -64 -28 -44 45 -9 56 -56 -9 -24 -30 -22 85 127 40 45 156 95 -23 102 -34 56 242 -24 152 -74 128 173 112 27 85 30 -13 69 -93 149 224 120 115 149 -10 -17 204 228 124 9 140 204 86 59 -15 28 134 124 116 -6 94 104 57 113 125 30 29 239 243 103 91 77 87 292 14 0 -2 3 109 18 146 145 58 -18 92 99 95 73 161 603 120 468 72 -577 0 122 456 127 989 282 17 331 -55 313 -200 -466 -47 -132 88 -71 100 111 71 73 -340 -179 218 -580 -142 5 244 387 18 -40 212 -386 127 -125 5 -68 -347 -93 -300 -71 -95 -226 53 -523 -575 209 -642 -46 -183 -12 26 843 -37 221 -85 -262 1 176 23 -571 -266 -567 -123 -42 172 45 90 -4 -7 7 65 39 39 -66 -35 7 23 -43 22 20 57 107 -3 89 55 6 -30 69 96 192 0 29 82 199 39 116 69 110 88 84 59 66 0 94 57 148 70 29 117 107 220 39 78 13 95 60 93 -82 125 83 76 161 81 141 118 67 -28 -106 51 68 76 65 -12 129 59 104 149 63 73 28 118 221 136 26 90 -37 -71 -53 182 -134 73 140 -44 129 -167 179 -3 30 52 189 59 149 192 50 113 161 -19 181 88 45 139 153 119 -13 -60 59 18 47 -30 27 47 -79 638 559 5397 -37 56 152 144 129 53 -60 121 226 64 232 -322 31 -1057 -1938 103 -29 64 -135 80 73 99 24 262 66 -106 -81 -137 -27 -42 -89 -47 -97 -160 -77 -40 -177 -65 -56 -36 -85 -235 -52 -77 -47 -13 -78 -21 -178 -16 -76 -32 -15 -54 -60 -96 -110 -119 -45 -37 -12 -43 -59 -32 -19 -60 -124 -15 -371 -59 -81 -66 -28 -7 12 -20 7 -26 -155 -6 -174 -104 -9 -76 -7 -606 -1276 23 -91 -73 -95 -78 -80 -88 -84 25 -43 1221 800 1923 1260 1605 1537 847 1500 1556 1508 1181 173 2521 1168 1313 1384 589 445 572 1413 1290 2125 1089 683 678 1684 2197 2683 1195 2127 1481 1409 1007 2906 1642 2994 993 2047 1585 1965 1685 1650 489 1160 2989 3574 1381 1943 2322 1041 1500 1031 2853 497 1775 1180 2585 1859 1388 1132 2220 1090 1324 1270 2196 3155 2749 2643 2173 1016 1114 851 631 685 630 440 689 604 331 489 593 643 815 260 610 754 988 473 192 599 326 439 601 180 455 1092 428 648 327 825 349 355 282 431 535 517 491 293 284 313 622 211 366 357 394 292 455 839 435 353 403 500 466 430 400 718 279 392 618 686 306 262 314 77 50 244 411 386 432 365 406 514 669 287 -62 -413 -104 -915 -1068 -923 -227 -302 -1067 -797 -1753 -547 -740 -714 -1309 -70 -481 -1876 -1224 -244 120 -373 -167 -284 593 -796 -970 -2111 -1555 -331 -1257 -1487 -2470 -687 -206 -1082 -791 -303 -587 -557 -943 0 -357 -208 -889 -749 -404 -1183 -952 -539 -857 -2484 -354 -480 -459 -273 -328 -2067 -665 -396 -655 -185 36 -762 -454 -351 -997 -637 -399 -783 -216 -312 -1 278 162 792 206 -25 297 -1134 -10 396 -607 1226 328 -170 752 -21 119 55 743 -593 868 612 45 547 57 -10 175 635 -154 352 732 -208 371 1209 317 789 -155 204 252 868 778 740 152 343 1713 604 -19 294 81 -98 416 -347 -210 603 472 384 507 -406 699 14 750 437 529 417 160 205 856 343 1047 981 244 516 59 12 34 44 118 91 51 36 -61 15 16 -40 163 46 66 193 7 179 71 32 -14 47 -18 56 6 3 66 15 24 87 46 30 86 23 43 103 31 85 47 69 91 53 52 94 250 103 28 7 67 51 83 53 43 35 20 60 261 61 72 -50 8 -46 -4 47 105 157 81 142 102 39 25 43 187 9 138 152 171 89 19 176 129 73 113 -34 153 90 118 -68 39 58 85 160 5 36 25 176 164 104 158 15 182 88 149 82 76 49 128 -56 67 6 139 116 66 177 5 58 109 32 -13 64 102 132 85 90 38 308 145 84 139 206 56 67 69 74 66 17 67 18 89 114 103 177 144 -22 405 290 73 -256 -145 -183 303 204 64 103 178 262 515 76 114 182 55 98 125 114 70 119 465 447 544 370 125 390 598 124 307 670 -205 539 167 249 8 539 216 226 478 367 52 75 885 653 51 357 804 -124 211 212 318 273 298 384 679 198 228 139 63 291 498 77 84 170 541 597 451 107 396 -43 -752 -615 -747 -652 -523 -616 -318 -577 -673 -816 -786 -386 -654 -710 -680 -467 -459 -806 -314 -630 -356 -436 -756 -978 -565 -588 -459 -728 -553 -255 -579 -662 -688 -571 -320 -434 -469 -387 -557 -217 -401 -748 -333 -328 -449 -321 -519 -518 -573 -405 -397 -877 -398 -644 -237 -262 -427 -1165 -327 -298 -343 -400 -291 -400 -376 -385 -501 -434 -250 -337 -713 -345 224 254 358 232 544 395 35 338 494 107 339 129 1109 164 594 319 163 318 63 325 185 184 472 197 206 419 291 432 517 95 497 435 731 511 143 285 422 71 335 227 195 342 187 138 132 196 357 353 279 165 172 267 453 401 99 134 121 256 190 370 238 238 358 358 26 118 101 47 44 222 95 238 -197 -262 -124 -222 -234 -53 -86 -187 -325 -225 -192 -85 -174 -265 -39 73 -21 15 -47 -188 -294 -186 -240 -368 -164 -379 -394 -313 -273 63 -339 -176 -268 -496 -193 -185 -293 -87 -250 -42 -223 -216 -206 -173 -458 -93 -198 -229 -79 -141 -220 -580 -333 -368 -145 92 -252 -662 -189 -192 -85 -240 -116 -163 -129 -186 -333 -5 -233 -297 -257 -104 450 360 427 402 716 373 302 492 328 1039 454 273 721 337 444 469 314 296 315 450 620 430 544 699 794 545 2959 2458 608 461 2075 488 1009 2379 1608 1834 586 610 2439 864 1415 2068 452 497 2009 1044 805 1916 545 1051 777 464 799 308 365 617 653 1102 558 550 723 436 407 737 1115 685 1007 826 976 589 1104 218 64 -226 82 509 213 181 -213 1067 -372 487 162 -65 553 237 369 -54 -33 -890 -101 -52 -140 -43 87 -788 53 -234 -65 -423 -408 -15 -8 -404 -698 -398 -196 -186 314 -225 -36 60 -228 -292 51 -19 -238 24 -32 -256 -257 160 -170 -539 -415 -572 -80 -98 -258 -433 72 -57 -32 -545 121 145 -57 126 -149 -153 111 -279 -283 48 121 218 114 204 287 228 39 106 257 18 118 32 468 64 97 221 35 -151 206 186 113 169 96 135 183 82 7 246 66 341 8 171 137 113 222 294 66 265 86 335 339 205 155 141 644 226 241 91 219 158 242 206 152 124 132 237 130 180 453 235 14 139 171 159 143 230 347 253 267 0 177 55 -470 -122 -434 -318 -477 -626 -247 -327 -269 -322 -269 -109 -501 -187 -356 -386 -212 -445 -252 -346 -257 -252 -418 -520 -125 -136 -259 -581 -303 -496 -24 -349 -721 -204 -155 -140 -235 -303 -471 -237 -398 -342 -385 -334 -443 -92 -48 -269 -503 -82 -343 -472 -511 -367 -258 -60 -234 -458 -286 14 -186 -273 -177 -303 -142 -359 -211 -276 -287 -59 -327 38 129 235 179 167 419 317 65 166 243 353 276 114 458 72 239 107 117 -18 114 8 13 80 402 189 264 340 315 548 245 51 490 576 637 232 60 253 139 93 27 176 130 142 111 90 33 301 194 362 113 264 110 76 217 629 44 176 147 69 159 165 126 42 194 301 93 55 42 43 87 172 69 81 -182 -170 -110 -175 -108 -55 -257 -52 -99 -168 -340 -14 -114 -18 -147 -216 -115 -200 -112 -305 -210 -76 -121 -387 -69 -145 -213 -261 -182 -111 -108 -149 -82 -111 -71 -115 -40 -210 -188 -129 -133 -399 -104 -203 -237 -354 -163 -180 -194 -113 -242 -369 -267 -133 -197 6 -163 -307 -56 -127 -413 -412 -43 -81 -78 -134 -137 -141 -102 -147 -249 -15 135 216 288 154 160 157 42 144 65 10 358 142 225 255 194 81 -90 293 107 251 137 -69 227 249 217 134 157 247 264 103 71 290 77 194 201 73 71 98 76 97 210 310 130 53 163 84 128 201 4 109 22 370 -74 335 158 241 136 453 93 -74 -148 -210 -7 -46 34 123 21 52 -2 177 84 86 -1 -4 -70 -51 2 -49 11 17 -2 -87 -70 -48 -52 10 -18 -59 -56 -46 -47 4 95 -36 -67 -5 37 -76 -29 -29 85 -51 -28 62 -38 -49 -43 -39 -12 -95 -29 -13 -34 8 9 -18 -13 -43 -30 -79 -5 18 -5 -81 -77 -23 -2 -18 -38 -29 -34 7 -13 -2 -2 -15 -28 3 -16 -35 0 -54 -77 50 -801 -750 -622 -325 -357 -479 -122 -586 -476 -569 -304 -517 -423 -323 -496 -71 -326 -327 -295 -559 -358 -167 -864 -1192 -454 -516 -320 -717 -498 -399 -401 -488 -457 -654 -474 -447 -169 -370 -502 -299 -474 -546 -414 -232 -286 -21 -499 -454 -603 -231 -398 -485 -321 -573 -244 -233 -504 -522 -291 -153 -357 -336 -129 -368 -129 -335 -183 71 -182 -332 -373 -358 542 307 426 517 255 579 113 258 515 560 441 109 517 488 286 134 241 627 117 370 300 265 306 702 127 296 397 672 587 299 647 525 548 708 510 334 172 221 421 398 292 226 83 430 269 71 353 457 145 234 180 381 543 298 327 147 317 753 167 170 94 251 194 38 533 263 218 453 40 267 244 210 1088 625 1273 823 575 1197 867 1570 1352 408 941 666 1142 846 911 1080 729 395 653 429 700 932 1340 715 1188 850 701 1581 1359 2088 958 846 602 2057 1225 1074 702 2174 1135 1894 2687 1321 1391 3571 2464 5022 835 1257 1189 1032 1981 2899 569 1064 840 1803 2476 2985 958 992 1160 1056 668 1769 538 681 2244 1576 1165 731 679 665 -120 -158 -222 -238 -103 -63 -67 -30 -164 -78 -162 -133 -50 -104 -158 -91 -3 -9 -164 -130 -227 -43 -84 -341 -243 -243 -16 -120 -234 -112 -19 -132 -130 -86 -129 -102 -113 -116 -202 -84 -172 -109 -128 -114 -185 -157 -48 -98 -220 -86 -233 -137 -60 -206 -96 -166 -190 -98 -79 -132 -42 -53 20 -43 -17 -250 -96 -68 -119 -84 -100 -73 -1576 -911 -1475 -2070 -1224 -1653 -789 -1841 -1445 -1716 -2342 -747 -1310 -1397 -1820 -827 -672 -1582 -859 -1421 -1023 -706 -1392 -2025 -1383 -1410 -1235 -2135 -1737 -740 -1353 -1581 -1578 -1661 -1248 -661 -893 -840 -1253 -402 -1211 -825 -657 -1292 -718 -579 -1190 -900 -1084 -489 -703 -2307 -1040 -953 -1460 -712 -868 -2099 -1058 -886 -507 -773 -745 -637 -666 -833 -609 -740 -501 -1145 -718 -892 -64 -81 162 -207 22 -133 -70 17 -36 -268 -239 -195 -254 -8 -410 35 -27 -92 3 -303 -101 121 -107 -151 -64 8 -182 -288 -151 -30 -184 -191 97 -121 -123 -235 25 502 22 391 33 -310 173 154 609 -182 78 -144 9 316 75 -291 -26 159 -23 147 636 64 -36 185 290 166 183 -61 95 47 -199 168 -66 -89 87 421 -1419 -743 -31 -1231 -1078 -407 -203 725 -625 -623 172 140 -1273 -345 -740 322 -74 463 372 275 -774 -317 321 -1669 -695 -819 -1487 -821 -309 242 -279 -756 -2084 -698 -262 -494 -1155 -535 -1098 43 -398 -779 -166 -641 -107 -61 -1171 -756 -649 -346 -525 -258 -137 -563 -806 -485 -838 -350 -381 -552 -447 -291 -8 -310 -296 -295 -25 -143 -470 -74 -180 -231 21029 37884 26190 20909 24380 18636 28159 17347 28210 21618 22037 19842 23458 36297 20000 31321 37108 39663 33011 37374 27138 37795 20306 49267 41778 20764 17636 23324 21733 20332 32791 33797 24655 18208 26774 22297 30546 23104 18283 18949 23166 19482 24312 24377 9995 24322 28109 34139 21817 24538 20358 31261 36200 28622 28380 37774 15390 29500 31076 36329 29313 22116 29051 31530 23802 27087 19932 17049 27923 44125 38545 36150 13322 11994 10254 13772 14507 12919 15619 11564 12265 11196 12668 14330 13363 14807 12220 12117 16411 9421 14021 9042 14134 15172 12165 14243 12429 9324 11126 7629 10999 13543 9241 12210 5880 12629 12481 9711 11213 10858 12182 11638 10669 8666 13789 11866 11470 18006 7803 8551 11733 11813 11113 8194 5175 11659 9357 12156 10879 7507 14993 10811 7234 12188 12674 12417 12998 9548 13356 12173 14236 19612 11994 8121 -11 19 218 103 118 465 54 127 -17 116 996 152 402 152 156 60 -23 9 9 -4 231 -13 197 103 108 12 133 -45 244 98 -42 20 55 -49 -44 8 232 93 131 146 26 -15 351 167 -35 -51 -62 -62 231 572 165 -10 43 102 190 -191 78 59 106 7 -66 2 59 129 385 281 343 654 27 27 -23 -83 -265 -165 5 -616 -896 -751 -199 306 -639 -881 -1017 -110 110 -826 -892 578 -84 -528 -418 -34 -450 202 462 -48 627 -399 -59 0 -603 611 -695 -761 -686 112 -15 89 -477 71 -209 431 253 -213 -60 366 823 1118 -226 -644 420 -149 311 -982 -183 -288 -255 287 176 -81 162 605 696 -168 -27 -167 38 -45 745 134 250 -302 -298 -20 -878 -673 -188 -180 -443 -257 25 -306 -570 -776 -458 -319 -534 -347 -714 -193 -538 -714 -463 -541 -356 -343 -979 -1626 -704 -883 -323 -696 -575 -284 -794 -1265 -1284 -737 -392 -486 -530 -293 -604 -414 -339 -437 -363 -356 -461 -301 -748 -509 -627 -305 -570 -910 -519 -977 -541 -300 -376 -877 -468 -499 -536 -387 -401 -638 -250 -321 -318 -279 -162 -584 -798 -546 129 211 177 208 193 125 290 110 272 263 264 174 452 207 222 430 224 472 293 253 178 178 374 612 259 309 158 261 442 443 254 325 286 241 237 165 173 201 422 328 435 321 408 237 518 193 112 269 490 312 264 444 436 360 226 195 469 492 231 163 188 151 261 122 177 215 406 225 162 364 365 172 -12 168 91 -62 62 138 237 85 150 246 51 -80 159 16 83 -54 -92 -77 -80 -6 117 82 29 441 -37 -80 285 175 -52 97 46 30 -55 83 -24 130 83 87 398 148 100 59 17 50 679 -4 236 20 67 203 98 -86 26 -229 294 178 227 -69 54 -36 13 -20 70 -194 94 89 73 263 111 82 79 114 37 45 23 -3 47 -4 31 38 13 86 19 -11 42 -34 38 -24 51 3 44 41 81 21 27 143 -90 8 9 37 55 43 62 120 23 -6 35 -1 34 33 -4 14 58 9 80 16 51 -39 20 -13 54 -1 2 78 50 -35 19 37 85 112 37 14 -22 -14 -5 52 40 25 28 -10 50 24 69 91 197 86 174 167 145 181 315 108 98 230 174 203 279 295 83 299 123 142 236 175 194 273 103 319 215 74 185 408 241 161 224 112 131 430 345 249 152 273 317 288 146 282 195 165 612 527 14 226 312 203 190 345 111 311 311 311 568 276 428 225 289 344 213 140 97 62 357 261 215 229 180 271 74 168 -26 54 36 99 49 41 60 -45 -7 21 78 36 54 160 -312 -151 66 -52 -33 228 55 138 90 210 80 156 249 230 131 137 116 37 60 109 -15 101 133 552 85 -37 127 79 30 198 95 144 224 99 127 107 299 61 4 50 69 145 433 197 274 -69 85 12 -40 17 168 3 -29 37 23 86 -592 -651 -554 -540 -432 -529 -165 -318 -610 -841 -804 -323 -590 -438 -795 -436 3 -726 -391 -591 -527 -230 -625 -1176 -620 -572 -374 -804 -646 -177 -563 -873 -1077 -382 -225 -387 -639 -261 -325 -201 -328 -317 -273 -329 -273 -271 -631 -463 -476 -331 -243 -666 -342 -912 -279 -208 -397 -1029 -311 -521 -200 -488 -288 -270 -280 -273 -215 -204 -249 -454 -489 -259 76 146 65 53 187 121 65 54 147 31 83 14 158 46 91 222 245 83 109 99 55 56 74 119 94 61 91 198 107 170 120 18 176 250 24 130 70 170 159 170 91 379 118 50 79 66 53 302 159 50 95 106 9 8 49 35 133 119 90 79 57 80 49 74 25 53 117 48 31 87 87 86 363 281 673 356 417 573 115 535 400 311 339 220 604 241 391 689 416 324 604 567 612 436 504 585 213 215 294 9 193 405 192 329 280 161 224 381 212 558 529 393 311 481 543 249 757 128 153 326 538 238 271 353 545 585 293 355 432 609 117 74 256 361 245 154 150 186 242 339 155 421 651 231 115 -9 35 34 -3 88 15 204 113 93 111 38 67 8 124 60 -9 15 69 -32 48 147 82 -135 81 104 28 39 -5 65 49 147 67 60 6 40 102 10 119 48 68 17 62 34 9 -14 81 26 45 83 -43 165 65 232 29 90 62 48 56 60 91 38 66 78 43 29 -5 31 36 24 -33 76 -396 -360 -213 -423 -421 -344 -215 -380 -347 -833 -907 48 -184 -333 -994 395 -424 -355 -180 -316 -293 78 -400 -506 -150 -520 -318 -854 -322 -1 -147 -596 -358 -352 -85 -98 -117 73 -232 86 154 -637 -98 -104 237 2 -524 -176 -514 -603 -45 -375 -671 -190 142 -140 -1 -985 23 -362 -478 -83 -252 -573 -22 -463 61 191 -148 -152 -468 302 -5 9 -68 -2 66 -112 -7 9 14 -51 -20 62 34 -56 20 -28 -104 -142 -60 -34 -81 65 33 -105 -25 64 -16 -191 -70 -7 1 -70 73 -25 37 -6 35 4 57 61 126 -30 -15 -46 -53 -7 10 -15 -79 16 12 51 -89 -14 -94 -113 -22 -55 -10 -93 103 44 10 -24 -47 46 20 -9 46 -74 -100 -15 106 110 23 -290 -319 -192 61 592 -156 -328 55 803 -42 80 178 0 78 -225 30 -179 197 93 435 314 764 52 62 -157 368 995 8 937 -229 209 -349 -4 -45 1110 231 1202 376 95 111 -16 1330 103 51 144 1498 -94 773 -281 -31 320 -85 378 1068 21 745 62 180 293 547 32 7 -89 2269 1081 -73 426 59 43 1751 1928 2747 2436 1302 2857 2695 3532 2626 3186 2787 2753 1768 1975 2544 2936 1562 2664 1635 836 2440 1832 3285 1740 2743 3586 4802 5153 3301 4524 3378 2629 2287 4423 4220 3408 2021 5470 3623 7313 3746 5103 1752 4003 8242 1544 1743 2669 4011 4293 4515 2326 5453 2295 4595 3992 5709 4027 2917 1776 4192 3673 2515 2134 4550 4345 6682 6179 4010 2673 2420 2724 -15 -336 109 -319 -237 -52 -243 -107 -192 -210 -200 -324 -521 297 -808 -126 -304 -126 -114 346 438 -165 -182 -135 57 -274 -467 -171 -440 -336 -110 -30 233 -309 -39 -86 -517 -252 -312 -234 304 152 -185 -62 -736 38 -223 1 -151 38 -467 -740 -345 -33 -572 -193 -84 -287 -352 -423 -4 -289 140 -261 -260 -449 -183 -483 -145 -172 -164 -805 260 139 504 235 251 388 165 201 156 342 369 98 678 142 207 467 251 176 155 242 257 328 429 487 187 481 361 751 687 834 394 389 448 874 436 578 166 514 674 589 629 483 353 340 1421 624 347 381 683 247 448 497 210 497 290 302 584 678 521 60 130 119 142 284 474 666 1108 766 324 376 198 218 251 293 1394 226 233 279 98 730 346 275 360 556 158 237 371 155 165 293 47 218 397 182 358 441 294 397 314 306 284 145 222 452 352 338 176 228 165 188 292 221 307 216 68 214 158 112 164 305 275 331 115 131 212 291 -53 -42 158 331 216 266 397 197 160 165 144 143 160 131 262 97 224 122 39 57 -80 21 -114 16 -63 -70 7 -34 -67 -6 149 44 -13 -252 -49 21 36 15 79 13 71 84 108 24 65 107 -34 51 3 -48 0 0 30 4 -10 2 35 10 31 176 40 -146 -20 -44 79 -110 -26 14 52 132 -31 -20 -105 -94 -4 108 14 -31 26 -15 -10 -12 -20 25 58 -25 5 102 -12 48 -7 -16 80 8 -9 -4 -10 10 -36 52 -27 -10 -11 36 45 -17 25 80 20 10 9 52 -25 -35 4 10 18 67 17 22 28 -6 -13 -8 1 21 31 2 -14 0 -8 1 -14 -6 26 9 -14 -11 25 -4 -13 61 21 8 -4 -25 5 -5 -4 -28 13 31 18 1 -25 -9 12 23 -10 -9 87 25 191 69 15 45 -73 -88 19 -71 108 -23 -127 188 -45 193 44 548 84 -24 252 13 100 84 192 170 90 179 51 234 424 628 -32 384 154 204 -8 -11 60 319 73 525 520 335 742 277 1127 777 11 100 507 -3 54 420 -101 165 33 401 843 1 364 276 99 -38 226 111 1 143 847 459 47 197 33 294 497 247 722 1037 394 650 238 2234 370 478 655 4 338 168 476 614 169 160 218 1020 589 732 775 -81 155 1361 2148 907 1392 2016 357 527 511 655 390 338 544 1347 580 1794 756 931 307 654 3039 438 410 294 1408 1972 347 -237 1272 200 724 806 3414 189 959 995 1042 1372 980 448 1857 1723 1620 1601 795 279 239 518 -86 -14 165 202 -37 62 77 174 129 94 510 -34 439 10 -23 -56 -29 -49 33 -97 93 -71 337 -113 -23 -110 18 -192 -88 30 -49 -82 -58 -111 -61 -92 -97 -46 -45 11 -81 45 45 -2 -42 -104 -141 -193 9 -42 -52 -12 -96 -181 -37 -23 -80 -82 -57 -98 -25 6 -12 -44 120 15 8 55 -68 -54 -30 -22 751 687 1138 482 1080 896 306 1063 949 1105 1557 341 1150 824 850 710 206 893 428 940 597 399 824 1233 551 984 947 1325 823 625 821 1082 1003 981 671 663 655 539 723 608 755 846 2272 567 938 550 685 729 741 756 626 1201 939 585 743 531 692 1473 582 545 618 507 425 573 665 839 576 759 576 506 636 577 3127 853 6159 5503 2083 6718 1766 4915 2056 4136 4126 1066 4766 3702 2996 1150 455 1533 494 5487 7003 1141 3392 3074 2787 543 2972 485 740 2453 375 961 404 783 1288 733 2095 1405 742 1718 623 1016 1198 1010 1969 1377 791 596 868 635 827 190 1018 128 1726 1092 1415 521 961 612 554 3889 1524 2111 3808 1976 4178 2570 3570 319 167 424 -47 -163 11 -117 -14 -72 -109 -103 22 -47 -40 -121 -81 -28 -109 -23 -15 -77 98 10 46 21 13 -5 27 -18 23 -150 -82 -41 -140 -63 -110 -87 -39 -67 -60 -11 -49 -54 -75 -107 -32 485 -10 74 -48 11 -90 -97 -39 -81 -74 -42 -77 -58 -126 -139 176 57 -47 -23 23 -68 -20 -65 4 -95 12 2 23 73 51 -14 126 33 -19 32 33 54 49 66 130 38 35 8 29 0 -3 34 42 60 1 41 7 70 -76 16 36 61 -4 20 48 -21 61 17 16 24 -12 0 7 -47 48 60 36 1 47 62 23 110 -27 30 33 75 21 106 8 44 9 -9 -4 40 87 -41 -18 0 -1 -19 6 84 10 62 36 83 -20 96 -14 31 -57 -45 0 47 154 133 12 11 17 26 116 102 161 139 157 8 79 71 287 268 268 -163 -12 145 -53 80 -5 10 -1 -137 177 -43 -37 8 178 -35 -22 -71 257 100 17 -56 34 77 -20 93 24 84 183 86 -102 2 45 216 -12 -233 77 88 -109 -13 153 -78 41 57 -31 107 84 27 1693 1654 2492 1327 2249 1604 1010 2711 1517 780 2522 577 2855 1454 2312 1219 847 939 983 1441 1029 1443 1315 688 722 987 1564 1617 1488 1626 821 1549 1031 2160 1111 1909 1136 1076 1177 1199 825 1013 992 658 2061 1597 1084 1046 1639 1029 1177 594 1185 961 2404 920 1519 752 829 773 871 629 554 406 1347 1126 2796 3124 716 808 574 381 150 127 166 130 196 178 38 147 143 197 271 90 137 185 78 364 82 448 58 205 66 60 40 347 122 149 97 253 153 120 85 142 206 162 68 134 81 136 149 70 201 83 249 45 92 139 133 104 90 73 102 231 166 194 99 88 120 239 68 108 38 121 46 91 78 78 85 157 122 119 144 147 -89 -127 -50 13 -36 -74 -30 2 -19 -45 -84 -65 -89 80 -37 -49 15 -108 -87 -4 -55 54 -39 -81 34 -6 28 -61 -46 -32 -10 -65 -2 -6 -44 -50 -50 -30 -48 35 -4 -60 -17 -47 -67 -13 -19 -93 -28 -44 -53 -17 -41 -23 -11 0 -9 -96 -7 -110 -78 -110 -10 -27 -6 -1 -32 -7 -44 -24 74 40 176 165 298 436 484 172 122 275 295 274 140 24 309 207 207 282 149 83 36 149 67 134 227 306 164 130 133 254 266 178 188 62 236 237 99 131 97 141 229 84 109 72 179 94 196 76 126 77 162 169 130 206 190 49 89 226 185 200 195 180 13 -71 121 88 57 142 135 233 126 114 172 50 326 348 425 553 326 400 504 844 608 561 473 596 680 356 374 768 345 374 421 400 421 973 575 439 539 626 760 685 482 400 704 475 164 939 536 717 556 470 542 870 415 763 248 440 1492 1086 439 454 772 642 668 646 350 486 438 491 1031 853 799 665 867 710 713 628 510 451 1302 946 498 601 450 719 2286 2188 8017 4441 1768 4319 4859 6117 6363 2743 4230 6103 4377 5849 6027 3024 2028 3118 591 2154 3794 995 4867 3226 4184 1525 2283 1821 2829 1448 1216 1779 1334 4977 2409 3922 7639 5105 2150 1678 1800 2558 751 841 1491 544 1378 1048 2861 9016 1985 1201 519 2094 2704 2343 4695 2696 2236 1360 389 3667 2053 1927 1329 2060 6383 6589 2956 2084 1452 5348 667 305 735 295 175 213 195 662 58 116 177 981 186 223 153 59 267 293 269 283 200 56 573 333 727 53 235 238 123 55 -33 84 173 169 177 81 109 215 116 137 198 512 117 103 429 287 1 96 141 170 124 122 19 446 228 46 95 494 95 72 -41 13 36 143 43 145 123 215 43 57 368 205 348 62 360 211 139 114 141 466 164 131 66 229 371 187 129 277 159 126 218 151 116 36 256 54 217 -2 100 -5 -27 51 -19 -21 116 88 38 65 63 104 0 50 65 336 87 -1 104 117 -14 68 25 35 -14 131 43 -7 1 54 141 -4 23 -28 -11 -9 24 -1 65 166 142 88 117 -19 118 43 -202 -137 -220 91 -118 -191 0 -62 -226 81 -301 -4 -245 -100 -189 -38 -39 -200 -228 -82 -21 -43 -52 -121 -171 -47 -20 -398 -121 -40 -181 -159 -55 39 -65 -134 -64 -165 -4 -108 -237 -144 11 -107 48 -27 -190 -112 -82 -58 -145 -51 -48 -106 -45 -138 -83 18 -23 14 -142 -163 106 119 47 -102 27 -6 -61 -74 -121 20 -291 -221 -158 -93 -305 -209 -109 -226 -179 -165 -230 -106 -327 -132 -167 -101 -70 -364 -45 -195 -181 -69 -107 -409 71 -246 -98 -328 -260 -159 14 -292 -277 -265 18 -106 -129 -77 -122 -99 35 -123 -211 9 -211 -123 -253 -212 -25 -178 -106 -179 -50 -139 -82 -130 -136 -132 -34 -57 -254 -728 -96 -55 28 -37 -207 14 -80 -54 -87 -83 -36 -151 -11 -50 -50 97 139 65 -6 38 19 50 -61 42 -22 109 -129 -64 4 54 -47 -104 6 -56 -48 53 56 18 40 30 -238 -15 -37 -66 50 71 -67 8 -5 93 37 56 13 14 -8 -3 -107 -30 -71 -93 35 34 -190 -112 30 75 1 -49 -123 -156 -155 -262 51 32 62 89 144 31 -36 -2 90 -73 71 62 202 52 64 45 69 39 81 31 79 64 -8 -16 204 182 -180 64 4 47 -120 -45 128 78 115 97 60 49 -23 66 248 129 212 107 154 36 44 25 -4 -6 36 50 57 77 61 -68 -40 98 39 33 72 82 4 86 82 -201 -3 76 -34 -19 -7 -108 5 99 32 74 6 0 -9 -27 15 50 102 129 111 65 25 48 46 148 56 162 24 117 -8 56 104 43 200 52 95 104 55 -10 40 227 39 51 109 98 98 34 32 112 172 87 7 53 90 28 33 41 107 173 105 30 99 14 54 22 123 65 53 197 26 77 42 79 106 183 28 -33 118 235 0 6 22 109 154 67 -36 159 131 5 2741 2219 3815 2933 1652 2574 2365 3978 3352 3366 2364 1495 2292 2355 2908 3611 2018 2111 3356 1634 1872 2292 2993 1640 2511 1859 1631 2878 2792 3380 1566 2175 2115 5840 3033 3391 1258 3137 2494 2837 2615 6160 1922 3469 6803 5085 1552 1791 2623 2408 2228 2491 1728 2336 2621 3107 3417 2844 1956 1576 1550 1958 1494 1534 1302 2095 3965 3358 1680 1715 2152 1179 207 117 86 123 9 18 115 219 115 88 90 132 -43 114 -23 157 -9 238 49 205 126 -41 138 656 150 92 60 157 70 179 58 95 -85 74 181 136 -50 136 39 190 287 255 176 32 154 58 -53 98 395 4 246 -7 113 206 16 4 109 233 78 72 37 131 20 -26 163 251 178 191 164 197 301 78 100 137 40 63 127 -62 -7 288 180 211 -259 90 5 148 142 593 -3 -30 217 110 234 49 312 284 53 536 1258 2098 254 127 1655 295 245 2951 1712 718 229 1452 1949 24 302 10 -110 992 -212 13 183 269 64 434 635 352 569 282 702 489 1084 105 14 718 1105 154 142 157 146 494 1290 7 478 -167 195 373 -63 16 -9 141 -67 27 70 -18 43 -37 -28 42 -2 94 64 4 -7 -21 -12 65 99 10 67 -119 16 -11 64 17 -6 1 37 85 167 13 51 10 -28 29 18 104 10 10 -36 9 31 -84 35 81 8 60 -5 -32 -79 -2 1 25 14 199 6 60 -63 48 -27 15 12 -30 53 -40 -9 54 126 106 637 524 626 464 866 489 410 1080 508 618 451 377 885 514 636 980 562 1072 452 550 391 315 775 479 544 954 472 970 805 805 480 784 874 1071 413 724 422 695 594 670 478 318 433 886 704 149 759 132 762 951 391 949 902 191 829 426 712 512 768 466 661 634 495 547 517 591 1100 1062 258 644 679 299 -139 -209 -46 -78 -141 -96 -7 -102 -117 -53 -52 0 -56 -22 2 65 -43 -132 -15 -162 -136 -136 -102 -119 -164 -63 -89 -115 52 9 -7 -62 -170 -82 -44 -58 -56 12 -64 4 -57 -53 -16 -22 53 -104 -77 -146 -71 -94 -81 -186 -118 -73 -84 29 17 -176 -20 -98 -71 -105 23 26 -30 -59 -6 45 -103 -17 -66 -7 413 -403 434 -1123 -1847 360 -420 -784 289 -110 -753 277 -429 -225 210 400 -3 -998 -336 -17 107 -163 -244 487 243 469 -286 213 343 -3 135 131 -527 302 229 -371 73 216 -91 7 373 -126 116 1 -330 -186 -91 385 60 -52 -100 -54 265 -250 -1014 -321 -96 270 40 -1028 361 -65 -1 -143 -81 -123 -721 -216 -123 267 319 -330 -382 -269 -137 -60 -290 -372 -201 -409 -115 -139 -112 59 -315 -205 -185 -84 -58 -370 -126 -316 -589 -236 -87 -425 -359 -378 -224 -705 -232 -228 -129 -213 -346 -506 -76 -356 -165 -175 -269 -203 50 -237 -194 -16 -286 -81 -126 -89 -88 -121 -174 -475 -246 -339 -255 -18 -174 -388 -43 -223 83 -195 -75 20 -180 -301 -312 -208 -167 -354 -167 -119 -54 281 74 47 99 12 83 58 -24 70 95 146 31 74 103 79 -1 247 69 -2 126 67 221 444 180 -13 -19 111 89 61 49 181 202 6 67 63 37 70 -18 53 -44 120 141 -4 136 37 30 66 50 64 18 223 31 367 22 52 54 279 95 146 91 2 -34 37 99 49 68 19 237 34 41 165 80 48 71 196 297 86 -30 64 139 110 214 43 114 122 122 -65 37 -34 63 147 55 30 83 225 185 117 82 169 167 48 112 142 209 -76 84 2 57 68 136 43 130 15 93 72 72 -1 19 165 101 18 72 3 217 5 78 -46 35 -68 86 161 32 70 31 63 110 97 106 -40 107 152 43 83 -170 -134 -124 -189 28 -35 -31 -106 9 -69 -182 -69 -85 -199 -219 -87 -33 -92 -104 153 -83 -39 -200 -265 -268 -92 139 -117 -120 -83 -103 -50 -158 -86 -35 -72 -94 23 43 -79 -49 -68 -90 82 14 -66 -130 -22 -57 -13 -94 -84 -178 -263 -52 -88 -7 -41 -75 -100 -100 -77 -49 -85 7 13 -35 -69 4 -112 -139 -81 970 810 1903 1982 2107 2914 1735 1548 2775 2168 2736 170 1651 1770 1367 1586 959 757 766 1166 1081 1925 1244 932 790 2794 2393 4962 2308 3514 2937 2742 2548 4845 2207 2022 2096 1862 1823 3866 1953 2225 1283 1498 4164 570 2079 1972 2411 1871 911 1383 3287 717 2752 1357 3511 2166 1836 1718 2226 2151 3358 2241 1604 1622 2558 4008 1475 1026 1333 1372 -143 -62 -97 113 241 -174 -175 -111 -81 -147 -33 -83 -143 -96 -138 -578 -7 -145 -195 -36 -174 -99 -49 -67 -317 -60 -35 -25 51 -207 80 38 74 0 -321 -32 -93 -124 -81 -197 -335 -230 -191 -101 -273 -224 -138 -134 -255 59 -27 -436 57 121 -145 -323 -255 126 -150 -40 -323 -234 23 43 -183 -370 -247 -237 -49 -164 -494 -119 517 221 687 530 819 1001 214 401 202 535 615 145 1484 623 335 288 106 145 190 739 304 567 344 2201 384 423 841 581 471 799 172 584 404 327 380 1078 248 754 716 677 896 445 89 701 3845 1055 714 406 1473 219 415 198 427 576 1089 853 1166 336 516 288 259 270 163 235 798 1437 1716 985 1049 157 182 406 -150 -40 23 59 6 -75 46 -100 -27 -5 -36 107 -23 26 6 199 64 12 88 -47 -19 6 -40 43 -62 -40 4 224 31 80 80 115 20 -20 10 -4 -67 70 102 70 68 -44 -68 20 62 -44 15 -41 15 -18 5 65 -33 -55 35 -29 -38 190 28 103 37 69 8 20 -34 -58 94 105 21 82 115 -40 -54 7 -135 564 608 22 137 86 -40 82 473 -67 205 44 -189 -300 -45 -117 57 177 0 78 -185 -225 97 -81 120 -281 -22 67 -7 -110 127 -162 -152 -47 34 -80 -58 33 -52 -68 -64 255 135 56 -26 -110 -94 227 -78 140 72 -140 324 262 385 -212 -136 495 -44 -1 -1 252 -157 -55 -13 172 81 -72 -82 -45 936 1012 1294 1713 1235 686 929 1237 1357 1949 287 1529 1475 1174 1212 978 752 1264 829 765 366 867 1079 1759 1570 859 891 1248 985 956 1449 878 358 1910 1234 1463 206 531 1160 743 1327 789 1467 1186 2175 617 92 1054 735 564 987 239 989 705 876 876 1248 947 1015 1007 1111 459 850 1318 917 838 988 570 915 1345 1145 732 -1533 -771 178 -42 -1507 3984 -420 -779 -405 236 -247 58 -1283 223 -842 -1022 -656 -429 -1000 -1413 885 173 147 -1865 -150 -359 1280 -1998 -1786 38 -558 -1179 -1521 491 -7 -501 -392 -603 -879 -503 -99 -523 -294 474 -61 -33 -1268 -1242 -343 30 -396 -132 -1530 -825 102 21 -792 -482 -608 -158 -554 60 57 623 -278 -38 -224 624 534 -476 -896 -99 35 74 9 -149 175 -184 19 -16 -79 -66 -191 45 45 58 108 -286 102 -74 -188 -173 81 -67 -41 -10 -76 -193 142 18 -247 -46 3 48 23 -124 68 -12 -211 38 -34 -8 -400 -16 49 23 253 139 -162 125 64 59 141 18 263 -29 6 -159 166 42 -195 -76 -26 -304 -82 -81 -72 171 156 31 47 -217 -77 -241 115 -257 309 77 81 -108 34 -6 -177 302 -375 12 -303 -124 -123 724 426 105 261 309 177 -17 231 376 312 96 161 -114 -38 150 80 53 -685 -282 236 -67 123 229 -141 13 214 -16 76 77 187 -24 85 -170 50 120 101 295 0 -335 -370 102 -294 -19 208 271 66 -100 270 306 -237 78 -34 47 53 97 272 287 1379 1363 1128 505 1485 1033 294 1397 863 1848 2100 642 1767 868 356 852 713 794 753 1651 1384 478 1818 3055 1415 1325 1266 1716 1052 847 990 1345 2034 948 1193 1139 1161 1003 414 626 1241 1836 935 1019 1411 572 1248 1155 1120 966 1235 1854 1344 1926 1046 924 1112 3042 690 661 885 1032 457 1041 712 907 1032 839 568 951 1241 782 118 69 -58 -65 184 149 51 99 111 44 21 24 143 22 146 96 -41 129 -71 34 195 -110 270 360 115 -82 -46 -49 -62 -2 -122 188 290 101 43 -42 -21 1 65 -21 -19 205 -40 132 -36 66 -44 -43 -30 -32 -100 84 -123 163 62 -46 94 -2 61 218 20 12 -24 -116 7 15 33 17 57 12 77 134 1046 610 1195 1339 1391 1271 775 956 763 874 1863 492 1234 788 1321 952 528 1764 805 1166 967 484 1518 1434 750 1418 722 1150 1935 2410 946 3078 1820 960 559 750 763 1629 750 2131 1337 1512 752 929 1694 669 1050 936 3558 1114 1179 1028 1515 566 832 1286 2291 2074 1681 817 963 1568 867 733 910 905 2643 1350 733 2728 1434 803 11740 6963 10654 14267 16400 14708 14117 10867 14646 13625 12517 16925 12971 10219 15252 13323 9585 6926 9332 8168 15505 12225 11676 4925 9429 12112 15076 11838 14972 17050 11010 9281 15556 15645 13138 14742 14089 9225 14926 15441 15276 10397 14391 10687 14550 3739 15127 13242 14585 16806 15814 11281 10206 12307 8948 8834 13261 10583 16198 10016 14610 17990 12937 12799 14332 12169 12267 14631 9118 12627 11440 7724 -27 2 0 -93 6 -97 -13 -17 -71 -50 -73 38 -49 -18 -79 -26 -74 30 15 -15 -5 10 -52 130 44 33 -36 -25 -19 -64 42 42 26 37 -2 37 -10 -24 -24 34 75 -32 -49 48 -17 14 -53 41 -11 -1 23 103 -21 46 15 35 15 -66 -34 4 8 13 24 -43 4 3 -27 -37 4 -64 118 33 2951 1288 3128 735 1091 1111 1132 2378 1357 1171 1122 1362 2522 1615 1814 1674 2272 324 2296 2834 870 354 1067 2583 1204 723 995 -203 704 1142 -17 566 506 515 -26 372 878 798 699 1179 172 1313 552 410 2225 1121 976 -41 1002 830 868 -187 287 248 1032 374 785 106 912 725 200 931 420 210 668 1675 1554 1655 1249 456 -84 587 -67 4 -80 27 90 -15 211 -51 -108 3 -35 17 -5 -68 -73 -99 -147 -46 12 -184 -182 32 -80 -124 41 -93 -84 -176 -3 3 -42 28 -32 -73 -66 13 -8 -21 -39 34 -51 -132 -53 24 -70 4 -30 37 -97 -4 -37 -189 -125 13 128 -107 6 -229 43 -50 -121 -112 -40 -61 -47 -2 -40 -11 1 -132 -90 -78 178 199 251 91 58 257 89 94 30 25 284 81 264 211 133 205 206 179 222 123 170 63 195 319 97 137 251 222 268 120 10 327 206 227 120 149 17 158 171 97 177 113 172 -25 233 117 26 138 171 120 140 469 357 161 -74 52 154 377 109 69 7 89 25 103 19 167 235 50 -54 72 -10 53 2788 1853 4202 1511 1652 2007 2533 3791 5285 3828 2248 3700 2354 2377 3748 4050 1702 2809 1833 2405 2521 1171 4917 2849 4033 3477 3509 3291 5036 3863 1735 3810 2045 3956 1333 1654 2118 2376 3849 4086 2711 4752 2528 1972 3900 1821 1951 1210 3094 2127 1891 2746 1571 2103 1379 1987 2435 3558 2185 1285 1814 1591 1389 1568 1666 2428 3132 2568 1910 1655 1704 1601 12 -43 27 19 65 152 55 60 47 50 104 100 72 138 3 20 110 148 -122 73 62 -13 27 29 108 78 32 35 63 84 -62 -36 31 50 54 100 61 60 61 56 209 96 67 75 193 46 -45 -85 -72 82 49 37 86 35 105 -27 136 -14 6 64 40 43 51 30 72 115 40 159 51 22 146 27 1049 1033 1671 1673 1431 1278 843 1314 1339 1283 1958 783 1589 1397 1213 1092 664 1041 455 1166 951 428 1526 1718 1406 1413 732 1150 1409 952 640 1371 1025 999 671 809 587 934 809 883 933 416 1347 845 1064 683 1174 889 922 1039 938 1267 1313 825 924 834 1087 1539 494 675 701 765 763 542 904 971 827 1176 794 738 1032 579 63 24 47 83 82 70 43 60 113 96 116 26 50 42 48 146 53 9 42 119 101 39 138 67 139 100 80 134 71 36 62 50 103 89 41 32 31 48 89 7 79 87 20 59 39 11 73 20 69 74 58 93 98 114 34 182 110 141 59 9 50 -32 -10 41 55 110 90 79 62 -14 139 20 291 228 469 407 440 293 202 381 391 327 333 344 177 187 143 310 143 389 122 231 220 291 422 216 296 305 373 612 326 403 145 290 263 571 160 264 146 320 354 186 278 461 144 184 658 301 115 134 323 157 115 186 86 442 352 296 433 371 131 187 97 238 140 184 117 250 438 544 182 119 54 5 -189 -110 39 2 -41 -92 122 -91 120 43 -105 92 162 -84 177 -149 -182 -64 -53 -195 -50 -65 184 -238 -104 116 -19 116 112 10 151 181 35 136 -86 -26 79 -51 -41 -69 -71 -79 -66 -107 52 61 133 214 -170 -5 -91 -43 164 89 138 105 1 -129 86 -201 171 2 95 88 -95 -10 26 -11 -73 -137 -146 -109 232 84 206 294 -35 168 143 311 163 207 139 76 220 160 573 411 196 21 133 17 181 239 270 73 118 346 168 312 326 412 151 253 119 279 399 319 140 167 208 327 124 90 290 190 429 354 210 55 220 49 17 67 311 -13 35 176 332 213 217 281 523 293 232 154 124 459 612 585 286 107 74 40 160 60 231 289 21 237 6 117 129 116 465 68 177 231 92 40 198 330 169 236 179 -43 187 441 185 258 32 307 197 -19 266 156 139 202 193 85 57 25 173 79 -102 135 59 39 -63 42 68 254 -45 -111 36 486 207 229 116 94 100 465 46 88 78 148 176 69 61 46 68 -16 88 152 -12 198 63 507 -3 200 68 365 101 -7 176 183 463 105 279 -46 320 -32 -68 -102 -12 88 244 52 119 300 514 44 18 222 385 52 117 534 -17 -196 115 152 152 -42 78 -1 -78 212 65 88 -35 52 232 41 43 -33 38 48 115 -188 -38 323 95 85 21 14 -57 -71 80 146 162 39 25 102 -1 159 74 190 697 415 945 249 759 1377 -17 251 1136 381 1569 69 1077 104 302 721 518 500 50 825 452 84 1193 1163 725 1055 932 1597 256 239 142 297 853 381 138 844 421 1071 828 424 569 774 288 181 960 590 941 739 1058 263 790 1165 1549 547 702 1239 702 1393 333 271 237 201 414 250 203 786 257 881 546 704 1261 277 2222 1385 487 1274 -257 1474 1507 2701 4622 -726 -254 732 375 1641 3425 241 1138 12 131 -398 25 -280 -257 387 -551 -381 329 2281 300 -321 745 798 -469 1931 129 223 360 1672 696 943 487 292 129 614 1239 228 13 -195 225 699 542 -300 905 -857 716 -2 1242 -35 -446 -7 7 784 522 795 578 78 435 1018 3406 -743 417 1382 35 -64 41 -69 -93 68 -111 -69 -51 70 72 -70 96 -209 -9 -51 -41 -30 -106 30 79 -15 112 -431 55 185 -32 220 -63 35 -8 -129 -34 95 7 77 -79 -39 67 -90 1 -145 3 -82 -198 -387 88 45 96 47 -3 -129 67 -20 -110 94 -44 -5 -20 -81 -547 -315 36 -30 -18 57 -21 -79 -35 -39 72 -45 6 -7 22 -32 -16 16 -17 -16 60 34 -44 3 -21 -80 38 76 -29 64 9 -34 -17 67 87 113 113 193 31 198 91 194 96 178 112 198 9 36 -22 170 188 217 240 254 32 200 338 119 7 85 191 14 6 79 67 216 100 176 461 119 118 84 16 86 69 117 25 1 179 91 1 -4 33 144 -92 -48 0 -10 -57 -33 39 31 -138 -134 -61 -35 -57 -78 -3 -15 -180 -80 -82 -52 -7 13 26 -233 -23 54 -47 19 -23 13 -42 -82 5 2 3 -7 1 -84 5 29 -33 -13 13 -118 -61 48 15 9 -5 -32 -49 1 -41 -45 30 -10 11 -105 18 24 -109 -83 -15 -3 -105 49 -36 -12 -50 -39 -77 81 62 -36 -45 22 59 129 18 139 48 284 2 51 136 146 114 17 106 30 11 56 18 26 10 300 118 61 118 108 10 51 21 -10 -4 21 38 85 31 6 69 -1 1 101 38 37 33 -1 6 37 18 18 23 -54 -101 52 31 25 76 22 46 -185 -10 65 36 44 81 15 36 85 57 17 33 -96 -14 -117 501 591 10 1540 43 -48 43 619 1251 401 961 -64 215 -23 55 494 111 366 1488 273 710 -100 618 23 1217 30 -13 176 -1 -179 178 98 467 71 -31 5 125 372 378 -38 109 3 617 475 785 3 -76 1133 350 272 -84 -57 59 203 3 -133 259 33 -93 377 132 97 537 183 123 2031 1569 -84 -36 -45 612 447 576 524 531 597 426 584 793 820 794 575 1077 734 544 728 231 578 145 1077 367 443 385 165 458 478 482 637 484 251 375 537 1046 1009 234 960 152 473 411 388 436 668 529 399 1201 229 914 364 916 414 504 632 786 683 649 456 550 696 511 36 507 559 369 343 572 709 737 797 707 371 419 307 25 526 243 119 241 208 -55 3 18 305 499 380 164 -42 -36 -63 -155 714 245 615 292 -13 222 -84 189 307 322 515 89 14 48 327 679 228 189 255 79 -223 225 93 792 652 408 178 275 333 44 132 266 495 258 298 24 -161 406 109 262 789 57 245 -83 -92 -10 191 267 193 65 224 133 421 383 208 689 300 253 274 333 512 578 499 516 686 562 208 987 233 280 829 271 333 572 487 136 204 281 444 1392 628 658 692 289 210 254 403 769 1014 163 651 160 1084 309 357 316 1479 185 304 1964 999 513 467 668 305 328 458 258 531 423 474 998 230 324 336 508 343 47 95 561 618 2229 799 250 129 257 193 -31 -98 -64 12 1 13 42 -61 -44 44 -46 -4 -65 -52 -21 65 149 -154 71 -26 97 19 -36 -65 41 22 -89 -30 20 13 -62 -38 -119 21 -10 3 24 53 8 -31 107 -88 -22 18 55 41 0 77 41 29 70 -40 -7 -7 67 -10 7 146 -18 211 23 126 -37 18 35 15 17 24 -29 29 23 30 -1546 -1430 -1366 -1183 -1477 -1739 -708 -879 -1037 -1035 -1375 -706 -1795 -1116 -1100 -829 -583 -1162 -379 -1001 -819 -849 -841 -607 -310 -1579 -518 -1862 -894 -768 -576 -1103 -1659 -1352 -804 -897 -632 -736 -1473 -771 -1224 -1438 -736 -618 -1367 -643 -1313 -965 -1312 -1439 -794 -1517 -1011 -1136 -1176 -743 -912 -1431 -471 -1153 -1030 -1088 -586 -836 -905 -813 -983 -964 -636 -696 -800 -526 1108 781 409 770 736 504 424 629 430 621 887 107 485 537 292 233 176 1007 325 253 345 228 1224 3150 2302 104 728 279 619 495 172 562 248 419 208 104 454 477 -12 518 531 689 141 696 1740 708 1199 545 498 964 419 42 -185 610 337 548 1116 606 616 1360 453 559 593 77 472 611 583 456 1013 257 623 1415 429 365 388 425 827 537 514 332 440 324 532 176 556 440 669 614 214 250 306 485 302 386 563 482 491 294 655 459 407 620 266 220 463 505 206 582 150 361 476 401 437 930 254 258 950 692 398 207 465 295 254 344 236 383 427 180 502 397 289 173 299 357 179 151 328 474 606 402 350 122 254 205 172 96 100 116 116 97 57 112 86 101 47 61 183 152 181 138 11 43 93 73 84 58 156 382 333 173 193 61 140 225 40 188 55 140 -4 97 66 291 130 312 169 535 65 145 969 393 163 214 291 51 171 187 41 232 95 477 208 133 239 158 216 1 82 44 42 79 275 218 167 107 146 35 590 492 767 709 975 696 447 609 511 494 573 124 966 396 472 636 381 296 298 533 384 665 628 425 419 451 996 731 630 836 499 438 1021 901 436 1197 354 447 772 677 869 1514 321 451 2314 660 1020 733 778 612 155 533 663 390 1220 586 791 797 879 906 843 649 541 581 860 1145 1437 948 722 294 412 193 3176 2592 1898 1064 727 1004 669 1298 2941 2783 1039 1022 1933 1462 2162 2579 1560 2475 1584 2093 1490 532 1995 14750 2747 1967 1752 1827 2221 1773 1269 2796 1514 1650 808 482 1103 1830 2522 3042 2445 2945 670 3079 3939 847 831 737 2519 2118 3684 1137 2761 2933 1112 1559 1297 1739 1967 1165 2638 1676 1124 1760 1409 1194 3184 1484 1320 1452 2817 3830 354 336 521 281 217 303 102 334 295 454 712 166 377 464 223 247 235 315 329 270 199 158 605 729 407 349 144 442 368 250 190 344 439 428 241 230 185 162 370 218 278 271 230 283 259 271 350 113 327 310 220 201 424 406 154 296 256 461 173 69 26 155 223 228 168 253 266 160 219 149 365 261 680 750 689 856 1053 1635 610 581 330 1365 1598 78 858 689 634 205 198 707 247 383 268 152 271 902 590 411 855 907 521 559 149 603 1113 681 333 236 597 666 778 629 400 808 445 629 997 317 1404 315 665 476 557 384 586 464 808 544 642 767 231 324 299 310 394 400 390 505 151 312 673 259 515 129 347 -26 424 114 83 90 74 595 57 166 12 421 -19 358 369 138 414 272 23 203 136 119 752 -113 1042 211 116 75 -79 222 23 -258 -193 197 -76 -4 -86 192 37 151 56 247 262 -32 245 473 -14 -53 -56 -66 102 522 181 180 109 147 377 501 125 122 -88 -1 129 184 99 27 507 557 98 -134 -64 -96 -474 -329 -578 -621 -483 -523 -210 -365 -196 -339 -519 -165 -467 -271 -358 -241 -206 -247 41 -277 -144 -134 -604 -452 -291 -393 -299 -338 -342 -270 -232 -396 -337 -365 -105 -253 -275 -302 -69 -242 -150 -485 -176 -232 -365 -4 -421 -283 -441 -406 -203 -696 -306 -221 -369 -224 -215 -598 -165 -197 -299 -252 -154 -131 -217 -318 -355 -319 -196 -277 -164 -180 744 690 1036 1169 976 729 343 555 426 518 898 118 1446 667 564 874 408 275 521 405 362 328 694 1867 1044 1013 494 750 824 834 608 446 392 984 596 1302 379 1202 1014 875 715 1039 708 736 1402 965 1009 849 750 441 393 278 502 614 548 590 1227 457 743 487 597 507 373 227 694 1273 1105 701 779 386 324 536 -11 72 10 105 35 213 0 43 88 55 81 -11 -14 -32 71 -28 -55 18 49 71 63 10 74 -21 60 54 29 290 52 9 62 43 5 45 37 33 8 -10 105 0 58 32 49 48 4 56 37 119 98 59 36 32 171 101 2 92 68 69 3 24 -157 -146 70 58 36 33 22 -22 43 49 2 50 -54 -93 -40 -58 165 -31 -29 -20 -39 -25 -46 -8 -43 -36 -7 -96 -15 -15 -115 -23 25 6 -54 -84 32 -94 -12 -76 -99 -23 -60 -73 -44 -19 -35 -23 -81 -92 53 -25 -77 -30 -5 -44 -8 -53 -14 -20 -101 -83 -31 -100 -144 -46 -4 -27 -29 -72 39 -72 -41 -24 2 -85 -73 -81 52 -39 -62 -62 -43 -2 -126 -685 469 59 158 795 166 352 -485 -504 -394 -628 456 -86 170 38 359 479 45 169 -489 43 167 -824 -544 734 229 507 130 -116 -88 94 88 711 353 180 -54 240 382 -11 -177 505 402 -2 647 -54 754 30 -598 -234 432 -206 101 -693 241 199 313 401 184 -43 8 -670 265 57 -42 502 32 -155 96 104 -252 -7 -372 -278 -166 -382 -446 -112 -91 -263 -132 -465 -61 -44 -7 -368 -311 -182 -76 -272 -280 -314 -105 -21 -159 -246 -136 -473 -168 -354 -214 137 -261 -383 -745 90 -71 -129 -215 -174 -103 -138 -147 -350 78 -66 -81 -123 -111 -169 -379 -122 -208 -719 -514 98 -199 -63 -55 -250 -147 -341 -42 43 -151 -35 -284 -379 63 -152 -21 -154 -43 -190 820 663 323 1283 898 391 265 740 674 245 502 298 1099 667 723 481 265 268 260 799 214 328 722 1941 729 453 314 387 328 -197 592 280 793 839 556 567 511 225 263 151 225 802 510 339 1130 610 704 625 751 783 339 621 898 670 788 443 781 992 563 648 335 117 451 708 464 175 331 123 393 629 548 355 -3 -28 13 165 149 151 57 205 70 210 336 92 68 168 181 123 58 213 63 227 152 76 90 67 -4 88 180 42 205 44 160 241 133 198 113 42 183 156 113 139 151 304 26 69 253 203 163 193 197 117 182 550 84 45 313 130 233 229 540 137 108 261 88 91 201 193 231 328 138 147 154 73 337 536 244 465 423 371 173 478 299 495 580 201 267 323 466 302 237 278 26 251 253 136 61 341 377 337 343 476 216 84 220 285 392 358 262 186 209 261 374 211 388 196 57 202 251 253 109 208 276 124 310 485 439 204 204 250 294 391 375 293 216 313 205 269 313 283 346 487 188 274 198 104 1837 2755 2395 4866 4298 3530 1967 2651 2882 4352 5767 2388 2624 3113 4052 2804 2126 3690 1949 2288 1651 1332 4054 3738 3396 3359 3301 4341 3046 2071 4516 2688 2530 3607 2296 2512 3842 1842 2151 2961 1955 1586 2155 2307 3458 2803 3635 3835 1960 2471 1950 5216 2276 2932 3112 2446 2648 4390 1782 3545 1992 2850 3023 2696 2154 1915 2193 1972 1620 2224 2683 1985 76 79 101 213 209 190 15 96 129 111 165 28 76 42 139 130 98 111 7 127 56 84 96 151 81 143 28 140 128 8 104 186 122 120 38 1 129 24 55 59 131 36 100 69 964 -3 28 9 117 24 64 173 144 109 67 -2 10 146 1 -21 83 100 75 102 7 67 73 87 23 117 121 149 763 899 1002 1031 889 776 531 539 1232 1106 1497 907 1184 957 897 681 554 522 753 455 589 323 637 1407 558 768 355 1061 495 442 994 1164 778 452 696 612 620 340 485 394 585 374 375 531 632 454 848 925 755 482 535 736 651 818 366 407 571 1041 458 459 622 648 721 624 530 427 481 573 436 831 772 549 20 -173 -64 37 51 75 22 13 88 70 15 -51 257 -26 7 34 0 -30 98 -67 132 82 23 51 23 75 101 72 33 248 44 -1 -59 229 154 293 -7 223 137 95 -13 99 115 44 197 123 45 32 170 49 12 -1 77 42 178 6 579 101 48 -45 -14 26 15 63 141 133 0 233 79 17 -28 12 -1856 -1882 318 -2181 273 -1511 -352 -1507 -774 -1263 -1126 -29 -1429 -712 -964 204 340 145 160 -734 -345 -562 -834 -1808 -1888 -1245 -1815 -1605 -2162 174 177 -1408 -215 -1414 -682 331 -163 -331 115 -176 -1581 -560 229 -714 -1179 -850 -69 -670 110 130 -208 -2739 -646 -3042 -1717 107 -1721 -2265 -81 -93 -950 -430 -1016 -1403 -450 -137 -862 475 -288 -486 -602 -58 186 129 150 123 78 134 38 119 134 178 139 67 62 76 260 176 13 95 99 270 111 30 207 303 233 208 86 279 191 32 163 263 241 117 96 128 14 131 135 65 143 -31 70 115 180 46 107 186 125 128 149 298 246 177 117 100 201 289 70 288 109 132 103 52 104 122 147 122 69 152 265 53 179 -259 -25 55 -142 -337 -265 129 -812 -720 143 155 -39 -571 25 305 -229 58 -413 -78 -72 -475 133 271 50 -336 -611 -392 10 31 -721 -495 170 5 -409 134 -538 -2 -510 -398 -335 -141 109 -170 -559 -322 -241 -497 244 -158 -211 -934 260 -445 -380 -264 -170 -1205 45 -192 -358 -363 -194 -326 -220 -283 121 -134 14 74 -144 -378 -438 115 -894 81 -79 -606 -11 -7 -61 58 -1151 -149 13 12 -1267 233 -176 -395 -442 -251 -95 -241 -953 -967 -85 -341 -435 -559 -127 85 -601 -1019 -271 137 91 -140 -617 -41 -447 -131 -965 -901 -140 -128 -693 -37 -819 -340 -20 -746 245 -1162 -335 191 -347 16 45 -876 -580 -516 -461 86 -124 -228 -138 -78 -147 -412 415 2 -739 -709 228 151 464 384 243 464 147 515 465 597 123 122 293 225 591 414 212 142 363 344 128 171 299 149 291 528 437 586 479 462 558 320 107 514 392 501 281 405 360 658 357 588 296 198 610 18 506 364 467 284 100 416 432 73 116 166 310 521 197 52 284 233 236 171 378 470 397 336 294 257 316 302 -1467 -1457 -1727 -2167 -1717 -2086 -1359 -2137 -1113 -2828 -2284 -1531 -1471 -2186 -2566 -1552 -1061 -1780 -1659 -1759 -922 -1006 -2435 -2532 -1568 -1637 -2244 -2113 -2056 -1327 -1792 -2187 -2449 -2027 -1456 -1249 -1677 -1615 -1479 -1496 -1487 -3236 -1072 -1086 -3136 -970 -1243 -1985 -793 -2170 -1590 -3777 -1407 -1191 -1794 -960 -1620 -3409 -1235 -358 -935 -1574 -993 -1362 -1129 -1562 -2079 -1263 -1190 -1373 -1331 -1298 -42 36 -33 9 33 -31 -82 -2 -27 -22 64 -18 -31 -26 194 -107 -98 9 -25 15 7 -126 -27 2 88 -39 -43 35 132 -62 14 16 -26 56 -2 -4 -63 -47 -27 -66 -126 27 -10 -12 -39 51 18 -47 -106 -67 -50 54 -33 -52 92 86 -25 112 -31 -79 -44 77 -30 -17 -30 -29 10 -39 -2 14 -10 99 1686 1257 1472 2376 2557 1382 683 1189 1396 2017 2428 444 1830 1212 1314 1117 725 1431 832 1179 1129 380 1504 1041 1561 1718 1279 1975 1679 817 1191 2029 1932 1297 933 1171 734 741 815 865 959 1266 871 1037 1305 480 1573 1223 451 1265 712 1556 1419 701 1526 869 1308 1814 621 1329 431 359 707 915 730 885 1030 1096 568 871 1048 808 297 170 413 242 295 677 154 189 266 389 516 117 388 177 300 160 400 831 360 149 281 106 656 265 278 316 134 718 215 247 225 263 202 479 211 229 222 263 206 258 258 153 361 193 237 66 317 142 252 363 265 28 671 200 138 516 116 833 178 329 78 25 200 278 213 387 79 263 55 456 476 50 141 86 206 83 76 199 77 62 13 150 214 94 197 82 55 104 33 367 82 177 117 84 181 146 196 83 50 289 123 247 113 62 316 178 153 157 71 203 95 164 86 311 308 73 341 31 83 104 56 81 160 192 296 70 235 94 161 411 158 158 -1 -18 128 81 122 158 69 125 12 209 262 99 492 57 1551 1265 566 749 912 2606 1196 795 635 2705 662 852 683 1710 650 751 802 381 1076 1186 1812 694 1227 569 1299 1065 620 1632 821 73 233 1852 1584 1286 449 1244 1041 1741 1046 977 676 868 2240 99 402 706 1223 316 1370 244 999 382 981 752 1450 661 1238 733 1304 753 732 581 844 822 2374 1014 645 1160 368 1131 1251 1534 1267 542 351 573 226 1936 889 1599 1574 1460 115 792 1318 1613 1847 1211 1173 793 1721 199 2239 1946 1600 1787 -12 3010 1383 1430 1118 1356 1355 1940 -42 103 304 1400 1708 981 1761 2652 1407 1306 1342 980 910 197 1538 1130 1632 1938 1593 1320 898 754 1466 2673 1127 1163 649 692 791 1072 1216 1609 912 1492 839 1378 1632 1133 106 226 201 165 165 213 23 249 156 245 120 40 180 94 145 157 82 21 66 169 159 -23 270 341 127 224 114 238 282 48 158 196 202 182 71 95 48 95 126 98 15 160 10 100 96 102 153 140 11 121 95 250 156 679 58 67 58 272 137 108 166 125 112 108 47 26 82 16 4 87 66 17 147 281 -527 436 116 64 -255 -15 64 -233 -74 -108 25 201 -64 104 13 330 112 -52 -167 8 565 715 164 153 39 -466 401 138 -343 -104 169 -478 97 -205 122 84 -18 243 68 -191 76 103 643 -221 -189 -530 -50 189 -27 -643 -164 74 -13 84 43 -465 147 -120 109 -964 108 77 113 -121 154 36 -85 64 208 129 -143 -91 360 213 -34 -10 -111 439 -171 -52
[truncated: 1,691,173 more chars]
