# Supplementary material for: ANMM4CBR: a case-based reasoning method for gene expression data classification
Source: Algorithms Mol Biol. 2010 Jan 6;5:14. doi: 10.1186/1748-7188-5-14 (PMC2843690; doi:10.1186/1748-7188-5-14)
Supplement: Additional file 1 — We provide the source code and a readme file as an additional file. The code was compiled with Visual Studio 2005. [file 1748-7188-5-14-S1.ZIP › source_code/ANMM4CBR/Dataset/SRBCT_4.txt]

0 0 0 0 0 0 0 0 0 0 0 0 0 0 0 0 0 0 0 0 0 0 0 0 0 0 0 0 0 1 1 1 1 1 1 1 1 1 1 1 2 2 2 2 2 2 2 2 2 2 2 2 2 2 2 2 2 2 3 3 3 3 3 3 3 3 3 3 3 3 3 3 3 3 3 3 3 3 3 3 3 3 3 3.2025 1.6547 3.2779 1.006 2.7098 2.0588 1.8483 2.714 2.3555 1.9291 3.6165 2.151 2.3123 1.0694 0.919 0.9248 2.6264 1.0786 1.0987 1.5822 2.167 0.3788 1.1144 3.2036 4.3557 0.7173 1.9839 1.9131 3.0381 0.2989 0.1856 0.1045 0.3178 0.1437 0.3493 0.3796 0.0683 0.1181 0.1414 0.186 1.2511 1.2422 0.7843 0.7208 1.7054 1.3452 0.6575 0.5909 1.2263 1.2744 0.9407 0.5555 0.7721 1.1497 0.8264 0.6403 0.6729 0.8249 2.7906 2.091 1.359 1.3682 1.2408 0.8505 1.4492 0.9687 1.541 2.4423 1.1145 3.4636 2.0816 3.1013 2.0272 2.2313 1.8594 1.2705 1.2766 2.0298 0.3296 2.3189 1.2962 3.7487 0.7623 0.0681 0.071 0.116 0.1906 0.2367 0.0823 0.1234 0.1805 0.0792 0.252 0.1056 0.0966 0.1599 0.1971 0.1921 0.0893 0.0925 0.1775 0.1661 0.0564 0.0873 0.0956 0.143 0.1329 0.1735 0.1108 0.1455 0.2499 0.1378 0.0839 0.1283 0.0994 0.0494 0.0563 0.0557 0.064 0.1203 0.1068 0.107 0.0872 0.2242 0.1277 0.1423 0.0817 0.2167 0.1268 0.0779 0.1264 0.1296 0.0573 0.1279 0.1944 0.1855 0.3107 0.2202 0.2515 0.3038 0.3454 0.0713 0.3476 0.2839 0.1657 0.3377 0.3585 0.1631 0.924 0.0672 1.0272 1.382 1.2855 0.9137 0.391 0.5502 1.9247 0.524 0.4657 0.777 0.7067 0.351 1.2901 0.4572 1.6411 0.3245 1.046 1.0409 0.8926 0.4302 0.3693 0.9021 0.9983 0.4964 0.7614 0.5745 0.5833 0.4992 0.5786 1.6814 0.7856 1.511 1.8688 2.3458 2.0193 1.1455 0.6172 0.6757 1.8223 3.0148 0.7736 0.6291 0.7921 0.5697 1.2505 1.0989 1.7574 0.2362 0.9711 1.0739 1.8981 1.3961 0.5926 0.3881 1.3252 1.9834 1.4717 2.89 1.1627 0.6389 1.5466 3.1923 1.397 0.3217 1.2785 1.2974 1.858 0.7071 1.1922 1.7594 2.2806 1.3489 2.0071 1.2253 0.9511 0.1682 0.157 0.7286 0.213 1.0315 0.3855 0.5635 0.6689 0.9393 0.2623 0.3355 0.5806 0.3937 0.3688 0.2943 0.6808 0.9344 0.2212 1.0439 0.4258 0.8116 0.2786 1.0424 0.2148 0.1243 0.052 0.1014 0.1035 0.219 0.1288 0.2203 0.2509 0.1868 0.1356 0.2796 0.2212 0.5062 1.269 0.0564 0.0593 0.1753 1.3135 1.2288 1.4999 0.0658 0.8683 0.9502 0.1147 0.1497 0.0742 0.1939 0.1345 0.2309 1.3145 1.3695 1.2625 1.2685 0.1198 0.1243 0.3185 0.1137 0.0622 0.0675 0.1222 0.1005 0.1199 0.1469 1.6185 1.7928 1.547 0.9163 1.2627 1.1213 1.4351 1.3606 1.635 0.0979 0.0345 0.0915 0.0646 0.1553 0.1277 0.3558 0.2022 1.5814 1.4272 1.3211 1.3443 1.1194 0.0776 1.1397 0.109 0.0733 0.0893 0.0673 0.2905 0.3627 0.1762 0.3013 0.068 0.1432 0.1016 0.0737 0.1167 0.1511 0.214 0.0707 0.4941 0.2045 0.2818 0.2984 0.3711 0.3961 0.3766 0.4754 0.4167 0.3363 0.4452 0.4602 0.4554 0.2472 0.4109 0.5346 0.4294 0.1586 0.1544 0.1246 0.2961 0.1615 0.1378 0.2369 0.2554 0.2998 0.3646 0.3335 0.3002 0.3285 0.1284 0.1687 0.0573 0.3935 0.3372 0.462 0.6383 0.1616 0.2968 0.1836 0.4352 0.4861 0.2977 0.1188 0.1924 0.1024 0.0945 0.1382 0.1177 0.0674 0.1523 0.1829 0.1841 0.2663 0.3287 0.2302 0.2691 0.2764 0.1352 0.3656 0.1815 0.1193 0.216 0.1611 0.1569 0.7674 0.0401 0.3764 0.5906 0.3219 0.6856 0.1113 0.6133 0.3855 0.4011 0.393 0.1669 0.2147 0.1702 0.2203 0.5173 0.1965 0.3171 3.1207 2.1609 1.9773 1.6804 1.78 1.7199 1.7551 3.2509 2.8219 2.5935 3.0399 3.0351 11.62 1.1489 0.9729 1.056 2.5849 1.3881 1.334 1.1478 2.2883 0.7382 1.1266 0.6457 0.3016 0.357 2.1694 2.5719 4.5095 0.753 0.5325 0.9698 1.0432 2.3396 2.005 2.1145 1.7212 0.6343 0.3465 0.4018 2.8457 1.3993 2.5561 1.304 0.9871 0.674 0.8526 1.1709 1.7376 1.5479 1.3387 1.6884 0.9914 0.5003 1.8075 2.6957 2.1064 1.9422 5.1153 3.2805 1.2072 1.3472 0.7751 0.9409 0.9326 1.3956 0.575 2.4279 1.9687 2.3853 1.8688 5.6969 5.8139 5.3998 3.5232 3.2629 0.4744 0.3269 0.2839 0.2826 1.7997 0.306 0.7009 3.7106 2.4452 3.259 5.8901 3.2376 2.1729 3.4081 6.7448 4.9706 7.4107 4.2294 6.4574 10.7506 6.2046 3.1877 4.1766 2.9856 3.4946 4.0799 5.6606 3.829 4.4752 6.3542 14.319 12.0598 7.1649 5.0388 7.349 4.8771 3.0222 4.8113 4.6305 3.7375 3.3334 4.5251 3.3524 3.8142 12.7753 12.159 5.3774 3.5181 2.9483 5.7054 5.4201 5.6752 4.1266 4.861 4.5579 4.0917 6.9131 4.7579 6.3929 9.9955 10.2512 8.1746 7.8286 5.8282 10.579 4.5275 3.1708 5.8392 6.7501 5.3355 4.1688 6.9003 2.9697 6.1087 3.5452 4.3105 4.1111 4.0321 5.4799 7.029 7.1398 7.283 4.8109 9.4915 17.533 4.1636 19.0419 4.1685 8.9157 6.1208 1.8416 1.1473 1.4106 0.2958 0.6769 1.5609 2.1932 0.7503 0.6702 1.3556 2.6029 0.821 1.2933 0.7368 1.0158 0.8867 2.2699 2.1629 2.139 1.4865 1.0587 0.8135 1.2681 3.4008 0.9656 0.7829 0.5667 1.3443 1.5154 2.2284 1.1472 0.6647 0.5825 1.0947 2.22 1.6359 1.2144 0.7631 2.1819 1.5954 1.4148 0.8492 0.4446 0.6343 1.1375 0.7132 0.5911 0.5642 1.1463 0.6698 0.6328 0.6956 1.5774 2.5186 1.5001 1.3432 2.8124 1.3557 1.9746 1.3955 0.7691 1.1863 0.8716 1.3884 0.6942 1.9022 0.5264 2.1765 0.7899 1.9877 1.2707 1.538 0.6437 1.2459 0.9024 1.5265 1.7763 2.2418 0.4754 1.0918 0.7883 1.6068 1.4112 1.2607 0.7371 0.9548 0.7381 0.8546 0.6581 1.0538 0.7499 1.0624 1.7671 0.9984 1.0826 0.6045 0.9485 1.2116 1.579 0.7523 1.0314 0.9617 1.0469 1.1429 1.1558 0.9509 1.2343 2.3013 1.3762 1.0373 1.7524 1.1217 1.4646 2.8207 2.2148 1.2009 2.2681 1.4484 1.6515 1.8208 4.2117 2.8337 1.9825 0.5277 2.2907 1.7167 1.0464 1.4179 2.7042 0.5633 0.7576 3.5107 2.8599 1.8068 0.7471 0.71 1.1187 1.7248 2.1532 2.2321 2.6605 0.8178 0.9163 0.7206 1.1563 0.9496 1.0322 1.2652 1.5636 0.7117 1.614 1.3615 0.9138 1.4253 0.763 0.5307 1.3112 1.9208 1.5754 1.1851 1.7367 1.8462 1.6208 0.9927 1.4054 1.4048 2.9001 1.9989 2.0775 1.661 0.6808 1.5038 1.6069 1.0446 0.99 1.4207 2.0021 0.8797 0.9797 0.2887 1.6431 1.1724 2.704 1.3209 1.1458 1.422 1.7602 0.2076 0.7767 2.845 2.1799 1.5577 0.9033 1.4089 1.8785 2.0438 2.6476 1.4568 1.6544 1.8761 2.7953 3.0725 1.8915 1.7225 2.0699 1.6188 1.899 1.4719 0.9198 1.4198 2.2044 1.8135 1.0141 1.0629 1.3173 1.1249 1.7079 1.1799 2.0473 1.6649 1.7985 1.5941 2.5947 0.9183 2.1544 0.7854 0.4575 0.8752 1.0637 2.4309 1.0382 2.945 1.0343 2.9976 1.5409 2.851 2.1942 1.2827 2.2821 1.7709 0.845 1.6006 1.293 1.3374 0.5868 2.8951 1.0038 3.1374 3.2202 4.027 2.6131 4.8139 4.9105 4.5104 6.7403 7.7609 6.946 6.6433 3.7253 7.6069 6.7003 6 6.2392 4.0098 3.1453 2.7589 3.0411 3.6694 5.444 4.4809 4.8653 5.6744 10.4594 9.2724 9.1304 3.0117 3.6943 4.2824 4.3938 4.5243 5.8249 5.6817 4.6666 5.2114 4.0503 4.6079 14.3407 13.3971 16.8467 4.0354 3.67 7.2208 5.0586 5.3212 4.6734 3.8197 4.2099 4.17 5.8854 5.5536 6.8372 7.8634 11.0725 6.5742 9.12 6.4102 7.7087 6.4353 5.5398 13.8884 9.1206 3.6908 3.5395 6.2398 3.0304 7.6119 4.1001 4.8506 4.1698 4.2847 4.5412 12.3446 6.5727 3.9057 6.1921 9.0649 10.212 14.1507 8.5383 5.8539 6.539 10.0017 1.0643 0.8541 0.4257 1.5866 0.6461 0.5342 0.5833 0.3676 0.7352 1.0554 0.6903 0.39 0.6652 0.26 0.5882 1.4633 1.086 0.6746 0.6574 0.6855 1.4823 0.4173 0.2298 0.3027 0.4616 0.4577 0.5045 1.0466 0.607 0.5792 0.781 0.8217 0.8692 1.3787 1.1707 1.1413 1.3329 1.0939 0.1977 0.426 1.112 0.8421 1.0227 0.6836 0.6388 0.6405 0.8967 1.0187 0.9561 1.4018 0.9773 1.0464 0.7915 1.221 1.2526 1.5159 0.8444 1.6734 0.5903 0.6557 0.1645 0.4667 0.6724 0.7535 0.9712 1.6819 0.672 1.2876 1.6389 1.1609 1.2851 0.6906 1.1853 1.1547 0.6986 0.6941 0.9132 0.2497 0.4207 1.1749 0.6936 0.6482 0.9768 4.0651 4.7284 4.712 9.4802 3.6433 4.4317 3.7162 5.4842 4.8613 2.907 6.3467 9.1112 5.3163 3.5546 5.0274 4.7423 2.8508 3.2765 4.0182 6.2066 5.0831 4.2936 3.0927 4.557 5.7224 6.7312 7.5063 2.8828 1.4337 4.1207 5.1979 4.6583 6.1956 4.8565 5.3438 4.2831 5.267 7.6998 2.8479 10.3516 4.1241 4.3347 8.1078 5.307 4.6663 4.4612 4.018 4.355 4.3171 6.2662 5.8861 5.7972 8.9656 8.6565 5.581 6.935 5.6054 6.6021 7.9532 3.401 2.1182 2.8153 4.9389 3.2013 4.8309 4.0325 7.4534 4.0388 5.7691 5.7085 4.7374 7.6715 0.743 5.6365 5.7215 4.9234 8.0781 10.841 3.0975 10.4958 7.2306 10.5223 5.3634 1.473 2.4784 2.7548 0.1667 1.7957 2.1063 2.3545 2.2406 1.8954 2.4842 2.5493 2.0127 4.2049 0.7175 0.8122 1.0082 2.6433 1.519 1.3479 1.4119 2.2664 0.9225 0.9711 1.6991 2.0692 1.113 1.3693 2.4635 2.9469 1.9109 1.5108 1.2601 0.5194 0.7753 1.1817 1.9174 1.0445 2.841 1.5376 1.0606 1.0167 1.0457 0.8615 0.8863 1.6088 2.3634 1.3335 1.6561 1.469 1.3273 1.4239 1.6895 1.3517 1.6728 1.7379 2.1031 2.1457 2.415 2.6238 1.1282 1.9386 1.7933 1.3746 1.8541 1.3126 1.2541 1.1213 3.4146 0.8221 2.9653 2.4743 2.1392 1.9496 3.4573 1.7486 3.3361 2.7369 3.0672 0.9741 2.6859 0.9866 4.3739 1.6592 2.7932 1.5103 1.9162 1.1314 1.0375 1.2143 1.2411 1.2919 1.305 1.0325 1.3236 1.2615 1.3608 0.7993 1.0825 1.172 0.843 0.6794 0.6864 0.6724 1.0106 0.8511 0.7828 0.2812 0.7074 0.6537 1.0114 1.0239 1.116 0.6045 0.5331 0.4699 0.5765 0.9937 1.4263 1.926 2.5944 0.4352 0.4779 0.6469 1.5999 1.7363 0.8879 0.445 0.5874 0.6386 0.5451 0.4014 0.6193 0.5972 0.4883 0.7407 0.4465 0.6072 0.3188 0.8836 0.7782 0.9264 0.8047 1.0641 0.5851 0.556 0.5633 0.4074 0.7594 1.671 0.2976 1.3867 2.3174 1.7345 2.2183 1.3643 0.9684 1.631 1.1167 2.352 0.7527 0.4168 0.3225 0.4372 1.9234 0.3534 0.6517 0.4815 0.8961 1.271 2.6361 0.3976 0.447 0.4862 0.5527 0.3385 0.5337 0.3137 0.6129 0.9559 0.8634 0.5843 0.7602 0.9571 1.0906 1.0555 0.4735 0.5796 1.7731 1.2362 1.1016 0.2793 0.7547 0.6296 0.5293 0.5285 0.3801 0.4887 0.3888 0.4765 0.292 0.529 0.7066 0.6452 0.5787 0.5848 0.6475 0.7221 0.9662 0.6305 0.4121 0.4674 0.6779 0.6177 0.7268 0.8007 0.7646 0.5687 0.4621 0.6234 1.3921 1.13 0.8237 1.409 1.3897 0.1098 0.3795 0.3009 0.8787 0.4801 0.4198 0.4759 1.5859 0.1707 1.5418 0.5641 1.1029 0.2268 0.6774 1.578 1.802 0.3983 0.8284 0.9859 0.5492 0.9427 0.646 0.4633 0.3105 1.0806 1.4482 0.485 1.1331 0.8405 0.8846 0.6145 1.3077 1.0709 0.9324 1.2379 0.6509 1.0615 0.9589 1.7721 1.0044 1.3846 0.6535 1.1475 1.1801 1.0372 1.2051 2.1763 1.234 1.3856 0.8698 1.1058 0.6826 1.2276 0.7514 0.8015 0.901 0.6565 0.6765 0.578 0.8016 0.7644 0.6444 0.4017 1.0824 0.9758 1.3726 1.5 1.0087 0.9492 1.2373 1.0508 1.9175 1.4851 2.341 1.609 1.2547 1.3793 1.5958 0.967 3.4933 1.7105 2.5297 2.4296 1.103 0.5148 0.5006 0.9796 0.8926 1.0663 1.6876 1.735 1.0015 1.2251 1.3316 1.1838 1.171 0.4307 0.313 1.3791 0.4677 0.5483 1.1421 0.5605 0.7053 0.8126 0.6593 0.9972 0.9765 3.3214 2.3431 2.4818 0.9928 1.5156 1.5285 2.9401 2.7325 2.4357 1.2878 1.3291 1.6972 1.5706 2.0077 4.3593 5.1954 1.5728 3.15 3.6222 1.3927 3.5421 4.6796 3.1611 4.4937 1.9371 0.5155 0.7752 1.277 1.7634 1.4196 1.6072 2.74 2.5685 3.7927 3.2335 3.7342 2.9152 0.5105 4.3573 0.6984 2.4937 2.3828 2.419 1.9411 1.2486 2.0868 1.805 0.5085 3.294 3.6608 1.6451 3.1514 0.5582 4.735 1.0969 1.3257 1.4778 1.0677 3.0199 2.4869 1.845 2.4325 1.2052 3.4737 1.3011 2.8801 1.145 1.8263 2.6872 2.5574 2.6622 1.2983 1.2249 1.5262 1.8998 1.3724 0.5216 1.4822 0.4827 3.5852 1.4659 3.1832 0.5157 0.7022 0.2531 2.035 0.1239 1.2582 0.9491 0.708 0.4951 0.4265 0.1985 0.3978 0.3048 0.5 1.9081 0.4048 0.2728 0.5065 3.3317 3.4498 1.3849 0.3512 3.2026 2.7511 0.0824 0.0854 0.1253 0.331 0.1969 0.3863 0.9754 1.9857 2.039 0.8393 0.6224 0.6434 0.6789 0.5637 0.1136 0.0781 0.301 0.4455 0.3966 0.3099 2.3 1.4983 1.7824 2.7017 1.3337 0.9895 1.557 1.1422 1.4256 0.1685 0.0909 0.1658 0.1663 0.1966 0.2221 0.4394 1.9404 2.1953 2.6522 2.2443 1.7016 1.67 0.3447 1.5526 0.4181 0.3421 0.2425 0.4382 0.407 0.3927 0.2285 0.3859 0.5957 0.2473 0.1276 0.1177 0.1151 0.4033 0.2104 0.1275 1.726 1.7841 1.734 0.5216 1.0114 0.9765 1.0193 1.1589 0.685 1.0827 0.6846 0.8675 1.1626 0.2412 2.0011 3.4896 1.4827 1.8798 1.7575 0.3705 1.9971 1.2188 0.3628 2.0274 0.6607 0.2884 0.5243 1.0737 0.4484 0.8591 1.2435 1.0625 0.5903 1.9728 1.359 2.9831 2.2961 0.763 1.2981 1.5705 0.9806 1.6151 1.2557 1.0713 0.7094 1.6344 0.6257 0.1476 0.7174 0.9102 1.2966 1.5766 0.6951 2.1186 0.5178 0.4493 0.7276 0.7246 1.6295 1.0193 1.9034 1.4375 0.3969 1.5096 0.1985 1.336 0.3846 1.8588 1.7664 1.9982 1.4495 1.3192 0.9855 0.9477 0.538 0.9524 1.0146 1.9473 0.707 1.9181 0.7336 1.923 1.4813 1.5136 1.0886 2.6863 0.9867 1.5428 1.6212 0.8198 1.9411 2.0935 3.3588 1.8692 0.9077 1.7527 0.5137 1.3777 1.7315 2.0437 1.7372 1.6892 0.8955 2.4902 1.9847 1.2953 2.6849 2.0318 1.725 0.8224 3.3309 3.6302 0.8364 0.8401 1.0302 0.4571 1.4035 2.1439 1.2505 0.5898 0.7936 2.8002 1.06 1.1954 1.8705 1.0043 2.1254 0.5439 2.5418 1.2348 1.0897 0.9616 1.8994 1.5115 0.6404 0.7064 1.0487 1.7627 1.0609 0.87 1.395 2.1767 1.9265 3.0097 2.486 1.1801 2.1185 1.6244 1.0682 2.0073 1.6469 2.1549 1.3501 4.3359 0.9974 2.2509 1.7639 0.9687 2.2775 1.0272 1.4855 0.5077 1.5358 1.527 1.787 1.0946 3.9255 5.9544 5.5842 4.817 5.1313 6.1093 7.4448 7.6172 7.6333 6.9399 8.2919 6.1868 9.342 5.97 4.8157 5.4643 3.0518 3.3953 4.3226 5.918 6.7607 4.9617 6.4056 8.8523 2.2653 4.0483 2.6772 6.8822 4.0654 5.3582 4.2545 6.3473 6.3606 5.0796 6.8391 4.3359 5.2832 6.8051 6.3397 3.8792 4.2505 4.3193 4.6162 4.9581 5.777 4.4498 4.5986 3.4551 3.6428 5.5538 4.1843 6.1104 5.0801 9.6734 2.9788 3.5509 2.7019 2.7342 6.0081 6.0325 7.0535 8.4107 5.8921 3.6759 5.2299 3.7892 6.1289 4.6345 6.1975 7.2615 4.6854 8.2867 12.9466 11.3447 6.7251 6.3483 3.1654 11.9911 3.2983 13.6498 10.8351 9.6067 2.6753 0.5296 0.5337 1.1332 0.6451 0.6248 0.699 0.3091 0.9658 0.6759 0.5398 0.6582 0.2604 0.9274 0.0419 0.3351 0.4332 1.3326 0.2014 0.1916 0.1995 0.7003 0.1891 0.1172 0.1625 0.1996 0.3322 0.6424 0.5353 0.4784 0.3915 0.4413 0.2791 0.1034 0.5852 0.5418 0.405 0.3291 0.1812 0.1269 0.1888 0.7832 0.4295 0.3974 0.5849 0.2311 0.4898 0.9912 0.5956 0.3154 0.3227 0.5016 0.2296 0.4739 0.3606 1.0001 0.465 0.6104 0.8325 0.4237 0.6447 0.2785 0.3379 0.5712 0.334 0.3336 0.4899 0.4066 0.9738 0.6019 0.3919 0.9601 0.645 0.6419 0.5917 0.3642 1.0977 0.5903 0.3664 0.2293 0.3275 0.5462 0.5122 0.5601 3.9098 2.7007 4.6055 2.0627 4.4183 3.5734 3.1707 3.9907 3.4926 5.3591 4.2006 3.2365 5.6308 5.32 1.7038 0.8888 1.7724 2.7069 3.3058 4.2012 2.0904 4.2684 5.8906 1.0551 0.4738 1.0985 2.1116 5.3145 5.3248 3.4114 3.9238 5.0894 4.3511 4.7345 6.562 3.6138 4.3179 1.3703 0.5205 1.9767 3.5269 3.77 7.1226 5.9042 5.1366 4.9392 3.7895 3.474 3.7334 5.2479 5.1894 6.29 1.4495 0.6876 1.2132 0.8968 1.0388 2.122 5.0315 6.0015 11.7202 9.7974 3.2798 2.2394 5.7528 2.0382 6.0772 3.2043 1.9279 3.1693 3.009 4.0531 2.5126 4.8896 4.6571 3.8648 1.3644 0.51 0.793 0.5989 2.1785 0.9423 0.6203 3.7136 3.2339 2.2437 3.19 2.1173 0.8715 1.7832 2.3904 3.0444 3.8499 1.6489 2.3912 3.7294 0.6788 4.4972 5.0532 2.5309 2.0158 1.8165 2.7482 4.2106 1.4842 0.8622 0.6877 0.2735 0.1263 1.5009 3.8178 1.8351 4.1731 2.5854 4.0399 4.4925 4.8857 3.6949 3.7881 3.9674 0.1768 0.4688 0.2715 4.1694 4.2734 7.9529 4.0646 2.9449 4.6434 3.3561 3.3252 4.0716 5.3606 5.431 5.6794 0.886 1.2521 1.0394 0.8395 0.8264 1.2099 7.4927 1.1497 0.9208 2.2315 2.154 4.0499 1.8233 2.736 2.9153 3.6004 4.8529 2.4749 4.1282 3.5135 1.1037 2.5536 2.6641 3.2756 0.1948 0.8435 0.3376 1.1011 2.3904 1.3888 0.3583 4.0016 3.4448 3.8154 3.4317 5.5302 6.1422 4.3681 5.6173 5.4256 6.2108 5.5198 3.5303 6.2835 2.8587 4.4969 2.978 2.9149 3.0943 3.8413 5.0193 4.4316 4.2161 4.9683 11.1453 7.8334 9.8987 2.0562 6.1591 4.7571 4.2235 4.3603 4.9979 3.9321 5.2727 4.5158 4.1156 4.3011 5.7464 10.9542 13.2388 4.1672 3.7113 5.9834 5.2695 5.1551 4.1969 4.6378 4.3454 3.5826 4.8798 4.759 6.0782 6.7279 14.6187 8.6215 9.029 6.8459 8.9577 10.6466 5.9465 4.3302 8.4892 5.2107 4.1247 5.4517 3.1289 5.9626 4.2197 4.6906 6.8222 4.3518 7.3526 9.181 7.1704 5.0751 4.7895 8.3728 9.0451 4.4077 11.9312 4.6542 16.7242 5.4622 1.1819 2.8296 1.6393 0.1925 1.8151 1.6401 1.3383 1.3576 1.6943 1.6905 1.7245 1.1523 2.6411 0.3045 0.8774 0.641 1.372 2.1997 2.0878 0.5264 1.0551 2.4285 1.3442 0.0795 0.3845 0.9765 1.3568 1.6764 3.7736 0.7628 2.6114 0.5048 0.2965 1.06 0.9539 1.274 0.5826 0.4665 0.3708 0.2902 0.5528 0.4858 0.2875 0.4388 0.2302 0.7034 0.79 0.493 0.2619 0.5497 0.1618 0.404 0.5141 0.0572 0.6687 0.6549 1.1098 0.4118 1.1414 1.7804 0.9095 0.7902 1.0033 1.0395 0.4346 0.4258 0.3218 1.2199 1.1861 1.7238 1.9674 1.3057 0.9779 1.6024 0.7179 3.5896 0.5307 0.757 0.4054 0.1803 0.6598 0.3482 0.5631 2.1459 0.9659 1.9209 0.9634 0.7825 1.0046 1.9139 1.3757 1.2084 0.8688 0.7024 0.7416 0.8799 0.6398 2.764 3.784 0.9148 1.338 1.2572 1.0083 3.5436 1.0796 0.3297 0.7877 1.4012 0.5684 0.6047 0.8615 1.0601 1.1378 0.8914 1.2871 2.6098 2.5376 2.1077 2.9943 1.6675 0.4741 1.2515 1.1061 0.8665 2.0983 1.3758 1.9627 0.9464 1.8702 1.422 0.5411 1.0029 1.2214 1.0193 1.7192 0.8316 2.4192 1.5076 0.7482 1.1617 0.8783 1.2776 0.7386 0.4934 1.1693 1.0155 0.8558 0.991 1.0418 1.0469 0.972 1.9833 2.0052 2.3535 0.9421 1.0933 0.9838 0.3831 1.6117 0.626 0.7652 0.7607 0.7856 0.9918 0.6011 0.7954 0.6662 0.4829 0.7984 0.39 0.4637 0.6796 0.3383 0.7016 0.6496 0.4274 0.5032 0.3749 0.8507 0.1747 0.6017 0.5316 1.0769 0.9382 0.9056 0.169 0.4902 0.7831 0.2245 0.0668 0.2294 0.5069 0.6834 0.4238 1.076 0.5601 0.2306 0.1412 0.1391 0.3543 0.3094 0.5143 0.2993 0.4692 0.1783 0.2563 0.1264 0.1616 0.1879 0.1786 0.0442 0.369 0.1115 0.105 0.1116 0.1619 0.1807 0.2016 0.08 0.1088 0.1748 0.1358 0.1708 0.2127 0.1536 0.4743 0.3445 0.371 0.1621 0.1687 0.1194 0.1844 0.092 0.4805 0.2666 0.6277 0.6571 0.3489 0.4578 0.3524 0.358 0.5679 0.2065 0.1212 0.3533 0.1128 0.2716 0.378 0.2749 1.7203 1.3528 1.5175 0.3349 0.7564 0.8947 1.1061 1.7969 1.0017 1.4747 0.8094 0.6006 0.9803 1.5998 1.0689 0.6929 0.9257 2.9129 3.864 1.0801 0.9266 3.9688 2.5891 3.0102 2.2544 1.643 0.3905 1.4624 1.7302 1.0555 0.3838 0.4475 0.7647 0.8252 0.5533 0.6261 0.3039 0.7931 2.9552 2.4547 0.464 0.7369 0.9454 1.8821 0.9649 1.5015 1.5322 0.4546 2.0151 1.8407 1.352 1.4218 2.019 3.252 1.7348 1.2055 1.1008 0.9978 0.6512 0.9105 0.8829 2.3707 1.0296 0.5492 0.7483 0.4825 0.4885 1.0138 0.9484 1.7224 1.7132 0.9314 1.0176 1.6241 0.6479 1.6153 1.0019 2.69 2.0133 0.918 0.8882 0.8052 1.1417 0.269 0.7262 0.5605 0.304 0.6539 0.6715 0.3434 0.6422 0.3452 0.497 0.56 0.362 1.2201 0.2792 0.5097 0.2617 1.149 0.3856 0.375 0.2272 0.5337 0.9123 0.2919 0.1196 0.4074 0.7136 0.2711 0.4929 0.8039 0.5194 0.6745 0.2622 0.2037 0.4572 0.3508 0.4459 0.4513 0.5816 0.1819 0.2761 1.0561 0.4915 0.4537 0.4554 0.2361 0.8737 1.3204 0.862 0.2676 0.4143 0.3227 0.6146 0.5358 0.6166 0.7748 0.4155 0.5856 1.2854 0.6552 0.6662 0.6226 0.5823 0.5878 0.629 0.659 0.4441 0.6986 0.6848 0.4097 0.7521 0.9429 1.5751 0.5233 0.8109 0.658 0.7858 0.6345 0.3767 0.1899 0.2391 0.5006 0.3276 0.8015 1.4677 1.2882 1.5492 0.3668 0.906 1.071 2.0215 1.2427 1.1886 1.0305 0.9074 0.6308 1.1037 1.7833 1.3698 1.5713 0.6157 2.6025 3.1411 0.9286 0.952 2.3758 1.0328 1.0563 1.4851 0.9762 0.5258 1.0219 1.6169 0.8112 0.4736 0.5019 0.6655 0.692 0.7056 1.048 0.2853 0.3676 1.2226 0.9589 0.3901 0.5357 0.9101 0.9126 0.4397 0.6946 0.8716 0.4092 1.0035 0.7147 0.4812 0.659 1.0643 1.2414 0.9365 0.8444 0.8534 1.1345 0.9733 1.304 0.8717 1.6344 0.6046 0.9149 0.6726 1.7639 0.618 1.005 0.8195 1.8954 1.3554 0.8429 0.9201 0.998 0.3964 0.742 0.8867 1.7789 0.5549 0.914 0.7076 0.7371 0.8186 0.638 2.5171 1.8893 1.7941 0.9905 2.9933 0.4211 1.4209 2.0259 2.0716 0.2559 1.3119 1.836 0.3658 0.1171 0.1131 2.0603 0.1058 0.1032 0.0708 0.0414 0.3367 0.044 0.05 0.645 0.8147 1.5227 2.0543 1.3888 0.0818 0.0679 0.0763 0.0783 0.1093 0.0849 0.1212 0.0981 0.1036 0.0346 0.0851 0.0773 0.0857 0.1143 0.0717 0.0664 0.1933 0.1259 0.1211 0.0388 0.0188 0.0748 0.2643 0.384 0.0475 0.1216 0.2913 0.1699 0.2374 0.1421 0.2585 0.1532 0.1206 0.1502 0.1004 0.3807 0.0374 0.0685 1.9579 0.7149 1.5852 0.6971 1.1726 1.5861 1.1806 0.9645 2.1485 3.8806 0.5062 1.244 0.1474 0.765 0.3127 0.3359 2.1497 3.0538 2.008 2.7727 2.6055 1.6183 1.5697 1.7093 1.3265 1.5018 1.9146 2.6252 1.573 1.5909 1.2811 0.889 2.4857 1.8358 1.675 2.3644 1.8524 1.0969 2.1323 1.0825 0.5028 1.005 2.5625 1.4893 2.4935 2.5377 4.5522 3.6112 3.2849 2.8563 2.3625 3.6486 1.8287 0.7697 0.7386 3.0255 1.9207 3.2595 2.3343 2.6981 2.8289 3.2525 1.853 2.8735 1.6828 2.3782 2.9992 2.5645 1.8097 0.7976 1.6439 1.5761 1.6141 1.3643 3.5434 1.6297 2.1523 1.9382 3.2121 4.7468 2.0357 0.7382 3.3826 1.941 1.1086 1.6191 2.2486 1.5579 1.5056 0.8711 2.4129 1.843 1.1943 0.7206 1.5121 0.419 1.1448 0.379 0.6928 3.7382 2.8671 4.8112 1.3236 0.9257 3.9152 3.8281 6.89 3.5652 2.9995 5.6523 4.4047 3.3894 5.4895 2.5673 1.7504 2.7108 3.7186 4.2883 6.7358 2.1909 4.2037 4.2635 11.0402 7.2483 7.4682 2.3566 2.9746 3.8268 5.6676 5.0105 5.7822 5.9967 2.0165 3.5536 2.1172 3.9493 10.7162 9.6703 6.7026 3.3498 1.2646 2.5896 3.6934 3.6605 3.883 2.8234 2.9972 3.2054 5.5593 5.2033 3.2965 2.2453 7.1556 3.1822 5.678 2.8373 2.8229 4.0876 1.9118 3.7791 2.2454 4.1493 2.6406 4.4282 2.8108 4.8798 2.3394 3.3617 3.899 3.8023 2.7792 2.7866 3.8058 2.5048 4.0527 7.2721 5.1413 3.7501 7.0386 5.9319 4.4033 3.1722 2.7538 1.9144 2.2913 0.8575 1.5953 1.7966 2.4502 2.5601 3.6807 2.0701 2.7272 1.9233 2.3732 5.3745 2.8531 2.8496 1.7977 3.3043 3.8388 3.3996 4.1459 4.3328 6.2452 5.7891 1.6102 1.6018 1.8079 2.0529 2.2303 0.9917 2.0011 1.5705 0.7945 1.6949 2.4544 1.9924 1.6587 1.666 4.7446 2.3248 1.8463 1.1741 1.2942 1.2084 1.9897 1.2279 1.3047 2.0433 2.6543 2.0985 1.2312 0.9822 2.3255 2.2452 2.0639 1.5335 1.3215 1.8711 0.7976 1.4028 0.9898 1.6366 1.2004 1.2218 1.729 1.5862 0.9546 2.2451 1.7611 1.5716 2.206 0.6502 1.4253 2.8498 2.3362 1.6668 0.8847 1.9366 1.3962 1.3272 1.1855 0.7876 1.1194 0.8587 0.5963 0.2019 1.5864 0.4982 0.3554 0.3118 0.403 0.4474 0.6616 0.313 0.4565 0.3125 0.9248 0.7469 1.7394 0.4866 0.6283 0.6356 0.7649 0.4171 0.8216 0.6843 0.9488 0.6371 0.5148 0.5027 0.6561 1.1663 0.6565 2.0733 0.7407 0.637 1.4367 1.1856 0.6775 1.0869 0.3398 0.7754 0.7185 0.8579 1.0743 1.196 0.9028 0.8448 0.5099 0.6259 0.6878 0.9902 0.7632 1.0547 0.5631 0.7986 0.6888 1.1445 1.0228 1.1662 0.7911 0.3625 0.285 0.2504 0.3212 0.6755 0.5145 0.3446 0.6453 0.2357 0.9794 1.1286 0.7321 1.1814 0.1721 2.2363 0.4164 0.5664 0.4287 0.1554 0.2516 0.2808 0.8171 0.6081 0.8508 0.9821 0.932 0.913 1.2415 0.4192 0.8406 0.9508 0.6449 0.6522 0.633 0.6953 0.6101 0.488 0.521 0.1515 0.1731 0.349 0.9212 0.1532 0.1443 0.3941 0.2933 0.05 0.1303 0.1935 0.5795 0.278 0.4681 0.6895 0.9205 0.5897 0.2173 0.4388 0.2022 0.1894 0.342 0.6703 0.7215 0.2489 0.1206 0.167 0.5783 2.0631 0.5001 0.2825 0.585 1.1561 0.4365 0.3796 0.3409 0.4738 0.5341 0.4886 0.9876 0.2015 0.6638 0.9247 0.6924 0.515 0.285 0.4143 0.1457 0.2791 0.453 0.8171 0.3258 0.4262 0.431 1.2749 0.5375 1.4893 0.5333 0.3316 0.7907 0.5632 0.559 0.5136 0.5172 0.6125 0.5508 0.7836 0.6836 0.7544 0.5822 1.0597 0.503 0.6952 0.6228 0.6296 0.5751 0.4716 0.67 0.4973 0.5923 0.4675 0.7668 0.2045 0.5614 0.5979 0.9551 0.3915 0.5958 0.5571 0.3496 0.3156 0.5708 0.6159 0.4214 0.5608 0.6046 1.1044 0.5874 0.3836 0.3195 0.9083 0.4259 0.3089 0.8385 1.0198 0.6873 0.7969 0.6116 0.5574 0.6107 0.729 0.5756 0.5204 0.3591 0.5871 0.3245 0.3531 0.4446 0.8629 0.4164 0.6183 0.2533 0.5493 0.5005 0.6032 0.7429 0.7691 0.6443 0.2927 0.2826 0.2335 0.3899 0.449 0.5372 0.3256 1.1363 0.1534 1.0289 0.9919 0.5312 0.6935 0.4183 0.4149 0.9844 0.9104 0.2864 0.4921 0.5167 0.3125 0.3825 0.458 0.305 0.8396 0.2684 1.3195 0.3134 0.1715 0.3414 0.2136 0.7606 0.3806 0.284 0.2135 0.2605 0.2801 0.5825 0.4923 0.2507 0.1444 0.7131 0.5098 0.4734 0.7116 0.2029 0.2846 0.5725 0.529 0.254 0.0816 0.4238 0.2117 0.2879 0.2708 0.4326 0.3898 0.298 0.3018 0.5249 0.4243 0.3629 0.2374 0.2334 0.3128 0.5668 0.4375 0.3028 0.4078 0.5497 0.4556 0.2682 0.2963 0.4108 0.3307 0.4303 0.3295 0.4326 0.2728 0.248 0.157 0.2276 0.1373 0.3091 0.2178 0.2034 0.2925 0.18 0.7038 0.3602 0.4511 0.2989 0.1496 0.1052 0.1835 0.0991 0.181 0.5854 0.302 0.3801 0.2864 0.2112 0.3988 0.1441 0.1132 0.2414 0.239 0.1017 1.1909 0.9951 0.5556 3.3604 2.3463 0.2899 0.4171 1.383 0.6551 2.0148 0.77 0.4528 0.385 0.3573 0.4073 0.6784 0.3131 0.2964 0.274 0.2306 0.1196 0.2316 0.3117 0.191 1.1529 1.9547 0.8839 1.998 0.842 0.7766 0.6103 1.4127 0.4043 0.6731 0.2794 0.7984 0.7881 0.8808 0.7595 0.1876 0.2349 0.4074 0.2156 0.2265 0.3385 0.3018 0.2383 0.4235 0.4075 0.2525 0.2442 0.3197 0.1255 0.0906 0.8498 1.7446 0.8061 1.0587 0.1714 0.1686 0.2132 0.2652 0.3044 0.6051 0.4298 0.5311 0.2616 1.6692 3.8392 1.017 0.9987 0.5331 0.4255 1.2699 0.9588 0.2335 0.2803 0.7632 1.318 0.2164 2.1953 0.1896 0.7921 3.5375 3.1554 2.7144 1.6481 1.2607 2.9872 1.5673 2.4753 1.5007 1.1731 2.7792 1.8308 2.1077 5.6143 2.6251 2.8279 2.6622 3.6751 4.4377 5.4637 3.0003 1.9149 5.2558 9.0717 4.4728 1.5663 1.299 1.1634 1.3312 2.7502 4.24 2.9015 2.1209 3.2584 4.2249 3.19 2.4339 1.1167 3.3666 8.4311 3.167 3.2042 2.7534 4.6175 5.2335 4.3823 2.9993 3.4053 4.2346 3.0923 4.0557 5.9507 2.8963 7.323 2.2323 2.7076 2.4066 2.2145 3.4834 1.4811 2.0595 4.8018 2.8229 2.7719 2.3955 2.2113 2.4298 3.688 1.319 4.3009 1.675 2.5912 1.9722 2.5544 2.5235 3.3584 3.5709 4.3024 1.3823 2.7661 1.6084 3.1064 2.4646 0.1115 0.1146 0.1014 0.1132 0.3376 0.1931 0.2979 0.2461 0.251 0.2295 0.2203 0.2641 0.3383 1.6808 0.1118 0.0962 0.3009 1.3976 1.3118 1.1643 0.0742 1.2415 1.0281 0.2115 0.184 0.5963 0.3052 0.2275 0.2986 1.1389 0.8155 1.5152 1.1819 0.1596 0.1951 0.1876 0.2077 0.4658 0.1916 1.0402 0.2156 0.2141 0.2744 1.1943 0.978 1.134 1.5349 1.8582 0.7929 0.8112 0.5034 1.0034 0.6586 0.2846 0.4592 0.614 0.4402 0.6059 0.5011 0.2565 2.1598 1.3595 2.3113 1.5689 0.7788 0.1294 1.0341 0.2218 0.1075 0.1657 0.1868 0.2615 0.1733 0.1145 0.3516 0.3539 0.786 0.1655 0.4962 0.1896 0.1579 0.1644 0.5584 0.8346 0.6188 0.432 0.5376 0.4145 0.5089 0.4527 0.611 0.4787 0.1605 0.3983 0.2875 0.5767 0.1355 0.5815 0.6751 0.975 0.4345 0.3997 0.4755 0.8024 0.3576 0.3769 0.3691 0.3536 0.3731 0.5429 0.1591 0.3011 0.5666 0.6888 0.7314 0.3697 0.8614 0.5183 0.7277 1.0553 0.7027 0.3776 0.6443 0.7647 1.1835 1.0141 0.612 0.4754 0.8177 0.637 1.0458 0.3167 0.3183 0.578 1.0641 0.4998 0.4533 0.2558 0.3474 0.3362 0.3184 0.7493 0.3205 0.32 0.2611 0.5259 0.3166 0.353 2.9923 0.5885 0.9229 0.5726 0.4911 0.5189 0.5401 0.4444 0.3553 0.4429 0.7265 0.3766 0.2775 0.272 0.2548 0.5953 0.1738 0.5518 1.5854 0.5013 2.9859 2.002 0.5376 0.7482 0.6184 0.8011 0.5945 0.7617 0.6973 1.548 0.7976 0.5868 1.1894 1.0111 0.7988 0.5679 0.5655 0.4723 0.888 0.9905 0.8286 1.0058 0.6142 0.864 1.3788 0.7553 0.4942 0.4471 0.5185 0.5557 0.4216 0.4226 0.6866 0.4783 0.6747 0.6749 0.9044 1.0475 2.1584 1.0826 2.5124 0.7513 0.5948 0.8967 0.9818 0.4739 1.8413 1.2648 1.4936 0.7755 0.9211 1.1334 1.4438 2.0819 1.4933 1.4654 0.5561 0.4455 0.1711 0.6395 0.449 0.843 0.8659 2.0838 0.5178 1.4103 0.7507 0.919 0.7555 0.6233 2.2042 0.7189 0.7679 0.5349 0.991 0.2886 0.3902 1.2559 0.643 1.2441 1.1144 1.6778 1.611 1.597 0.9297 0.811 0.6887 0.9968 0.8853 1.0577 1.1129 0.8155 0.9169 1.2423 2.6535 1.9664 2.0191 1.1457 2.0641 2.0935 1.3471 2.3317 3.8227 3.566 3.0941 1.4996 1.7339 0.6038 1.1036 0.8489 0.532 1.7041 1.1561 0.6875 2.3076 2.1251 1.4076 1.5595 1.6468 2.935 2.9523 1.5787 3.7129 1.6523 1.7942 3.2983 3.903 2.1549 1.3949 3.1987 2.6932 1.8568 1.1832 2.1081 2.5035 1.1185 1.6604 2.4867 2.2416 1.9531 0.5871 0.6466 2.2238 1.0485 1.9838 2.074 1.7621 1.3171 1.8413 1.1809 1.7413 1.2661 1.8445 0.3464 1.5922 0.981 0.9114 1.5517 1.3233 0.8873 1.1099 0.9133 1.0855 1.5288 3.9576 3.0636 3.4367 2.5482 3.4904 5.8175 5.256 6.0247 5.587 3.6544 7.6494 6.2147 7.2345 3.8991 3.8852 3.1996 2.7168 2.9233 3.2306 5.2779 5.5042 4.4607 4.3831 7.815 6.6875 3.9216 3.0791 3.624 6.1667 5.0786 4.4672 5.5852 4.6594 4.0003 0.1574 3.9888 3.9975 9.7695 8.5049 8.9769 3.9587 2.9704 3.5001 5.4892 4.2678 4.5796 4.0129 3.9841 4.013 4.4478 3.517 5.3283 7.0097 7.1755 3.6657 3.7027 4.8511 3.5807 10.1598 4.568 6.4026 5.8568 3.7364 3.2429 5.7432 2.9626 4.9013 3.9908 3.0059 3.7103 3.0714 5.2996 2.7729 5.2944 3.8298 5.0736 7.7319 4.9733 2.1724 6.2491 2.9583 9.0238 5.6074 3.7285 1.792 2.0991 5.2167 2.4205 1.8498 2.0505 3.0046 3.8518 1.4291 3.0875 3.742 2.2209 0.4875 2.5398 1.0248 1.9962 0.5478 0.5525 1.0418 1.2399 0.7119 0.4015 0.3326 1.3419 2.3233 4.9566 1.4172 0.7133 0.9146 3.6239 1.199 1.212 2.4786 1.6159 1.7614 3.5634 0.9792 0.5041 1.7415 2.1806 1.6476 1.4644 0.7034 0.9747 0.7498 1.3347 1.6013 1.7263 1.0748 1.079 1.8221 2.0309 1.8375 1.8911 1.8731 1.5951 2.7272 1.1328 0.4603 0.387 0.3888 0.8883 0.7099 0.7764 2.9034 0.5628 2.6128 3.3438 1.2809 2.0991 1.5074 0.8552 2.0419 1.433 1.2515 0.6582 0.2801 1.077 1.2537 0.6569 1.3348 1.8623 3.6545 1.3757 3.8527 5.435 4.1405 2.8914 3.6977 7.6902 6.7914 1.9058 6.3847 3.8043 8.5808 5.8975 2.3656 2.4272 2.2792 2.0578 1.6643 3.8229 2.7929 2.3672 3.7905 0.2796 0.2591 1.295 3.8544 1.8899 3.3367 3.4508 3.6996 3.5209 3.8718 4.8397 0.1493 3.0903 2.6642 0.2731 0.3484 1.4459 3.3658 3.6564 3.8413 5.8145 4.8545 4.6864 4.0954 0.4482 3.5409 5.1278 4.9518 6.1623 0.5621 0.381 0.3438 0.2791 0.2802 0.4881 2.019 1.6335 3.078 5.4064 3.808 0.9498 5.3337 2.1705 6.2549 3.5709 2.5776 2.1025 1.3558 4.5937 3.7637 5.9155 3.5697 3.0039 0.4436 0.4761 0.231 0.4517 1.9381 0.1945 0.2804 0.3247 0.3092 0.4848 0.3963 0.188 0.1183 0.302 0.2186 0.1044 0.5081 0.1359 0.1986 0.1813 0.2224 0.1386 0.1303 0.1217 0.1625 0.1573 0.0862 0.0494 0.1597 0.1264 0.0827 0.2376 0.1353 0.2299 0.5039 0.3534 0.0469 0.1472 0.1201 0.1175 0.0995 0.1039 0.0986 0.1406 0.061 0.0602 0.0741 0.1596 0.1977 0.2556 0.0689 0.0668 0.0793 0.1087 0.1546 0.1056 0.0542 0.0912 0.1453 0.0477 0.1938 0.1795 0.3253 0.3443 0.2281 0.1836 0.1831 0.1277 0.1906 0.1676 0.4779 0.1403 0.1792 0.043 0.4388 0.7346 0.4803 0.58 0.1709 0.2396 0.8084 0.5253 0.4137 0.7587 0.6441 1.1734 0.2183 0.3909 0.1842 0.794 3.5717 3.7014 2.6743 0.7093 1.3702 1.6758 1.4614 2.7672 4.3112 1.6896 2.2217 1.7696 1.1719 2.4655 1.9952 2.1459 2.0373 3.1854 4.0646 2.847 5.5093 5.3745 5.5836 2.4467 0.4826 1.2445 1.2353 1.6755 2.0864 2.3363 4.719 5.1207 1.8427 4.7676 4.0096 2.7502 1.8023 1.4389 2.4628 3.6332 2.2652 3.3499 2.9485 5.2322 1.9545 3.8299 4.6319 4.5408 3.5967 4.7492 2.5316 3.3317 2.5215 3.7243 1.5579 1.6123 0.9695 1.172 4.7667 3.9071 8.1181 5.0732 4.2712 3.8329 4.8703 1.7869 4.7536 1.9598 2.105 2.1167 2.1097 4.0794 1.7945 2.9025 2.118 5.401 2.1267 3.0401 1.3506 2.089 3.8211 3.2121 0.8393 0.8967 0.7999 0.7425 0.6052 0.689 0.5885 0.8641 0.8185 0.8572 0.4259 0.4236 1.0886 0.7852 0.2932 0.8236 0.759 0.6051 0.8924 0.8189 0.1867 0.624 0.8201 0.3417 0.5171 0.549 0.2038 0.8443 0.4223 0.492 0.2721 0.2552 0.3957 0.4801 0.4971 0.4152 0.6871 0.5026 0.2565 0.5608 0.3376 0.432 0.4676 0.2675 0.2474 0.1746 0.3207 0.174 0.0719 0.3795 0.3978 0.2995 0.3092 0.1718 0.595 0.2147 0.3022 0.2837 0.247 0.4083 0.3469 0.2612 0.401 0.2082 0.7941 0.149 0.4463 0.1534 0.4158 0.668 0.5947 0.7273 0.2582 0.2641 1.1281 0.525 0.4226 0.1662 0.248 0.2525 0.338 0.421 0.3825 0.3226 2.3148 2.1661 2.6301 0.2447 2.0653 1.4473 1.0492 1.3366 1.5082 1.2258 1.2988 1.0895 2.0893 0.9011 1.7937 1.2028 2.4685 2.9262 2.838 1.0989 2.1454 3.4742 2.1439 2.3028 1.8139 1.5999 0.646 1.2156 1.9063 0.9637 1.2068 1.3829 0.5811 1.6332 1.3193 1.3474 1.0109 2.574 2.3667 1.601 0.7619 1.0286 1.4299 1.7415 0.4235 1.697 1.0266 0.5872 1.5871 2.0224 1.1877 1.0793 1.0475 1.5847 1.621 1.7126 1.7339 2.1014 1.422 1.8194 2.6429 2.6033 1.0164 1.0003 1.6855 1.2465 1.4461 2.8497 1.0102 2.1344 1.9989 1.4316 1.2229 1.654 0.7502 2.3547 1.6802 2.985 1.7534 1.3018 1.6729 2.1201 1.3308 0.3194 0.3089 0.3077 0.1816 0.2358 0.189 0.343 0.3041 0.1892 0.4876 0.2186 0.2875 0.4691 0.1086 0.2415 0.2666 0.3229 0.1324 0.1266 0.09 0.1959 0.2844 0.1437 0.081 0.251 0.1061 0.2195 0.4835 0.3854 0.0736 0.0606 0.1096 0.1111 0.2796 0.2029 0.2613 0.3654 0.1262 0.083 0.0956 0.2214 0.332 0.2663 0.0914 0.0903 0.1423 0.0693 0.0684 0.2002 0.1937 0.1902 0.1368 0.0351 0.079 0.1087 0.126 0.1683 0.1045 1.2666 0.6616 0.3098 0.3096 0.2239 1.3874 0.1951 1.2689 0.0947 0.998 0.644 0.493 0.7641 0.1997 0.3911 0.5051 0.6088 0.539 0.0334 0.2725 0.0903 0.8094 0.473 0.9675 0.0466 3.4188 2.7758 2.1161 1.4857 1.3889 1.1773 1.7516 2.5804 1.4302 0.7562 0.7038 1.4359 1.7338 0.233 4.3358 5.1017 2.4667 2.5272 2.2563 1.2926 3.5872 1.5754 0.5003 1.7879 1.119 0.3731 0.9644 0.7499 0.4544 2.3869 1.4783 2.3898 1.9535 4.9327 4.5013 3.4097 3.8455 0.535 1.6212 0.6435 2.9387 4.3557 3.7057 3.2972 1.9763 4.2711 2.4801 0.7434 2.7913 4.1277 4.0121 3.1632 2.2521 4.0887 1.5226 1.2139 1.107 1.3179 2.9105 1.7759 0.826 2.0956 1.7179 2.3192 1.1765 2.9793 3.0014 2.9246 2.8945 2.1972 2.3479 2.1566 1.0574 1.3801 1.4309 2.9077 0.6341 1.4197 0.5421 2.6291 1.3753 1.9026 0.8004 0.8722 2.0965 0.9193 0.4664 0.4443 0.6758 0.566 1.2371 1.0662 0.6214 0.7001 0.5714 1.6461 0.4165 0.9715 0.9701 2.211 0.8484 0.8276 0.8127 2.2716 1.7371 1.538 2.9874 0.9115 0.4913 0.8137 0.6163 1.1549 1.093 3.1117 2.403 0.6131 3.343 1.7175 1.9896 1.6596 0.6962 2.4119 2.2151 2.1216 1.0331 1.081 1.6493 0.5808 1.0551 2.1677 2.0306 0.7979 1.432 1.3236 1.4071 1.1645 2.6707 0.9308 0.8734 0.9091 0.8575 1.4392 0.7901 1.3553 1.782 1.374 1.5553 1.7434 1.4933 1.8594 1.018 0.6532 0.6248 0.7655 1.2482 0.4768 0.7477 0.5355 1.7997 1.9049 1.5365 0.3738 1.1664 0.8096 1.6738 0.773 3.9192 5.4148 4.5608 2.634 4.0206 4.2725 4.9513 6.2801 6.1184 2.2715 4.8647 5.1102 6.2826 4.5567 4.3073 5.228 2.9896 3.2449 3.903 3.6897 5.4901 4.2313 5.5785 7.5594 3.8992 1.8395 2.2142 2.2526 1.4155 4.5925 3.0897 5.4086 5.9452 3.7886 6.3014 3.9305 4.7143 1.921 4.9169 3.4672 4.2273 4.1666 3.3018 4.7712 5.1344 4.3999 4.514 1.4308 3.7044 5.4218 4.0135 5.5869 2.9074 11.8735 2.0849 1.8696 1.6961 1.5921 3.629 2.7193 1.9191 6.5029 3.9212 3.5059 2.479 3.2137 3.843 4.3532 4.7149 5.5895 4.1122 4.1485 1.8787 3.8545 3.6422 3.2604 1.5401 3.4444 0.8853 5.7984 3.7251 6.1712 1.4283 0.1288 0.0782 0.2194 0.1067 0.3066 0.3604 0.2103 0.4061 0.223 0.1993 0.2257 0.1841 0.3892 1.8862 0.0814 0.0739 0.2563 2.3852 2.5902 3.0884 0.0433 2.5843 2.5435 0.0452 0.1336 0.1425 0.1715 0.1977 0.3496 2.4254 2.1077 2.0498 2.3265 0.1973 0.1387 0.1983 0.1561 0.1118 0.0531 0.1184 0.1515 0.1367 0.1059 2.7865 2.1609 2.4355 2.0319 2.5243 1.4446 1.2587 1.6345 2.7358 0.0671 0.0497 0.0576 0.0609 0.0385 0.0625 0.3815 0.3056 3.3964 2.7596 1.7625 1.04 1.9641 0.0861 1.2599 0.1707 0.0953 0.0899 0.1068 0.2904 0.1835 0.1409 0.2627 0.1571 0.0942 0.1109 0.0645 0.126 0.1375 0.1945 0.0557 3.1675 3.7242 2.6364 1.3142 2.6916 1.6888 3.0465 2.3059 3.0908 2.984 1.8725 1.8281 4.3352 3.8765 3.8111 2.8904 2.7239 2.9255 3.2621 1.904 3.4967 4.6023 3.0703 4.7597 1.8 0.777 1.0196 2.9592 2.4978 2.343 1.326 1.9548 2.226 3.7247 2.7801 3.785 2.6929 1.5896 4.0479 1.4261 1.9944 3.0671 2.9746 1.938 2.38 2.9931 2.2632 0.869 2.5388 2.6979 1.9559 3.2059 2.5815 5.1257 1.8596 1.0365 1.1483 1.3764 4.1944 2.2143 1.924 2.8508 1.5612 2.4534 1.5406 2.0339 1.7272 0.1198 3.2561 4.0106 3.8939 2.4442 1.8 3.2887 2.4848 2.9412 1.3619 4.0306 0.8177 5.9119 1.7708 4.7586 0.9169 3.3678 3.6836 3.7572 1.2415 6.1149 5.4565 3.9852 4.2998 4.7397 3.9831 3.753 2.0577 4.7734 6.574 4.1689 2.1576 2.2999 3.7101 4.5192 5.9064 4.4681 5.4918 6.4991 13.1343 8.9758 8.1333 1.6995 3.95 2.2145 4.554 4.7507 6.1551 5.8602 5.4238 6.3308 3.7184 3.2865 6.0968 9.1657 10.3915 4.2078 3.6947 6.5343 6.2091 5.85 4.7726 5.175 5.0199 4.2201 5.846 5.552 7.0639 10.1384 10.8935 12.185 10.9027 8.5244 11.9174 8.7537 6.2801 14.4826 10.4434 4.5508 4.0978 6.5766 2.4751 7.3877 2.7581 3.8962 3.4295 2.8139 4.3122 3.0315 4.4287 3.9159 5.1671 9.9194 8.807 4.243 8.9194 3.3108 11.2087 4.2187 3.6157 3.3596 3.1295 2.6222 3.9849 3.3442 4.7054 4.0206 4.6039 1.8766 2.675 2.7623 4.6485 6.7212 4.5749 1.8549 2.6193 3.413 4.1742 5.103 6.5948 4.9468 6.1839 9.4411 6.749 11.8071 2.1978 1.861 2.8105 3.2702 4.3297 5.9735 5.7398 4.9048 6.1198 3.829 4.3641 9.4095 7.82 10.4732 3.911 3.9512 7.1289 5.3517 5.5577 4.6014 4.2742 4.1401 3.5091 4.5884 4.6403 6.2255 5.5192 14.8016 3.7975 5.0565 4.8238 5.9275 3.6233 4.2437 7.9474 9.5489 3.9095 3.2262 6.3829 3.3284 5.3175 3.3252 4.2788 4.0509 4.1963 2.533 5.9146 3.6537 1.8432 5.8345 5.6351 10.322 2.7252 7.3871 4.0313 9.4231 4.4263 3.8972 7.6184 5.5745 9.5706 3.5135 4.6666 4.435 5.5953 4.839 18.1841 8.5027 9.0894 11.5541 7.3593 4.6415 3.6756 0.7019 3.5443 4.4971 6.6345 4.9753 5.556 5.8782 4.9062 5.925 7.5933 9.6592 18.0328 11.3093 5.9637 5.684 5.8212 4.3955 5.5129 4.2546 3.8629 4.7185 5.8348 5.4282 13.7035 4.103 3.5762 7.5573 5.531 2.8373 4.3863 5.1894 5.4701 1.4792 5.3707 5.4566 7.0719 6.5395 2.0508 5.1788 7.456 3.9611 11.4442 4.9702 5.3376 15.18 7.8738 6.6907 6.0373 6.9817 0.0909 7.3872 0.4358 4.814 6.6514 4.6069 3.4771 9.9933 4.9791 9.4792 6.096 4.3333 7.9767 2.7764 7.3261 12.249 5.651 8.555 1.2217 1.5961 0.9068 0.2286 0.3605 0.6259 0.5898 1.1138 0.6547 0.4663 0.3402 0.3276 0.6924 0.6446 1.0139 1.1796 0.6085 0.9454 0.8848 0.5907 0.7787 1.7579 0.4646 0.8585 1.1428 0.4235 0.725 0.4624 0.374 0.69 0.4199 0.425 0.7 0.8934 0.8232 0.9071 0.5962 0.6514 1.1337 0.6463 0.6109 0.4055 0.5379 1.0419 0.7313 1.0495 1.0045 0.5081 1.1984 1.0527 1.0113 0.9978 1.1006 2.374 1.0516 0.807 1.1003 0.2632 0.8234 0.6936 0.4821 1.1085 0.936 0.6853 0.5418 0.594 0.5104 0.6911 1.4633 1.2939 1.3876 1.0123 0.7182 0.9662 0.3734 1.2411 1.7392 0.9379 0.4443 1.4345 0.5319 0.9774 1.2199 3.3361 2.4137 3.5267 2.2161 1.925 3.631 0.9948 3.3861 4.2967 1.6783 1.9514 0.8158 2.7308 0.1827 1.7181 2.0468 2.758 1.2627 1.1538 0.3509 2.9972 0.9877 0.7048 0.3879 0.7677 1.0521 0.9925 1.6643 3.7322 0.4672 0.6516 0.2825 0.2458 1.5904 0.8017 1.7065 0.5882 0.5008 0.3842 0.5349 1.0471 1.2501 0.6766 0.5684 0.5485 2.4504 0.731 0.6671 0.5613 1.3733 0.8996 1.3613 0.6398 0.5733 0.1613 0.1388 0.4199 0.8789 1.0557 1.5084 0.781 1.4335 1.246 1.2346 1.9011 0.6962 1.8917 1.2495 1.2999 4.0184 3.1173 2.0373 3.7443 1.6535 0.6278 3.4035 0.1957 0.7235 0.4598 0.6398 1.9156 0.7928 0.6046 1.0708 0.9393 1.4182 0.7152 0.5949 0.7358 1.3598 1.6543 1.4499 1.1156 0.7642 0.7741 0.8072 0.7197 2.8698 2.7619 0.6044 1.7804 1.8231 1.1555 1.2956 1.6766 0.8033 1.4252 2.3826 1.3485 0.5105 1.1063 1.4977 1.9087 1.8773 1.4333 3.0909 2.0869 1.609 1.5375 1.0358 1.2109 2.6435 2.0961 0.8345 0.9015 1.0487 3.1009 1.5648 2.2649 1.7565 0.3687 2.1137 1.8249 2.4009 2.0766 2.3288 4.4537 2.2742 1.328 2.4481 1.722 2.9858 1.5383 0.7612 2.6922 2.136 3.1505 1.7974 0.9578 2.3917 1.0633 1.1897 0.8794 1.4496 1.6661 4.2337 1.4809 0.3825 1.4716 2.0603 1.8212 1.0912 2.0738 0.6285 2.2464 2.0363 0.3088 0.4445 0.7817 2.6169 0.9356 0.5938 0.2912 0.2755 0.1439 2.8502 0.2853 0.2411 0.5764 0.2776 0.1029 0.0798 0.2612 0.1169 0.1259 0.3627 0.1164 0.1955 0.2502 0.4203 1.762 0.523 1.0019 2.8264 0.5641 0.7927 0.1673 0.2633 0.0727 0.2356 0.1412 0.1131 0.4832 0.1557 0.8477 0.187 0.5444 0.8142 0.1488 0.6007 0.3923 1.5841 0.2206 0.2098 0.2539 0.4216 0.5016 0.2812 0.5144 0.3883 0.4133 0.3105 0.3888 0.5417 0.3249 0.2681 0.3253 1.0296 0.1624 0.1465 0.1578 0.4881 0.2056 0.2867 1.0066 1.4936 0.7355 1.5707 1.5759 1.4013 1.1114 0.4319 0.2618 1.6194 1.4759 1.6368 11.0257 0.9338 0.5844 0.1087 0.1556 0.1721 0.92 0.2059 0.2127 0.1697 0.2134 0.0666 0.2174 0.0975 0.1058 0.1719 0.0986 0.136 0.0771 0.1316 0.1494 0.1535 0.2056 0.0663 0.1239 0.0375 0.1502 1.1996 1.0735 0.1244 0.2156 0.1214 0.1834 0.1885 0.0786 0.0608 0.2093 0.1835 0.2797 0.212 0.2764 0.231 0.1497 0.2335 0.1072 0.1829 0.3013 0.1633 0.347 0.22 0.1408 0.1789 0.1129 0.1503 0.3385 0.15 0.1001 0.2844 0.5583 0.28 0.4468 0.0724 0.3282 0.5082 0.2601 0.3786 0.1877 0.5653 0.2207 0.6817 0.5367 0.3843 0.7149 0.2448 0.2051 0.4542 0.1897 0.6457 0.4005 0.8736 0.991 1.5017 0.4296 1.0619 0.3747 0.3787 0.7344 0.6798 1.4264 4.3382 0.5245 0.4798 1.1477 1.3182 0.4136 5.8839 1.2791 1.2698 3.5581 0.291 0.3148 0.083 0.1986 0.6919 0.7116 1.7139 0.1698 0.2212 0.0941 0.8942 17.9885 1.3942 1.2119 5.8349 0.8228 0.7053 0.382 0.1565 0.1048 0.5073 0.3798 0.2853 0.4838 0.7382 1.0829 0.5118 0.6094 0.1795 0.2231 3.1265 1.7315 2.085 0.3805 0.7885 1.0103 1.1868 1.873 2.2034 1.1127 0.6977 1.3143 2.5967 1.1319 1.4039 0.8408 0.3899 0.8379 2.1475 0.5716 0.2656 0.1088 0.4605 1.1076 0.9853 0.892 3.1514 1.6442 4.4035 7.8232 1.5997 7.0744 1.2207 4.6862 4.8347 9.6318 2.7682 4.6179 2.3158 1.5994 0.6572 0.5171 0.504 0.579 0.5513 0.4962 0.6191 0.5434 0.3799 0.9236 0.8499 0.5305 0.6804 0.8312 0.454 0.3765 0.3044 0.5093 0.5037 0.6325 0.2532 0.5628 0.6027 0.51 0.632 0.5109 0.8005 0.9159 0.4042 1.031 0.7806 0.7498 0.6491 0.8733 0.8794 1.0743 0.5116 0.4651 0.1522 0.5405 0.6161 0.5437 0.5549 0.8343 0.988 0.4902 0.2861 0.8924 0.5857 0.7773 0.7738 0.6448 0.7758 0.4715 0.914 0.7919 0.909 0.6499 0.3712 0.8055 0.7592 0.9751 1.2596 0.3818 0.4791 0.5299 0.802 0.2852 0.4387 0.8442 0.3643 0.674 0.6929 0.5687 0.971 0.3586 1.1156 0.4287 0.5515 0.3896 0.9593 0.3031 0.4111 0.1167 0.1669 0.1709 0.2541 0.2037 0.2567 0.3781 0.3668 0.1438 0.2326 0.2133 0.4324 0.3259 1.1519 0.1192 0.0762 0.2501 0.334 0.3244 0.3554 0.0365 0.2752 0.3116 0.1169 0.2809 0.3098 0.3395 0.2306 0.4043 0.264 0.238 0.1632 0.2476 0.1081 0.1172 0.1173 0.1502 0.1659 0.099 0.0967 0.0815 0.1726 0.2005 0.2742 0.2811 0.0901 0.1794 0.3798 0.1797 0.2564 0.3395 0.1349 0.1372 0.0965 0.2162 0.1969 0.38 0.2246 1.1288 0.4779 0.428 0.3721 0.5102 2.2303 0.4641 0.0879 0.3061 0.132 0.5677 0.2354 0.2926 0.5374 0.2143 0.2457 0.4593 0.1537 0.42 0.458 0.2264 0.6354 0.425 1.0349 0.1188 0.4576 0.5398 0.3552 1.4058 0.8994 0.4053 0.3276 0.2726 0.27 0.3658 0.1993 0.2709 0.2 0.2771 0.6889 1.5071 0.747 0.3739 0.361 0.5354 1.5043 0.51 0.3295 0.0499 0.2145 1.4003 0.4216 0.3627 0.1552 0.8202 0.3469 0.3302 0.702 0.7374 0.3422 0.5765 1.2732 0.9333 0.0431 0.5573 0.6799 0.5947 0.577 0.5403 0.554 0.4834 0.6181 0.6673 0.9971 0.8254 0.6214 0.482 0.6399 0.1379 0.747 0.0261 0.5491 0.4444 0.218 0.4715 0.2368 0.3506 0.8297 0.795 0.228 1.1374 0.4839 0.8525 1.1779 0.4183 0.5312 0.3226 0.135 0.2099 0.3947 0.9681 0.2246 0.131 0.9067 0.1336 0.8793 0.2588 0.29 0.591 0.4766 0.9151 0.9887 1.5808 0.6883 0.6218 0.2531 0.1599 0.3483 0.2658 0.3741 0.298 0.3101 0.556 0.6538 1.2213 0.3597 0.3624 1.0554 0.5833 0.3374 0.2368 0.2101 1.0204 1.4358 0.3633 0.3454 0.35 1.1987 0.3221 0.3609 0.3611 0.6181 0.3469 0.3379 0.8968 1.3991 0.3395 0.2752 1.359 1.7025 0.6738 0.6876 0.7392 0.6783 1.4807 0.5224 0.4981 0.344 0.4792 0.7254 1.0515 0.5045 0.5048 0.9015 0.5377 0.5129 0.3334 1.1193 0.5842 0.4502 2.0983 1.1124 0.3992 1.254 0.7677 1.5918 1.5775 0.7881 0.804 0.3419 0.3321 0.2381 0.6379 0.4673 0.303 0.4929 0.4746 0.2606 0.8391 0.4884 3.9519 0.1106 0.1132 0.1659 0.239 0.1825 0.1098 0.2035 0.1633 0.1177 0.1728 0.1652 0.1954 0.2209 0.1414 0.2779 0.3433 0.1804 0.1576 0.1402 0.1796 0.0345 0.1856 0.2042 0.2381 0.4032 0.1982 0.2751 0.1713 0.1423 0.1363 0.1706 0.2187 0.1845 0.1247 0.1187 0.117 0.1296 0.1554 0.0777 0.0684 0.0774 0.2851 0.2587 0.1695 0.2473 0.3243 0.1392 0.2705 0.1079 0.1904 0.2594 0.0571 0.182 0.0448 0.08 0.113 0.0739 0.0901 0.7013 1.613 0.7101 0.1726 0.1586 0.3531 0.439 0.0718 0.1306 0.8495 0.1031 0.1811 0.1562 0.166 0.1934 0.1235 0.3391 0.2149 0.1668 0.1932 0.272 0.1309 0.451 0.118 0.175 0.3945 0.2986 0.2757 0.2607 0.4046 0.3874 0.4294 0.2663 0.2289 1.1837 0.3432 0.6233 0.3938 0.1677 0.4384 0.19 0.1061 0.3077 0.2772 0.288 0.3149 0.5057 0.2666 0.0813 0.4509 0.4732 0.4728 1.1738 1.0375 2.1557 1.9916 1.7072 1.3449 2.4256 0.5152 1.2705 2.4757 2.56 0.7359 1.0099 0.5874 0.1506 0.6379 1.3945 0.1637 0.0866 0.2528 1.6905 1.0044 1.6243 0.8193 1.6871 0.2739 2.1254 0.1518 0.4518 0.2495 0.287 0.2744 0.6256 0.5437 0.7847 0.337 0.2388 0.1472 0.0669 0.4103 0.1943 0.322 0.2859 0.182 0.5108 0.3257 0.5532 0.36 0.2211 0.2042 0.2011 0.2524 0.1221 0.3883 0.2158 0.2057 0.1479 0.3997 0.3022 0.3311 0.8148 0.818 2.1721 0.1993 0.191 0.7211 1.0316 0.6156 0.5889 0.1119 0.4275 0.2485 0.7957 0.4849 0.4654 0.3449 0.1582 0.2957 0.1468 0.6983 0.5714 0.2883 0.2235 0.7151 0.7294 0.2287 0.1813 0.0703 0.1109 0.1014 0.232 0.1325 0.3012 0.1603 0.2984 0.0847 0.4037 0.2382 0.2765 0.1431 0.0469 0.0943 0.1999 0.1768 0.0793 0.0376 0.0812 0.1943 0.1246 0.2786 0.2619 0.187 0.1414 0.3739 0.2513 0.6828 0.2256 0.2828 0.1815 0.1484 0.0807 0.8869 0.0206 0.609 0.2373 0.2622 0.6694 0.3044 0.1522 0.3862 0.3781 0.7321 0.339 0.6441 0.1386 0.1758 0.4618 0.5499 0.3315 0.9519 1.6803 0.5023 1.8803 1.0723 0.5693 1.9055 0.6207 0.8557 0.1833 0.4836 1.0018 0.4689 2.3034 2.6477 2.9628 0.8178 1.6789 1.6257 1.6789 3.1987 1.7927 2.2261 1.4014 1.019 0.5523 0.5293 0.1817 0.3451 2.1298 2.492 2.6098 3.5663 3.6281 2.0451 2.4917 3.1696 0.9879 5.1301 1.8522 1.7092 2.7605 2.2014 1.026 1.5297 0.8604 1.0856 2.2653 2.1437 1.6142 1.724 1.9099 1.7462 2.2014 0.2143 0.228 0.2516 0.2938 0.5451 1.9084 2.2656 0.7996 1.0344 0.7917 2.4525 1.424 1.821 0.7169 0.9349 0.7995 1.0298 0.5463 0.1441 0.5946 1.1033 0.812 0.613 1.6018 0.301 1.4392 1.3444 2.1013 0.3709 2.6286 2.332 3.8235 1.0804 2.6489 2.8308 4.0146 3.8084 2.682 2.4177 2.5758 2.2002 2.2425 4.3289 4.8763 3.0752 2.7852 3.1834 3.4781 3.2527 5.1509 2.854 2.8739 6.1256 5.9803 9.227 0.8767 2.3976 2.7937 0.9018 0.9608 0.6869 0.5561 0.7717 1.0749 0.7482 2.8162 1.2118 3.6646 1.4149 4.0099 3.9662 5.0011 2.5443 1.9115 1.6606 2.6471 2.9809 1.6944 1.6378 0.9816 1.4856 6.2415 2.6915 6.3015 6.6508 6.7079 6.3587 3.0922 1.86 1.5592 2.1192 1.903 1.7634 0.9611 3.063 0.7044 2.3398 2.7179 2.9512 3.6131 2.8935 1.4984 2.1946 2.1246 3.7769 5.6315 12.081 5.6214 2.3558 2.2175 4.1309 5.0912 0.5856 0.4157 0.3742 0.4433 0.4379 0.7347 1.0466 0.7239 0.6007 0.6361 0.6331 0.3228 0.6052 0.244 0.8011 0.3499 0.6081 0.5053 0.487 0.3002 0.314 0.2595 0.2257 0.3164 0.8863 0.8172 0.2511 0.6308 0.9545 0.3214 0.2422 0.3565 0.4792 0.1611 0.2818 0.2662 0.2617 0.3735 0.2082 0.1779 0.2121 0.3144 0.4931 0.154 0.1724 0.614 0.2589 0.3065 0.5153 0.3242 0.2492 0.3558 0.3292 0.3478 0.6275 0.6655 0.0066 0.8001 0.2322 0.5774 0.4249 0.3663 0.2922 0.3297 0.5146 0.6815 0.2678 0.8268 0.4505 0.3611 0.7354 0.3106 0.2217 0.6082 0.3487 0.363 0.8402 1.3459 0.5874 0.748 0.3635 0.6233 0.4879 0.1956 0.2604 0.2725 0.4585 0.1581 0.1292 0.2843 0.3281 0.0697 0.3426 0.1844 0.1736 0.3679 0.123 0.092 0.0755 0.2031 0.1309 0.1274 0.1015 0.121 0.1787 0.1377 0.036 0.0644 0.0921 0.1477 0.3398 0.5002 0.1234 0.2017 0.1438 0.0983 0.1517 0.1618 0.167 0.133 0.1247 0.0298 0.1433 0.163 0.2834 0.1953 0.1573 0.13 0.267 0.143 0.0707 0.1323 0.0833 0.0818 0.249 0.1909 0.0441 0.1118 0.1355 0.2098 0.2866 0.5038 0.1974 0.2872 0.1767 0.2819 0.3008 0.1151 0.2205 0.0942 0.1282 0.2612 0.1398 0.1895 0.4099 0.4149 0.1934 0.3472 0.2094 0.0497 0.1308 0.202 0.1204 0.2906 0.3916 0.186 0.6629 0.5328 0.4268 0.7205 0.5495 0.5433 0.5049 0.606 0.6262 0.291 0.5743 0.8231 0.5588 1.264 0.5135 0.9265 0.4236 1.0418 1.0693 1.1501 0.426 0.5941 0.747 0.2763 0.6153 0.5464 0.7887 0.2886 0.4212 0.4736 0.6272 0.5005 0.8267 0.3347 0.383 0.4381 0.3782 0.2816 0.3591 0.2894 0.3398 0.8571 0.7393 0.333 0.2389 0.3718 0.5015 0.7227 0.3771 0.3128 0.2656 0.4285 0.1594 0.1233 0.3934 0.3873 0.2149 0.4623 0.0785 0.4504 0.687 0.5138 0.3782 0.1471 0.8935 0.4611 0.6174 0.3832 0.7653 0.4435 0.4319 0.183 0.1723 0.2895 0.3882 0.6791 0.305 0.4244 1.2195 0.2461 0.4636 0.5353 0.2911 0.352 0.2067 0.4478 0.4082 0.3639 0.4584 0.451 0.266 0.0969 0.3407 0.2228 0.2381 0.3623 0.1166 0.481 0.609 0.8576 0.371 0.355 0.3285 0.6733 0.276 0.1824 0.0951 0.116 0.4933 0.194 0.3378 0.3594 0.9038 0.7496 0.5541 0.4549 0.8735 0.6185 0.6256 0.4906 0.774 0.137 0.7754 0.4944 0.3361 0.4584 0.3696 0.34 0.4482 0.5129 0.2807 0.4095 0.4156 0.2494 0.4325 0.539 0.2441 0.4138 0.4384 0.672 0.3288 0.8583 0.4366 0.3155 0.3216 0.7689 0.3873 0.2525 0.4872 0.2365 0.787 0.628 0.1903 0.4401 0.6827 0.4329 0.1593 0.3214 0.4181 0.2567 0.1119 0.3536 0.2015 0.2551 0.4125 0.9343 0.2393 0.2649 0.2916 0.2799 0.2365 0.2333 0.3858 0.2844 0.1502 0.1977 0.1731 0.2243 0.2908 0.1384 0.2713 0.1784 0.2487 0.2129 0.2 0.1214 0.1945 0.1875 0.197 0.0434 0.0971 0.2682 0.2445 0.196 0.2755 0.2079 0.1748 0.2313 0.1518 0.2475 0.1753 0.2452 0.2834 0.2258 0.0342 0.1596 0.1913 0.3003 0.3223 0.1821 0.0737 0.1548 0.3126 0.1166 0.2115 0.2477 0.1555 0.1966 0.1132 0.0613 0.1195 0.1274 0.2481 0.102 0.4562 0.2589 0.19 0.1391 0.1524 0.166 0.1165 0.1258 0.0871 0.1559 0.2122 0.2039 0.2618 0.3217 0.1952 0.1314 0.2835 0.2879 0.075 0.0776 0.2575 0.0966 0.3522 0.2868 0.151 3.6149 2.704 3.2084 9.0114 3.0216 2.1772 3.6763 3.1812 3.2457 2.0041 3.2859 4.096 1.943 2.8103 4.6885 5.1633 2.6056 2.6775 3.3799 5.1607 5.8531 1.6271 1.7403 3.9288 3.83 6.0084 6.1522 1.9874 2.4844 4.6472 3.8331 4.6367 5.5341 4.8796 5.2066 4.0876 4.0052 6.1536 0.661 5.1947 3.6448 3.9733 7.2503 2.179 4.9385 2.3798 3.7411 3.6231 1.6278 3.0646 2.6572 3.2265 3.9218 6.8619 1.4106 1.6911 1.9359 4.1239 1.0533 2.7077 4.2738 2.872 2.7798 0.9422 3.4565 3.7185 3.9077 4.2272 4.9983 4.4902 4.1566 2.9196 3.5358 2.7183 2.9224 5.1307 5.56 1.939 11.257 7.2364 7.3776 1.719 5.8922 1.5132 1.2733 2.4861 0.6605 4.1838 4.3895 1.6492 2.1701 7.1308 2.9758 3.4855 2.2409 2.4864 3.1903 2.2459 1.199 1.862 2.507 3.1335 2.4635 0.7175 2.8457 3.7449 0.3156 0.3567 3.7774 1.4715 2.951 3.3597 0.9897 0.6339 0.54 0.406 0.4916 0.7904 0.461 1.0589 0.4488 0.099 0.5877 1.5753 1.7295 2.381 3.0126 1.5345 1.6476 1.9864 3.4133 1.8771 2.1808 1.1571 2.2913 2.0032 0.4927 2.9007 2.2432 2.2063 3.5115 2.3679 1.9749 2.6501 2.4591 2.1549 1.7717 1.7458 0.8891 1.457 1.6223 1.42 1.4484 1.9043 2.7791 2.5784 3.1946 1.8673 1.8316 2.4818 0.3855 1.8987 0.3225 1.3108 0.4271 1.5921 0.5016 0.3463 0.2993 3.3786 0.7828 0.3744 0.5708 0.2372 0.6252 0.7807 0.4355 0.4437 0.274 0.7392 0.3497 0.5573 0.5571 0.1503 0.1458 0.2799 0.1583 1.0083 0.4121 1.3048 1.1226 0.6712 0.6475 0.7742 0.8388 3.7836 1.8267 2.3885 3.4541 2.2772 1.8296 2.8433 0.7906 3.1833 5.3431 2.5327 0.1445 2.4865 0.3701 0.1391 0.4505 1.5772 0.1101 0.1936 0.2209 0.3946 0.2774 0.1208 0.155 0.1609 0.1807 0.2413 0.1883 0.1721 0.101 0.4883 0.4199 0.2751 0.2915 0.3189 0.6816 0.1896 0.2404 0.3642 0.8399 0.4134 0.4752 0.3289 0.2606 0.3174 0.3915 1.3934 0.2048 0.5304 2.7247 0.2651 1.35 0.1809 0.7956 0.0848 0.1798 0.2199 0.5348 0.2035 0.1969 0.3594 0.1905 0.0939 0.6798 0.365 0.4209 0.5088 0.2608 0.0691 0.0413 0.1293 0.2831 0.2844 0.4434 0.0249 0.2977 0.1063 0.1992 0.5238 0.1983 0.2057 0.6741 0.3949 0.2596 0.1056 0.1941 0.1025 0.1452 0.108 0.0947 0.2202 0.0665 0.052 0.0804 0.0928 0.1202 0.1671 0.5262 0.6172 0.1526 0.1844 0.2742 0.1786 0.315 0.2043 0.2283 0.1133 0.064 0.1176 0.1962 0.1292 0.1869 0.2392 0.585 0.2055 0.4967 0.6483 0.3142 0.0578 0.1396 0.2916 0.0831 0.1039 0.1479 0.1227 0.2596 0.4234 0.2219 0.4092 0.1082 0.1673 0.3513 0.3907 0.2409 0.5644 0.1346 0.2179 1.0004 1.2508 2.2831 4.0525 0.7614 0.6384 0.3003 0.2886 0.3059 0.3525 0.4678 0.3785 0.3482 0.2766 0.729 0.8319 1.6335 0.3809 0.3569 0.4485 0.6113 0.4449 0.3554 0.4104 2.0076 1.7027 0.7176 0.3496 0.2613 0.3975 0.3655 0.5769 0.4257 1.2961 1.3938 2.1369 2.0804 0.8951 0.3679 0.476 2.2362 0.8946 1.1346 0.275 0.3915 0.3296 0.225 0.4139 0.331 0.1998 0.4679 0.6478 0.9648 0.6376 0.6691 0.6445 0.8837 0.9971 0.2026 1.1311 0.5039 0.3054 0.9183 0.251 0.3946 2.3938 0.3949 1.1263 1.8655 1.2664 1.3367 0.1801 0.5465 0.0686 0.5028 1.0408 0.7313 0.3925 0.7283 1.7841 1.2055 0.7386 0.9797 0.241 0.2186 0.4631 0.2239 1.4729 1.7641 1.8387 1.4735 1.0221 2.8969 2.9087 2.0165 2.5642 4.8439 0.5004 0.2419 0.3446 2.6209 2.8537 3.3964 0.5115 3.4221 2.705 3.5911 4.1244 3.358 0.9468 2.8728 1.8309 1.0571 0.5603 0.7222 0.377 0.1745 0.2241 0.2034 0.3103 0.8903 1.2216 0.7616 0.5814 0.4872 0.5185 2.7172 2.2366 2.0815 1.1151 2.9797 2.0031 2.4382 1.5159 1.914 3.966 3.595 5.2233 3.7992 4.1732 4.7694 3.0778 2.1594 2.2351 2.2188 2.6007 1.7054 0.9884 0.2821 1.5882 0.2477 0.1827 0.2506 0.1864 2.5129 2.1038 1.9105 2.0634 0.2956 5.7276 4.4327 2.0249 2.5097 0.5152 2.1363 2.0425 0.3863 0.6392 0.7502 0.2432 0.9761 0.9375 0.7516 0.2828 0.3536 0.5237 0.46 0.6848 0.3353 0.189 0.7374 0.4225 0.5504 0.2642 0.2483 0.2395 0.1661 0.2788 0.1021 0.1313 0.3376 0.6427 0.7315 0.5194 0.3573 0.1912 0.113 0.1289 0.1369 0.1274 0.1546 0.1789 0.1995 0.2031 0.0911 0.1415 0.2447 0.2169 0.244 0.134 0.1785 0.1831 0.362 0.1746 0.3456 0.1082 0.1303 0.0891 0.4217 0.2122 0.6458 0.5211 0.7493 0.6458 0.1423 0.3806 0.1455 0.1016 0.1494 0.4547 0.0546 0.5571 0.0204 0.4442 0.3206 0.2434 0.3678 0.1149 0.3878 0.3425 0.3226 0.0803 0.4014 0.2894 0.1811 0.2671 0.3732 0.2867 0.3725 0.578 0.1695 0.2403 1.2006 0.5404 0.5093 0.4991 0.2981 0.3797 0.7873 0.2927 0.452 0.2882 0.274 0.3462 0.1486 0.189 0.1829 0.1883 0.2368 0.2659 0.1334 0.059 0.1117 0.3768 0.5547 0.243 0.7808 0.5221 0.0933 0.5411 0.0959 0.1048 0.1443 0.1435 0.0821 0.3432 0.22 0.1392 0.2144 0.2329 0.2041 0.2678 0.1742 0.188 0.1458 0.1463 0.2266 0.3024 0.4649 0.312 0.1759 0.1713 0.1953 0.3384 0.6981 0.3601 0.6274 0.009 1.2556 1.6705 0.1975 0.7426 0.0629 0.3577 0.8891 0.2632 0.5669 0.4479 0.793 0.8516 0.1919 0.1372 0.8202 0.963 0.349 1.047 0.7329 1.2978 0.5669 2.1931 0.762 0.2622 0.4 0.2286 0.5205 0.1346 1.0492 1.0617 0.4839 0.5427 0.5204 0.2446 0.4014 0.3719 0.4302 0.2041 0.2973 0.1757 1.2274 0.3536 0.3264 0.6598 0.2104 0.2236 0.1586 0.1266 0.9246 0.6831 0.3681 0.2426 0.3258 0.8511 1.1715 0.3903 0.3275 0.4956 0.2207 0.2831 0.6368 0.7481 0.2223 0.4588 0.3069 0.4321 0.2154 0.5444 0.5014 0.3438 0.6957 0.5516 0.4931 0.2159 0.303 0.3473 0.4831 0.1254 0.397 0.5609 0.5386 0.3471 0.1796 0.483 0.2178 0.249 0.3712 0.3126 0.224 0.3531 0.1373 0.6756 0.3362 0.2275 0.2606 0.3564 0.3399 0.2475 8.3337 0.1285 0.3149 0.4204 0.298 0.2728 0.2206 0.2286 1.1406 0.8543 0.4962 0.8531 0.3865 1.0517 0.9777 0.8463 0.645 0.6518 1.702 1.4688 0.9678 1.5225 0.3015 0.9226 0.7413 1.6526 0.6474 0.631 0.3205 1.291 0.4199 0.5078 0.4837 0.3814 1.7509 0.6385 1.6878 0.6978 0.7434 0.5583 0.5805 0.6271 0.3576 0.5764 0.4679 0.8517 1.0435 0.3311 0.3 0.7847 0.7452 0.3649 1.9282 1.2957 0.7334 2.1986 2.2357 1.8147 0.8867 1.3701 1.1722 1.1339 1.1351 2.69 2.5123 4.2433 2.2187 1.243 0.6822 0.2716 0.8757 0.2318 0.411 0.4426 0.6673 0.3755 1.978 0.5885 1.23 0.4186 1.7008 1.3951 1.6945 0.6811 1.7852 1.2676 0.4916 1.6092 0.4528 0.6011 0.6541 1.0872 0.0766 0.0543 0.1356 0.2117 0.4198 0.1724 0.4812 0.2041 0.0983 0.3782 0.1984 0.2049 0.169 0.0606 0.0605 0.034 0.1013 0.1382 0.1268 0.1556 0.0243 0.0337 0.068 0.0802 0.139 0.2381 0.2355 0.3751 0.5016 0.0977 0.178 0.4199 0.1513 0.0669 0.0941 0.0686 0.0662 0.1093 0.0473 0.0815 0.1622 0.3236 0.2803 0.1142 0.0525 0.3472 0.1163 0.1164 0.12 0.0565 0.065 0.1599 0.3893 0.1405 0.1022 0.1455 0.1076 0.1158 0.2592 0.4881 0.2159 0.187 0.073 0.0676 0.1224 0.7855 0.0311 0.6261 0.142 0.1385 0.1041 0.3604 0.2759 0.2787 0.4895 0.4032 0.5129 0.2579 0.3879 0.1144 0.2821 0.2961 0.5621 3.3357 1.3897 1.4364 2.9083 2.8736 2.1312 2.9927 2.326 2.7457 2.9787 2.8894 3.4705 2.5899 3.298 1.7036 1.7756 2.4128 2.7301 3.2654 4.5461 3.2195 2.7628 3.7451 1.4616 2.147 5.1921 2.5983 2.9539 2.6184 2.9359 3.1263 3.8856 4.2739 4.6209 4.6457 3.443 4.1544 4.2775 3.8141 8.5471 3.3042 3.5686 7.4455 2.9803 3.9136 2.5257 3.0719 3.2701 1.9901 2.5059 3.0371 3.4572 8.632 2.9976 5.1783 4.0785 4.9247 4.0769 1.9579 2.4899 2.9961 2.8094 1.1272 0.6841 2.306 2.0028 2.1294 2.0326 2.1375 2.4881 2.2535 4.6717 2.109 2.5892 3.7624 3.5216 4.2869 2.2412 3.5056 1.7033 1.9528 1.8311 4.236 0.1747 0.219 0.2671 0.6043 1.1864 0.6073 0.4134 0.2622 0.9104 0.2921 0.3977 0.2435 0.2083 0.3309 0.2929 0.1587 0.3116 0.3645 0.4032 0.3187 0.357 0.2329 0.2006 0.2515 0.3862 0.2247 0.3055 0.2897 0.4062 0.1911 0.1731 0.1213 0.1155 0.1116 0.1378 0.0894 0.1995 0.188 0.2124 0.1125 0.2331 0.201 0.3391 0.4806 0.3574 0.373 0.3292 0.4218 0.2873 0.2749 0.4896 0.43 0.2063 0.3242 0.2118 0.1063 0.1539 0.139 0.0311 0.7253 0.6845 0.3535 0.2774 0.1709 0.4345 0.5265 0.7021 0.2308 0.2109 0.477 0.3469 0.7053 0.1707 0.5688 0.418 0.5047 0.7489 0.7692 0.3545 0.3127 0.6931 0.3535 0.1877 0.5405 0.7007 0.5267 0.3694 0.8093 0.7422 0.6363 0.3494 0.3053 0.4368 0.8031 0.7618 0.3849 0.354 0.5464 0.2444 0.7262 0.8467 0.8213 0.4569 0.4881 0.8196 0.478 0.1762 0.2896 0.3396 0.7666 0.4332 0.2841 0.8558 0.776 0.5706 0.472 0.2868 0.3291 0.6144 0.6504 0.2859 0.1876 0.1734 0.6975 0.3916 0.4444 0.9829 0.4192 0.5385 0.9574 0.7006 1.6758 0.7686 0.7956 0.6987 0.39 0.2697 0.6794 1.3124 1.6977 0.5162 0.4893 0.5568 0.297 0.6132 0.3241 0.688 0.5339 1.0625 0.267 0.4453 0.5378 0.3889 0.3532 0.95 0.4062 0.2984 0.3814 0.4881 0.8787 0.3894 0.5421 0.1719 0.4098 0.4606 0.708 0.7659 0.8402 0.9441 1.1469 1.3106 1.0767 0.9889 0.5242 0.7778 1.0098 1.2559 1.0898 1.0181 0.4756 0.4959 0.3539 0.5722 0.546 0.5053 0.6904 0.4679 0.4548 0.3584 0.3253 0.5803 0.5224 1.1204 1.0013 0.8302 1.1908 0.8684 0.563 0.6593 0.4622 0.5681 0.6227 0.3571 0.3544 0.1842 0.2227 0.4169 0.4685 0.5108 0.4496 0.3713 0.3649 0.6285 0.696 0.3857 0.7522 0.5637 0.3122 0.3693 0.316 0.7713 0.7242 0.525 0.7471 0.6872 0.901 0.838 0.8778 0.5629 0.6439 0.4447 0.4722 0.5842 0.7292 0.4932 0.3836 0.5066 0.7756 0.3519 0.5188 0.5346 0.544 0.4815 0.4844 0.3507 0.5945 0.3579 0.7836 0.4069 0.1336 0.2142 0.2945 0.3709 0.2047 0.1593 0.3375 0.3704 0.1332 0.1954 0.1899 0.2226 0.4076 0.1524 0.2893 0.1579 0.2595 0.2656 0.2427 0.1386 0.0645 0.1647 0.1654 0.101 0.2129 0.174 0.1959 0.1938 0.2381 0.1832 0.0996 0.1799 0.1285 0.1138 0.1599 0.1144 0.2065 0.1217 0.0538 0.0526 0.1463 0.7133 0.8898 0.1027 0.0877 0.1939 0.1011 0.2201 0.0667 0.0231 0.0732 0.2382 0.0783 0.0789 0.094 0.0827 0.0693 0.1075 0.2509 0.244 0.2607 0.108 0.1284 0.2175 0.1858 0.1638 0.0385 0.1599 0.2427 0.3877 0.3912 0.2314 0.1856 0.1156 0.3275 0.3109 0.0912 0.1239 0.2514 0.1271 0.3924 0.3535 0.0862 1.5044 1.0901 1.4639 0.3523 1.5682 2.2063 1.2625 2.5069 3.0007 1.4531 2.3587 1.0893 3.6709 0.7669 0.658 1.8544 1.2648 2.7209 2.8754 0.6939 1.2226 3.5193 2.1963 2.2827 0.3864 1.7927 1.539 1.441 3.6533 0.3764 0.6622 0.5879 0.3191 0.8729 1.2729 0.9191 0.6078 0.4201 0.671 0.339 1.5022 0.9536 2.1978 1.2551 0.4704 0.9758 1.1773 1.8337 0.9141 1.9505 1.0348 0.6776 0.6427 1.5033 0.5254 0.7637 0.2805 0.8222 1.0428 3.1074 4.2282 2.2268 1.8757 1.7955 2.6686 0.623 2.2533 1.0762 0.9776 1.1384 1.5284 1.4521 1.4155 1.9141 1.9116 0.7904 1.2645 0.6659 0.7223 1.9176 0.6005 2.1596 2.3339 0.1821 0.2047 0.3368 0.1905 0.4254 0.6449 0.4227 0.2303 0.3236 0.4493 1.568 0.6743 0.4268 0.3074 0.1185 0.1013 0.1746 0.4344 0.4072 0.1195 0.0965 0.2869 0.4257 0.0566 0.1325 0.2092 1.2276 0.4456 1.2396 0.1192 0.2791 0.5702 0.2269 0.1249 0.1655 0.1889 0.153 0.1524 0.0516 0.1048 0.0975 0.1957 0.2552 0.4378 0.1634 0.114 0.3101 0.3337 0.2846 0.2332 0.1573 0.1868 0.0683 0.084 0.1267 0.2468 0.1029 0.1812 0.2826 0.3022 0.9406 0.7831 0.3609 0.2217 0.2298 0.0865 0.2235 0.1359 0.1644 0.1718 0.2592 0.3432 0.2578 0.286 0.3145 0.2891 0.1729 0.1152 0.3822 0.1009 0.3431 0.2401 0.2315 1.7391 1.8557 0.9921 0.192 0.8082 1.1152 1.3963 1.0202 0.9726 2.031 3.4166 1.0776 5.2701 3.8892 1.633 0.8721 1.0528 2.5002 2.3447 1.9497 0.6742 1.1056 1.7937 7.7114 2.8883 0.8719 0.646 2.0141 2.9025 3.0935 1.4479 0.8686 0.3313 1.8488 2.7777 2.3669 0.9458 1.868 3.1056 2.414 1.2212 0.414 0.3206 1.0976 2.0982 0.7519 0.9062 1.3533 1.37 0.9897 0.2601 1.0967 3.811 4.2816 2.664 2.4747 2.8493 1.5381 3.2354 1.906 1.3588 1.2404 1.4836 0.8628 1.2574 0.9053 0.2476 0.8583 1.2308 2.5332 0.7948 2.0197 1.7604 3.5868 2.1393 0.7776 5.1607 6.8682 0.4235 3.8452 1.3508 2.869 1.4643 0.7977 0.8733 1.2057 0.2894 0.4248 0.4907 0.3832 0.341 0.2896 0.3558 0.4558 0.2955 0.345 0.2297 0.4736 0.7519 1.9496 0.4412 0.4123 0.4612 1.5034 0.1299 0.5398 1.6766 1.2692 0.2644 0.4641 0.3529 0.377 1.4126 0.7285 0.5522 0.4029 1.3203 1.2972 0.7338 0.695 0.8893 0.8174 0.4548 1.078 1.0138 0.5348 0.3308 0.7352 0.8398 0.3967 0.2793 0.5839 0.5309 0.4901 0.382 0.49 0.4493 0.4689 0.4718 0.6119 0.337 0.5245 0.3875 0.075 0.2373 0.5116 0.738 0.4023 0.7164 0.3424 0.8777 0.4325 1.3316 0.7639 0.4973 0.4783 0.2881 0.6426 0.7143 0.3364 0.6212 0.3588 0.7205 1.118 0.4972 0.5918 0.7745 0.6119 0.4452 0.4376 0.4036 0.5877 0.3455 0.3606 0.299 0.6423 0.8593 0.3619 0.7139 0.5293 0.5252 0.3723 0.2694 0.7561 0.6841 0.456 0.1792 0.1148 0.2932 0.9559 0.3411 0.6014 0.8169 0.637 0.3955 0.5622 0.576 0.361 0.3267 0.3348 0.67 0.8443 0.3326 0.5876 0.1432 0.3531 0.3813 0.4113 0.4285 0.2892 0.8177 0.3043 0.2376 0.3815 0.49 0.2917 0.5815 0.61 0.5414 0.7577 0.6066 0.5437 0.8236 0.326 0.434 0.586 0.2727 0.2674 0.7822 0.61 0.3284 0.3808 0.5098 0.3332 0.5305 0.6576 0.3235 0.743 0.4495 0.3862 0.8535 0.2727 1.421 0.1763 0.9002 1.6487 0.7083 1.6768 0.6626 1.4137 0.8993 1.0018 0.4919 0.9007 1.0469 1.4795 1.3234 0.5291 1.8476 1.5377 1.3885 1.4151 1.4019 0.6344 0.452 0.3204 1.1559 1.1008 0.7491 0.1694 0.347 0.8703 3.5046 2.2888 0.5474 1.8909 1.8322 2.9977 0.8013 0.5195 0.6804 0.6096 0.5744 1.2959 1.1333 0.2514 0.4057 0.4275 0.6641 0.4027 1.5461 0.8325 0.4084 0.5089 1.4943 0.5454 0.5645 0.7889 0.7931 0.5354 0.4656 0.911 0.7189 0.7937 1.0543 1.0379 0.7371 1.045 1.394 0.4907 0.7091 1.164 0.959 0.4482 0.2653 0.5283 0.2735 0.5039 0.8578 0.5138 0.9246 1.5548 0.982 1.418 0.2765 1.0923 0.592 1.681 1.0236 0.7729 1.1216 0.5699 0.7904 0.5474 0.4353 0.2367 0.434 0.6631 0.8071 0.5436 0.411 0.692 0.6989 0.4743 0.7211 0.9326 0.7796 0.5286 0.3388 0.8009 0.752 0.5494 0.2239 0.4425 0.8106 1.0218 0.4393 0.3854 0.5833 0.6862 0.8876 0.6936 0.546 0.4579 0.4011 0.527 0.8926 0.5349 0.262 0.3174 0.5488 0.5266 0.5369 0.3556 0.3624 0.31 0.8176 0.4377 0.3223 0.5179 0.5202 0.2088 0.3864 0.465 0.7675 0.9944 0.8899 0.43 0.6872 0.4447 0.8723 0.8724 0.3895 0.436 0.8665 0.9327 0.5112 0.702 0.573 0.9348 0.4416 0.8251 0.4545 0.7223 0.6585 0.6063 0.5599 0.2363 0.9075 0.5383 0.4733 1.257 0.7831 0.788 0.4791 0.2045 0.2723 0.3238 0.7221 0.3534 0.3782 0.3576 0.2863 0.2572 0.2253 0.1333 0.1858 0.0871 0.3068 0.2004 0.2893 0.2525 0.2691 0.2522 0.2226 0.5335 0.405 0.3115 0.3653 0.3932 0.4104 0.4787 0.2235 0.1677 0.3251 0.2882 0.1817 0.2333 0.2958 0.7144 0.5364 0.521 0.5192 0.6308 0.2671 1.1411 0.1916 0.3052 0.2749 0.2722 0.1298 0.4541 0.3002 0.6169 0.248 0.3744 0.0905 0.3156 0.4179 0.3584 0.3614 0.558 0.3483 0.3106 0.3031 0.1842 0.1492 0.402 0.7608 0.4381 1.0678 0.1606 0.5214 0.4379 0.2984 0.8272 0.0724 0.2014 0.525 0.4324 0.4628 0.5424 0.6247 0.4595 0.4675 0.8039 0.4721 0.494 3.6753 1.9791 1.634 4.2283 1.8296 1.7974 2.0201 2.1226 3.8209 0.7887 2.3358 3.2693 0.258 0.7891 0.6844 2.3525 0.8582 1.5478 1.4987 5.4063 0.0734 1.3744 0.5998 0.1563 1.0126 10.9814 2.4929 0.7821 0.1805 0.0529 0.0997 0.0611 0.0716 0.1193 0.1049 0.0708 0.1625 0.215 0.0892 0.1395 0.1151 0.1107 1.0353 0.1473 0.2609 0.1299 0.2005 0.0968 0.1353 0.1393 0.2699 0.0793 0.1131 0.1765 0.2024 0.4723 0.2204 0.3358 0.7986 1.1286 1.6631 2.083 0.9074 1.4254 2.2463 2.7923 1.5252 2.4338 2.2032 1.6309 1.869 1.0944 0.9239 2.1231 1.489 0.5715 1.1711 0.385 1.8819 2.2933 1.8521 2.9206 0.7527 0.4013 0.1725 1.4762 1.5058 1.7337 0.6908 0.5579 0.4428 0.4225 0.4173 0.3074 0.2367 0.2531 0.1623 0.1282 0.0998 0.4531 0.1426 0.1303 0.3032 0.1908 0.0575 0.1206 0.1008 1.7495 1.4127 0.537 0.4138 0.3067 0.1239 0.052 0.0526 0.0795 0.1084 0.0901 0.1893 0.0977 0.1185 0.1001 0.0928 0.1494 0.1338 0.1417 0.0827 0.1669 0.1027 0.0666 0.1247 0.0728 0.1561 0.1408 0.0558 0.0723 0.0584 0.1529 0.23 0.1399 0.1415 0.3136 0.4092 0.188 0.2427 0.2809 0.4175 0.3005 0.3288 0.3642 0.3155 0.3188 1.3317 0.4816 0.3599 0.5108 0.5428 0.4297 0.4144 0.6512 0.4832 0.5358 0.1603 0.8655 0.3623 0.3853 0.2273 0.2376 0.3156 0.6472 0.3694 0.3981 0.4363 0.3125 0.434 0.3177 0.2812 0.3631 0.2013 0.4181 0.4741 0.9189 0.3857 0.3228 0.2961 0.1367 0.3784 0.32 0.3078 0.0459 0.1106 0.4416 0.6629 0.315 0.2865 0.2969 0.1145 0.3532 0.216 0.3134 0.3844 0.3737 0.6334 0.3334 0.0535 0.1483 0.3859 0.3742 0.2668 0.1768 0.1145 0.2913 0.2938 0.1244 0.2851 0.1022 0.1424 0.1875 0.2307 0.2709 0.2118 0.2774 0.2198 0.1541 0.1733 0.4004 0.2883 0.1292 0.1876 0.1767 0.1558 0.6827 0.0576 0.2856 0.3685 0.1853 0.4596 0.0631 0.2541 0.2546 0.2815 0.2692 0.2364 0.1161 0.3738 0.222 0.6735 0.3519 0.1459 0.1761 0.1723 0.1779 0.2134 0.2828 0.1782 0.2636 0.2364 0.1432 0.1528 0.2039 0.1548 0.2196 0.1226 0.118 0.0961 0.2327 0.1693 0.1574 0.3121 0.0398 0.0871 0.0956 0.1247 0.4505 0.2496 0.3748 0.1515 0.1557 0.2383 0.2142 0.1832 0.1467 0.1198 0.1208 0.1218 0.1114 0.1909 0.1256 0.1168 0.0717 0.1816 0.2011 0.2032 0.3469 0.1223 0.2337 0.2764 0.2305 0.1842 0.3299 0.1976 0.22 0.0747 0.156 0.1532 0.1605 0.1921 0.1698 0.2573 0.1803 0.2201 0.3443 0.1973 0.078 0.1017 0.1388 0.1345 0.1579 0.228 0.1999 0.1634 0.3108 0.1451 0.3123 0.1862 0.2594 0.1987 0.3351 0.1726 0.4461 0.2084 0.1468 0.1528 0.3124 0.4915 0.1106 0.2815 0.2887 0.3383 0.2201 0.1385 0.2704 0.3933 0.2108 0.3208 0.1686 0.0821 0.0636 0.5126 0.1339 0.137 0.4128 0.068 0.0799 0.1031 0.1515 0.2604 0.1937 0.2777 0.2682 0.2442 0.3615 0.3418 0.1836 0.1218 0.2068 0.1242 0.0947 0.2711 0.1481 0.1527 0.1743 0.2542 0.1511 0.1204 0.263 0.3437 0.2295 0.3661 0.4404 0.2823 0.2348 0.2632 0.1768 0.2171 0.0563 0.2255 0.4029 0.3802 0.2167 0.2971 0.4164 0.1964 0.2484 0.1487 0.1744 0.0735 0.2234 0.0998 0.6473 0.1313 0.5925 0.3071 0.2644 0.2568 0.1548 0.4051 0.5502 0.2602 0.2779 0.2575 0.1488 0.3782 0.1801 0.2929 1.2656 0.4604 0.5202 0.2454 1.3071 1.0351 1.8277 0.9477 0.86 7.7745 0.77 1.835 0.8321 1.8269 1.413 1.5154 0.8903 0.7327 0.6504 1.1252 1.0123 1.2596 1.1542 1.2542 1.361 0.917 0.3824 7.7098 0.4474 0.66 1.338 0.6929 1.0277 0.9574 2.1063 1.6069 1.5307 0.6722 0.7989 0.5241 1.9102 0.6113 0.5121 1.1631 0.8188 0.5189 2.0149 1.126 0.6564 0.7595 0.4098 0.5797 0.9317 2.8017 0.1848 0.2656 0.4145 0.9057 3.4604 2.5223 0.749 0.6584 1.5041 0.9572 0.9771 2.0557 0.5146 1.5983 0.7386 0.4898 0.4297 0.3478 0.2581 1.0371 0.7337 0.3785 0.4262 1.5984 0.1951 0.8456 0.4661 0.8017 0.113 0.3042 0.2836 0.4689 0.57 0.474 0.3734 0.6622 0.3948 0.3484 0.3796 0.3698 0.5139 0.308 0.3867 0.2384 0.2647 0.3148 0.3476 0.3157 0.3673 0.1579 0.6206 0.4377 0.4448 0.6071 0.3283 0.828 0.3764 0.63 0.2679 0.2706 0.4474 0.6432 0.2964 0.3253 0.2262 0.5383 0.4067 0.7756 0.1982 0.1604 0.315 0.2948 0.2824 0.2805 0.2692 0.2892 0.2763 0.3103 0.2326 0.3328 0.3112 0.2084 0.6833 0.475 0.2756 0.2295 0.3684 0.1708 0.5399 0.4259 0.2381 0.3745 0.5812 0.2445 0.293 0.2024 0.3237 0.4304 0.2854 0.3146 0.1592 0.2157 0.3653 0.7026 0.2081 0.1906 0.4953 0.3034 0.4842 0.3773 0.4427 0.1798 0.514 1.0942 1.1904 1.9329 1.8756 1.095 2.4718 1.0004 1.0274 1.5809 1.1436 1.048 1.1168 0.6392 0.6633 0.6282 0.7033 0.4828 0.4323 0.7962 0.3883 0.7813 0.7191 0.515 1.0253 0.9109 1.0406 1.5678 2.135 0.9885 0.7042 1.5397 1.0414 0.253 0.7645 0.9755 0.3622 1.0506 1.6688 0.4639 0.6545 1.058 0.556 0.5766 0.5479 1.0739 0.5484 0.3171 0.8872 0.6275 0.5416 0.6103 0.6099 0.6957 1.0647 1.3512 0.9581 1.2734 0.8351 0.8163 0.418 1.0667 0.3221 0.8293 0.5082 0.8294 0.6273 1.2438 0.7622 0.9556 1.3987 1.5725 1.0777 1.5611 0.9341 1.2964 0.7512 1.4968 0.1104 0.9431 0.8253 1.1069 0.802 0.2439 0.0715 0.252 0.2737 0.9398 0.5011 0.4154 0.3051 0.1084 5.0803 0.561 0.37 0.3859 0.1652 0.0488 0.0671 0.0801 0.3693 0.3474 0.5364 0.0202 0.2236 0.1417 0.0787 0.3591 0.3267 0.2707 5.0381 5.3958 0.4564 0.4028 0.3963 0.4577 0.0826 0.0886 0.094 0.1331 0.1383 0.084 0.1087 0.0674 0.1058 0.1877 0.4089 0.3868 0.3733 0.2785 0.3031 0.1362 0.4538 0.3238 0.1969 0.0847 0.1105 0.1977 0.6979 0.2578 0.5476 0.2218 0.6405 0.4793 1.1684 0.7253 0.463 0.3 0.0985 0.4299 0.0703 0.2106 0.1604 0.2015 0.3944 0.9077 0.357 0.5286 0.1564 0.1959 0.1755 0.4099 0.2698 0.4119 0.1894 0.2488 0.1006 0.092 0.182 0.2846 1.1472 0.5256 0.4951 0.4651 0.2751 0.4912 0.4513 0.4119 0.4915 0.1107 0.1236 0.1786 0.3011 0.2207 0.2046 0.3367 0.1275 0.1502 0.1515 0.1102 0.3341 0.2761 0.6724 0.4871 0.5308 0.2201 0.1127 0.1425 0.1008 0.075 0.0825 0.0714 0.0881 0.1998 0.1573 0.1034 0.1779 0.3098 0.2326 0.3054 0.0973 0.5531 0.2761 0.294 0.2463 0.2379 0.2575 0.2543 0.1508 0.1722 0.2325 0.2332 0.2107 0.1912 0.3271 0.4811 0.2126 0.2788 0.5905 0.3252 0.4731 0.328 0.5255 0.4898 0.1107 0.1653 0.1701 0.6823 0.4135 0.4364 0.3901 0.1645 0.2407 0.2825 0.2671 0.1294 0.2563 0.1515 0.1779 0.0421 0.0223 0.0379 0.1649 0.3203 0.4031 0.3388 0.3383 0.1345 0.381 0.2187 0.245 0.2563 0.2037 0.0394 0.0465 0.0643 0.1608 0.1445 0.1507 0.012 0.1892 0.0473 0.0515 0.2601 0.3118 0.3327 0.3778 0.306 0.1616 0.1263 0.0819 0.1541 0.0485 0.086 0.0646 0.0509 0.2053 0.0652 0.0872 0.1383 0.1478 0.1676 0.1947 0.1121 0.2345 0.2297 0.1756 0.0861 0.0944 0.196 0.2229 0.1519 0.0934 0.1884 0.1974 0.2123 0.2306 0.3447 0.5235 0.1374 0.2311 0.164 0.2129 0.1284 0.0762 0.3443 0.0496 0.0957 0.0628 0.0566 0.3002 0.2661 0.1912 0.3238 0.0511 0.3101 0.1605 0.2826 0.117 0.1932 0.1631 0.0892 1.2601 1.6687 1.1577 0.784 1.953 1.6133 1.7163 0.5461 0.7469 0.9303 1.0743 0.9733 1.4651 0.7954 3.117 3.3287 2.1668 1.2149 1.2084 1.3648 3.4542 1.3418 0.878 0.5441 1.4836 0.8343 0.4276 0.9226 1.0042 2.7841 1.4139 1.0146 0.4854 1.2227 2.1704 1.9668 1.1304 1.0168 0.8951 1.1176 3.282 0.7691 0.6431 1.1014 1.6949 0.955 2.4839 1.4659 2.7959 1.6009 0.7457 1.1522 1.159 1.3574 2.8008 1.7605 1.9262 4.8183 1.5949 1.8685 0.5173 0.9379 1.2205 0.807 1.0057 1.583 0.5173 1.8246 1.6535 3.2267 2.2678 3.2457 1.0484 3.4337 0.8841 2.5632 1.6272 2.2185 0.3679 1.8034 1.4555 1.4719 0.903 0.3205 0.2169 2.985 0.7629 1.4461 1.8833 1.8153 1.8714 2.2131 0.8395 0.8651 3.1361 0.3503 0.779 0.0955 0.1667 0.8533 0.2993 0.2718 0.1951 0.6829 0.6982 0.3995 0.0846 0.5221 2.5003 1.7193 0.8325 0.5006 0.131 0.1298 0.236 0.2287 0.084 0.1166 0.2135 0.1018 0.2197 0.1697 0.1143 0.1091 0.1633 0.1609 0.0784 0.1977 0.0984 0.1795 0.1234 0.0675 0.1076 0.1284 0.2566 0.1008 0.0954 0.2242 0.2004 0.1094 0.0948 0.1342 0.4343 0.0798 0.6381 0.1297 0.1403 0.0699 0.0502 0.0376 0.378 0.1176 0.3984 0.2045 0.2209 0.7031 0.1574 0.4614 1.685 0.1902 0.1687 0.3465 0.1135 0.3855 0.2269 0.1581 1.1632 0.8454 0.7596 0.5532 0.9816 0.8238 1.1451 1.0764 1.2718 1.565 0.6328 1.1177 1.0942 1.3549 0.8745 1.1779 0.7337 1.6405 1.5049 0.6385 0.6516 2.0777 1.1285 0.3578 1.1215 1.1509 0.8645 1.552 1.3258 0.6429 0.9285 0.5042 1.4996 0.8378 0.9761 1.2539 1.317 0.832 0.8865 0.5989 0.9445 2.0758 1.8178 0.8754 0.4475 0.9085 1.1814 0.4799 0.8847 1.0714 1.043 0.7499 1.0562 1.2971 1.3292 1.7474 1.6531 1.2232 1.4809 1.1226 0.9993 1.4474 0.7228 0.6928 0.9042 0.761 1.702 0.6022 2.2556 1.577 1.0031 1.6143 1.1347 1.0247 0.9597 0.7649 1.3484 1.0365 4.8968 0.4162 0.9995 0.6428 1.0007 0.9567 0.7809 1.0657 0.5616 0.8628 1.1037 0.7578 1.0247 0.8342 0.2511 0.5961 0.9199 0.7683 0.5249 0.9699 0.7823 0.5897 0.6207 0.5882 0.4054 0.4973 0.7024 0.1149 0.379 1.6331 1.2147 0.7988 0.249 0.3791 0.2402 0.2079 0.503 0.7888 0.5182 0.1497 0.4816 0.5389 0.555 0.8488 0.4451 0.3049 0.9771 0.6542 0.3096 0.2968 0.5394 0.4573 0.2432 0.296 0.4756 0.3785 0.2167 0.3994 0.3344 0.4889 0.5793 0.4859 0.5951 0.501 0.4147 0.313 0.605 0.3249 0.6592 0.3708 0.3706 0.536 0.5511 1.1795 0.574 0.9114 0.4406 0.614 0.1161 0.4447 0.6236 0.6345 0.6899 1.1267 0.9011 0.4618 0.6003 0.6383 1.0947 1.1633 1.7062 0.3869 0.8353 0.8642 0.8713 0.8098 0.8568 0.4261 0.6447 0.7753 0.687 0.1269 0.4768 0.9266 1.2031 0.3236 0.2961 0.2562 1.8919 0.1753 0.1424 0.1235 0.5876 0.432 0.8206 0.4226 0.6503 0.3 0.2607 0.2312 0.297 0.3619 0.5664 1.2255 1.1578 0.9867 0.2137 0.2126 1.8557 0.3996 0.5856 0.4181 0.397 0.3146 0.8726 0.2466 0.396 1.0017 0.8143 0.2338 0.6775 0.5488 1.9574 1.7225 1.3625 1.4077 0.6581 0.418 0.1268 0.2721 0.2883 0.4497 0.1493 1.826 0.141 0.9411 1.4653 0.7141 1.7206 0.4531 0.2761 0.4106 0.4982 1.3263 0.3966 0.2703 0.4904 0.5231 0.5606 0.6479 1.0749 0.1844 0.2833 0.2713 0.3253 0.2585 0.2248 0.4035 0.3533 0.1493 0.2142 0.1557 0.1942 0.3654 0.3325 0.1205 0.1557 0.3315 0.5093 0.4954 0.1288 0.2411 0.1331 0.189 0.1622 0.2034 0.2239 0.2071 0.2124 0.3237 0.7904 0.9508 1.3086 1.3896 0.7992 0.8609 0.9478 1.2604 0.6936 0.7908 0.6426 0.1603 0.2011 0.2589 0.0713 0.0974 0.1823 0.3159 0.1511 0.2412 0.0364 0.1992 0.0756 0.059 0.0617 0.1658 0.2869 0.1374 0.2189 0.5158 0.2974 0.2744 0.1735 0.1511 0.136 0.2693 0.162 0.0756 0.1011 0.2649 0.2956 0.5903 0.1521 0.1647 0.2031 0.3699 0.2915 0.1499 0.1745 0.4968 0.1297 0.3974 0.329 0.1936 1.1822 4.8531 2.3897 5.2349 1.3476 0.8199 0.7945 0.8165 0.7693 0.2627 0.4328 0.8957 0.9137 3.544 3.0386 3.7258 2.4818 2.6367 2.399 1.3764 3.8661 2.486 1.8044 0.6755 3.2415 2.5135 0.908 0.2605 0.4914 2.5066 2.459 3.7809 4.1166 3.0744 5.5377 3.9602 3.4842 2.3893 0.9646 2.5089 3.3822 3.9378 2.0906 1.9696 1.5299 3.0511 2.5246 1.0535 1.7059 1.8238 2.1735 2.2606 2.1929 1.1081 1.6811 1.4592 0.6953 1.4681 0.8121 0.9722 0.7383 2.2599 1.1095 0.8398 1.4992 2.6509 2.638 1.7193 2.6489 1.6101 2.9527 1.0173 1.1876 0.4374 0.5675 2.5791 0.9427 0.5118 2.1678 0.6412 1.9116 1.3564 1.7879 0.751 0.9316 0.6546 0.1971 0.8705 1.1912 0.5809 0.9512 0.7981 0.732 0.5617 0.4058 0.957 0.2488 0.401 0.3982 1.2222 0.6753 0.653 0.3035 0.7426 1.2558 0.6139 0.2193 0.1841 0.4888 0.4643 0.726 1.7495 0.3053 0.3882 0.3756 0.202 0.5519 0.591 0.4282 0.2448 0.2856 0.2772 0.347 0.5818 0.4416 0.3873 0.8295 0.4347 0.5411 0.7074 0.4171 0.3166 0.2576 0.208 0.2753 0.3991 0.2917 0.5876 0.2916 0.479 0.4819 0.857 1.2565 0.7803 0.7995 0.606 0.8742 0.3188 0.548 0.5141 1.5497 0.3611 0.6765 0.78 0.7332 0.8528 0.6063 0.4654 0.7082 0.4508 0.1486 0.5017 0.3453 0.6267 0.346 0.4423 0.2591 0.1661 0.2622 0.5318 0.8496 1.2841 0.867 1.2655 1.7591 1.856 1.7981 1.7551 1.7505 0.9748 0.1494 0.2387 0.304 0.885 0.8794 1.5268 0.1821 1.0675 0.8191 1.5584 1.2342 3.2995 0.5695 1.8406 0.7196 1.637 0.8423 1.1537 1.9754 0.3349 0.2666 0.4824 0.3642 8.5717 2.6273 4.7612 0.3484 0.5724 0.5533 1.1241 1.1262 1.6607 0.6169 1.4375 0.5743 0.8112 0.7887 1.3973 3.034 1.6888 3.4281 2.4984 2.0676 3.7934 1.0639 1.5397 1.5159 1.7274 1.4364 1.5233 0.861 0.4302 1.1718 0.5143 0.4402 0.113 0.1734 1.1734 1.9892 0.8362 1.6365 0.2269 4.1268 0.2994 7.843 5.1828 0.5339 1.2382 5.3045 1.8133 0.8284 2.6343 0.3042 1.931 1.1995 1.0778 0.2089 0.965 3.1661 2.3783 0.4012 0.3456 0.1894 0.1624 0.3555 1.8735 0.4562 0.4426 0.4544 1.258 0.6439 0.6494 0.4335 1.0222 0.3314 0.4795 3.1397 1.6143 0.3446 0.2122 0.2654 0.1415 0.1719 0.1625 0.1964 0.1255 0.152 0.284 0.1561 0.4248 1.9691 0.199 0.1903 0.2317 2.4339 0.7811 0.1231 0.2427 0.3701 0.488 0.1072 0.7169 0.2165 1.6844 1.4862 0.4596 0.7184 0.2819 0.3141 0.1866 0.3967 0.4888 0.6504 0.4763 1.1876 0.3789 0.958 0.9683 3.1355 1.3498 2.9538 0.8988 0.9359 1.0665 0.629 3.7791 2.0653 1.3533 1.108 2.4607 0.4631 0.6818 0.3067 0.4514 0.5474 1.5162 1.3739 1.4845 0.7556 1.0505 1.1287 0.8369 0.9682 0.7142 0.4613 0.4171 0.8615 0.8739 0.973 1.233 1.1263 0.8976 0.6286 0.5797 0.7477 4.0059 0.5972 0.9975 0.7747 0.8299 0.6542 1.6971 2.3526 1.0282 1.2429 0.6131 0.6662 0.713 0.4812 0.5603 1.9569 1.1194 0.5213 0.4051 0.3557 1.1358 1.3411 1.2339 1.6731 1.0403 1.0493 1.2196 1.0644 1.1005 0.8984 0.2805 0.7567 0.8623 0.9195 1.5457 0.655 0.849 0.4321 0.7849 1.6832 1.5284 1.1152 1.2365 0.852 0.7267 0.6894 0.3722 0.6174 0.3904 1.6136 0.9078 0.534 0.1956 1.0465 0.6383 1.3533 2.1272 0.8328 1.1428 2.573 0.105 0.1067 0.1596 0.4292 0.2012 0.2316 0.3942 0.2386 0.1409 0.2241 0.1773 0.1178 0.1411 0.1305 0.1287 0.1039 0.1044 0.2038 0.1937 0.1643 0.0631 0.2151 0.0965 0.2771 0.3158 0.1431 0.1927 0.2222 0.2644 0.1743 0.2164 0.2454 0.1338 0.1298 0.2077 0.1487 0.1601 0.1397 0.1889 0.0579 0.2045 0.144 0.29 0.0714 0.1419 0.1228 0.1462 0.1409 0.5064 0.1064 0.1568 0.1587 0.0642 0.1616 0.0557 0.1106 0.0617 0.0885 0.4333 0.7375 0.3783 0.9099 2.2874 0.7702 1.4266 0.1951 1.2114 0.0904 4.2891 2.9901 2.8429 0.5941 3.4461 1.8771 6.5587 3.0204 0.5617 1.3591 0.8914 13.9601 2.2749 11.0286 6.4575 0.7981 0.7407 0.2109 0.4077 0.6823 0.7147 0.552 0.4108 0.7191 0.359 0.5327 0.6515 0.5547 2.1199 1.2091 0.8348 0.7957 1.6945 1.578 3.1321 0.2366 0.8502 1.3414 1.8009 2.8038 0.801 0.9225 0.356 0.3215 1.8044 3.1341 2.3386 2.5225 0.9824 0.4669 0.6072 1.1857 1.3074 1.4662 1.3051 1.0451 1.6755 1.3385 3.0407 4.8959 1.75 2.0387 1.6984 2.2345 3.1152 3.1307 2.065 2.4771 1.2873 0.5971 0.6976 0.6803 0.3133 1.229 2.9717 4.4626 2.0074 2.5549 1.9003 2.8957 0.87 3.4454 0.5104 0.8164 0.4613 0.3995 0.6682 0.3331 0.2435 0.5836 0.3409 0.9697 1.2169 0.3728 0.8963 0.6133 1.4476 0.547 0.9554 0.6331 0.5049 0.6105 0.6497 0.4225 1.0306 0.7325 1.0492 0.7071 0.487 1.0018 0.1665 0.784 0.842 1.1648 0.3059 1.1398 1.0392 0.4875 0.3674 0.976 0.6622 0.4291 0.7454 0.7098 0.9754 0.7013 0.7347 0.2927 0.7824 0.4719 0.5306 0.4412 0.6057 0.4485 0.6355 0.7676 0.7805 0.7492 0.3235 0.9607 0.9328 0.3018 0.7818 0.3889 0.3374 0.4325 0.7507 0.9314 1.8805 0.3971 0.5817 1.1887 0.5838 0.984 0.5387 0.8707 0.1823 0.4442 0.2568 0.2545 0.264 1.1076 0.3105 0.5725 0.1472 0.8322 0.4397 0.495 0.5278 0.0639 0.7819 0.4487 0.7875 0.2463 0.3432 0.3258 0.79 0.3623 0.5081 0.4937 0.9538 0.5551 0.1748 0.6284 0.2831 4.6422 0.5962 1.5138 0.6229 0.3296 7.232 0.5804 0.3852 0.4614 0.094 0.0935 0.0709 0.1771 0.1274 0.113 0.1928 0.0278 0.0738 0.1354 0.0718 0.3882 0.234 0.4828 7.1718 2.8156 0.2041 0.1696 0.1547 0.1422 0.0861 0.1538 0.1017 0.1045 0.1496 0.0705 0.0903 0.0783 0.1753 0.2119 0.1538 0.2407 0.0726 0.1837 0.2698 0.081 0.2182 0.1747 0.157 0.1224 0.0483 0.3787 0.5695 0.2043 0.1952 0.1538 0.3912 0.1441 0.2022 0.1988 0.1821 0.0864 0.099 0.0777 0.091 0.1537 0.3278 0.2271 0.2013 0.428 0.1574 0.602 0.1539 0.2784 0.1557 0.8241 0.1301 0.4557 0.2841 0.319 2.2249 1.1005 1.7334 1.8325 1.9802 3.1508 2.2996 2.2726 4.0268 3.1927 4.4416 3.0204 1.6068 2.5732 2.9891 2.0227 2.8341 2.9092 2.7458 4.3159 1.796 2.6485 1.9856 4.0828 8.529 4.2431 1.6877 3.1661 3.9242 3.9874 2.7925 1.9214 3.5362 1.2041 1.1466 0.9992 1.1221 5.9298 1.9104 1.9974 0.7584 2.3425 2.3922 2.6325 2.593 2.7906 1.999 1.2651 2.9022 2.4091 2.5208 2.3277 2.8307 1.1108 4.2379 2.9844 4.3147 2.855 3.3712 2.81 2.874 2.3285 1.8621 2.7402 3.7234 2.0695 2.8047 2.6323 0.9306 0.6788 1.3755 2.4574 2.183 1.7358 1.4207 1.3398 3.7052 5.8771 3.7498 1.3442 1.0913 2.1248 2.1327 0.335 0.1559 0.1721 0.4467 0.3127 0.5857 0.4913 0.4935 0.3737 0.4072 0.6377 0.4302 0.4389 0.3519 0.4351 0.7614 0.3553 0.2178 0.209 0.4534 0.1 0.1816 0.4725 0.1462 0.4266 0.7617 0.5913 0.4038 0.4323 0.5614 0.6542 0.8899 0.662 0.2237 0.1886 0.3691 0.4024 0.6007 0.5435 0.3603 0.1921 0.4681 0.2963 0.5216 1.2445 0.6122 0.6068 0.6434 0.898 0.7326 1.1274 0.4694 0.7623 0.2125 0.3209 0.5217 0.8416 0.3362 0.6035 0.6055 0.5114 0.5346 0.5783 1.2114 0.4942 0.5631 0.4595 0.5808 0.2875 0.2551 0.2046 0.3449 0.3465 0.3117 0.4272 0.1712 0.3892 7.5267 0.344 0.3105 0.3192 0.5827 0.4342 0.8577 0.3873 0.6659 2.4155 2.6535 1.8479 0.7242 0.9392 1.0914 2.7347 1.4808 1.3758 1.299 0.4072 0.7826 1.0598 0.792 0.3912 0.3843 0.6365 0.541 0.2348 0.2742 0.3127 1.2113 1.3492 1.0137 2.7119 3.9138 0.7715 0.6539 0.4409 0.5231 0.237 0.2737 0.4313 0.523 0.3887 0.5039 0.1629 0.3047 0.3676 0.3938 0.7417 0.7716 0.4397 0.9095 1.0298 0.5974 0.6949 0.8584 0.5 0.4181 0.4319 1.3408 1.0196 1.011 1.066 2.0797 1.0144 0.4908 1.0393 0.7391 0.9972 1.0289 0.873 1.3826 1.8136 1.3084 0.4775 0.7832 1.4212 2.2431 2.9616 1.0309 0.5883 0.6917 1.1423 0.865 1.9248 0.602 1.8163 0.58 1.0255 0.981 1.788 0.7582 0.8241 1.9464 0.8336 0.6611 1.0949 0.6541 1.1444 0.6623 1.1987 0.1025 0.4921 0.9297 2.5787 0.3754 0.3423 0.3804 3.2052 0.0847 0.0745 0.1799 0.7106 0.7139 0.5295 0.6487 1.7478 0.5531 0.5246 0.5252 0.4373 0.5735 0.8019 0.9382 0.656 0.8415 0.1204 0.1958 1.7767 0.5561 0.289 0.892 0.5265 0.9029 0.8383 1.1372 0.7847 0.6298 0.7866 1.0482 0.5255 0.567 1.6303 0.9015 2.3322 1.3461 1.1208 0.8376 0.0451 0.4528 0.3005 0.8149 0.5624 0.9827 0.2468 2.9374 0.7363 1.6497 1.6561 1.1218 2.0625 1.561 0.4756 1.9008 0.7673 0.7324 0.2533 1.0111 0.6595 1.1558 1.2755 0.2342 0.1771 0.1309 0.3278 0.8499 0.6431 0.7639 0.2656 0.3731 0.3228 0.1785 0.5198 0.3425 0.3602 0.8175 0.7681 0.937 0.653 0.6401 0.8749 0.5005 0.8944 0.5471 0.074 0.0912 0.1942 0.4478 0.3202 0.3637 0.8998 0.7668 1.705 1.7748 0.2411 0.183 0.2173 0.9187 0.4469 0.07 0.1888 0.8313 0.76 0.6939 1.5555 2.8756 1.0563 2.1728 1.692 0.8576 1.2936 1.6285 2.2217 0.2952 0.0841 0.0591 0.0453 0.0727 0.0868 0.7709 1.9609 0.4217 0.6356 1.6516 1.5611 1.4046 1.1093 1.1676 1.4792 0.2222 0.1295 0.3325 0.6685 0.2269 0.8071 0.8492 0.241 0.0596 0.103 0.1812 0.0821 0.2146 0.3672 0.0695 0.6909 1.0632 0.6489 1.4169 1.086 0.819 0.8719 0.704 1.0923 1.0321 0.6265 0.6885 0.6908 0.1134 1.2149 1.5383 1.2608 0.5073 0.482 0.4503 0.9983 0.2635 0.099 0.2281 0.9059 0.5231 0.7794 1.0235 0.6928 0.3268 0.5272 0.391 0.6122 0.8183 0.6654 0.7852 0.9362 0.5415 0.299 0.3064 0.6306 0.7981 0.8226 0.6232 0.8208 0.6566 0.3479 0.1982 0.6163 0.6445 0.6561 0.5971 0.4248 0.7993 0.6024 0.8381 0.278 0.7108 0.2998 0.637 0.0727 0.4649 0.2772 0.3553 0.3265 0.6414 0.2805 1.4472 1.0426 0.5602 0.9531 0.6393 0.702 0.6731 0.5762 1.6965 0.0958 0.5262 0.0831 0.5151 0.5346 0.6079 0.5752 0.2224 0.5465 0.5846 0.5754 2.8863 0.365 0.9447 0.7767 0.734 0.5565 0.529 0.4258 0.888 0.4754 2.1973 0.3458 0.5872 0.3007 0.296 1.0277 0.1982 0.6695 0.6546 1.1114 1.0006 0.2856 0.4111 0.5519 1.0127 0.2568 0.1625 0.2744 0.1738 0.1018 0.2124 0.169 0.1585 0.2257 0.3074 0.122 0.2293 0.4297 0.3584 0.1989 0.1377 0.3782 0.1733 0.1684 0.2761 0.3507 0.2827 0.1494 0.1729 0.2922 0.2431 0.6768 0.3663 0.4829 0.1246 0.3518 0.1424 0.31 0.1787 0.3448 0.2614 0.3209 0.1434 0.3672 0.4321 0.4177 0.7764 0.4101 0.6665 0.5661 0.4815 0.4943 0.2168 0.6156 0.1033 0.3151 0.5247 0.3544 0.2776 1.4034 0.4143 0.5492 0.711 1.3862 1.5713 2.1934 1.8225 1.7263 1.9762 2.0595 2.4114 2.4166 2.922 0.5795 0.5934 0.5549 2.6682 2.8486 1.852 0.642 2.796 3.031 5.0259 5.2963 1.99 0.8027 1.9597 1.8487 1.9228 1.4794 1.9662 1.7512 1.284 1.1639 0.8074 0.9753 3.0956 4.5417 3.786 0.5456 0.6271 1.1544 2.5898 1.001 1.6981 1.2038 1.8466 0.8068 2.1206 1.6383 2.1222 1.3171 1.4564 1.1746 1.4774 1.7141 1.7161 2.4385 2.3696 3.0973 3.3815 0.9692 1.1332 2.543 0.7714 2.0614 0.8008 0.4708 0.5154 0.5742 2.2498 1.6357 2.4187 1.8828 1.013 2.4511 3.1964 3.006 1.9466 0.654 1.7623 1.6755 0.8415 0.8625 0.7995 0.8096 1.7627 1.0485 2.7359 0.8218 0.6682 8.7203 1.1326 1.0698 1.3385 0.3098 0.6662 0.5026 0.8069 0.6057 0.5704 0.5153 0.6403 0.7814 0.41 2.3912 1.9315 0.5729 0.8038 8.6477 4.1451 1.2821 1.2502 0.17 0.8155 0.2714 3.1831 1.3938 0.7623 0.782 0.2441 0.6833 2.1105 1.6628 1.4804 1.568 0.9911 2.1885 3.6315 1.7256 2.7954 2.7789 2.3067 0.8117 1.961 4.4998 5.1517 4.3146 2.014 7.7861 6.9031 1.5798 0.3735 1.4376 1.0023 3.9728 1.9697 1.767 2.0472 1.2025 2.6501 1.9782 1.9384 6.488 2.3356 6.4633 2.3357 2.6091 4.9339 6.7446 1.5218 4.8245 1.4498 2.8208 2.781 0.974 0.2052 0.0916 0.4012 0.7638 0.4266 1.2322 0.9723 0.5434 0.9707 0.5275 0.7782 0.8463 0.3862 0.3781 0.5348 0.6766 0.3793 0.3429 0.5344 0.1512 0.1405 0.1185 0.1099 0.4967 0.2398 0.4832 0.9626 1.5879 0.3864 0.209 0.6764 0.655 0.0893 0.1664 0.3762 0.9893 0.7435 0.0945 0.2061 1.2364 0.5032 0.2903 1.9105 1.8017 0.8116 3.2032 1.265 0.4591 1.3449 1.9627 1.2519 2.8247 4.4342 1.6371 1.3922 1.2192 1.0477 0.6123 1.5546 0.4179 0.3147 0.4802 0.7916 0.2571 0.3513 0.4027 0.5798 0.508 0.545 0.3154 1.9377 1.2686 0.9215 0.6067 0.2219 0.5067 0.8243 0.4848 0.6289 0.4303 0.8386 0.3605 0.1295 0.0696 0.1162 0.0631 0.9501 0.4152 0.4009 0.2059 0.0756 0.2837 0.39 0.4509 0.3609 0.1973 0.0868 0.056 0.5842 0.5577 0.519 0.1972 0.0903 0.384 0.1433 0.0292 0.1122 0.1438 0.1671 0.2813 0.9126 0.1558 0.9524 0.142 0.2526 0.0769 0.1053 0.1679 0.1107 0.1224 0.0471 0.1074 0.3128 0.3622 0.5029 0.4639 0.4264 0.2983 0.0544 0.1172 0.471 0.1708 0.5982 0.3654 0.0544 0.0395 0.0952 0.0945 0.139 0.093 0.5669 0.5573 0.304 0.159 0.1629 0.0921 0.1895 0.0983 0.4702 0.2222 0.1456 0.1053 0.0803 0.4962 0.4083 0.2052 0.3093 0.1102 0.0737 0.112 0.1527 0.1243 0.3075 0.3848 0.1081 3.3178 1.6068 2.2091 2.6468 1.3117 1.751 1.5309 1.1586 1.1768 0.7004 1.1236 1.8794 1.0468 3.4728 3.5823 4.1951 1.615 2.9268 2.7824 4.0364 2.7274 2.2896 3.4781 1.9764 2.4287 3.6637 1.5311 0.6946 0.792 3.526 3.1904 4.4989 5.3443 2.7154 2.5299 3.5955 4.575 5.6756 2.5846 4.1058 2.3845 3.4435 6.8774 2.5859 3.2452 2.6338 2.7359 3.9149 1.0565 1.6447 3.4002 4.4595 3.3484 2.737 2.0213 4.3146 1.7971 2.3868 0.5838 1.2797 4.922 2.5849 3.2354 1.476 3.5898 3.0798 3.8413 4.0708 5.1781 4.0738 3.5356 1.0974 1.6739 0.7279 0.9953 3.9923 2.525 2.1617 6.7386 1.3363 7.1218 0.5548 3.2611 0.1791 0.1085 0.2893 0.1674 1.0335 0.7729 0.296 1.0619 1.0627 0.8226 0.5175 0.442 0.4428 0.1334 0.0838 0.0846 0.1274 0.2482 0.2263 0.1244 0.0359 0.1701 0.123 0.0658 0.167 0.4454 0.4506 0.8158 0.5652 0.3078 0.2352 0.3285 0.1408 0.2293 0.1784 0.144 0.14 0.3713 0.0853 0.228 0.0666 0.1839 0.311 0.1021 0.0991 0.1689 0.145 0.0847 0.0912 0.128 0.0377 0.0881 0.0845 0.053 0.1334 0.1774 0.1019 0.1481 0.1864 0.3274 0.0924 0.3546 0.2121 0.202 0.1772 0.161 0.1672 0.1927 0.231 0.1371 0.1588 0.6746 0.4082 0.3645 0.4162 0.1563 0.2163 0.1692 0.3041 0.1014 0.2394 0.179 0.1714 1.5455 0.8368 2.5064 5.4273 2.1593 1.2502 1.3065 2.3701 1.02 9.9242 1.0712 1.7875 3.1797 0.2701 2.3483 0.3089 0.5377 0.4966 0.4808 0.981 0.3777 0.5733 0.2589 0.1023 0.9052 3.5944 1.5461 9.8416 2.4635 0.4717 0.3162 0.1984 0.1458 0.2486 0.2692 0.2074 0.3898 0.3393 0.0823 0.1632 0.3348 2.8111 1.5958 2.6127 1.3108 4.9533 0.4617 0.465 0.5881 1.0398 1.6648 1.1366 0.4053 0.1421 1.5373 2.8409 1.5298 1.9893 1.9435 2.3223 3.5249 5.667 1.4017 0.7418 1.2113 1.6456 3.3555 2.4093 2.4387 4.0812 3.3081 5.7103 11.7826 4.401 3.8466 2.0727 2.2264 0.2609 8.8679 1.5339 4.3291 1.3369 5.2864 0.1269 0.1269 0.1607 0.0777 0.4283 0.2218 0.2383 0.2916 0.1307 0.2284 0.2338 0.2182 0.3415 0.134 0.0581 0.0867 0.196 0.2443 0.2203 0.1371 0.0384 0.1296 0.0711 0.0603 0.1262 0.1473 0.2651 0.2265 0.7777 0.1404 0.0988 0.1222 0.1185 0.0782 0.0915 0.1049 0.0871 0.14 0.0492 0.1017 0.1218 0.177 0.2613 0.1459 0.098 0.2061 0.0962 0.1289 0.0929 0.0571 0.0637 0.0805 0.0615 0.047 0.1002 0.1276 0.1008 0.1207 0.32 0.4067 0.1783 0.2237 0.1667 0.1377 0.0774 0.1219 0.1974 0.1488 0.0756 0.1544 0.1463 0.3186 0.4392 0.1922 0.3229 0.1882 0.1256 0.1159 0.2734 0.1513 0.191 0.2717 0.1162 4.0152 2.8816 5.0141 4.0801 3.8394 5.8083 3.1909 6.4733 5.0392 3.5277 5.7652 5.223 5.9726 7.1051 3.4873 2.7844 2.8106 3.7632 4.6632 6.0529 5.6725 5.1415 6.2068 12.116 12.1923 11.9454 3.6869 3.4984 1.9213 5.8804 5.0589 6.4711 6.0102 5.659 7.3092 4.2601 4.6822 18.1185 19.3932 10.287 4.8721 4.1767 3.3306 5.1341 6.6115 5.5604 3.555 3.3918 2.822 4.4117 5.6402 7.9091 9.241 9.8982 5.4301 7.4908 4.1487 5.7483 7.3952 3.1375 5.062 6.7952 6.0318 4.4126 5.843 2.6916 7.0466 4.6458 5.0481 3.4285 4.2872 7.6054 11.1126 5.0399 7.9446 5.3082 8.9173 14.0585 3.4314 10.7819 8.4602 4.9979 7.1956 0.5257 0.4132 0.3707 0.9306 1.752 1.5195 1.6129 1.4575 1.3339 1.7598 1.1895 1.2308 0.8369 3.0325 0.5074 0.4298 0.5127 2.1564 2.0949 1.5421 0.2749 2.098 1.7424 0.9869 0.904 1.6402 1.045 1.7451 1.038 1.9011 1.1094 2.2145 1.4094 0.6848 0.5869 0.5235 0.5796 1.6745 1.7006 0.9761 0.5251 0.9879 0.5912 0.8817 1.0144 1.2528 1.0461 1.8871 2.0766 1.686 0.6593 1.7712 1.5838 0.9382 0.5709 0.7457 0.8066 0.9967 0.1661 1.978 2.4384 1.1483 1.4578 0.6535 1.577 0.501 2.523 0.4549 0.5334 0.3098 0.6736 0.1094 1.4199 1.1082 1.4015 0.4599 1.3923 1.2198 2.0171 1.0546 1.4162 0.6043 0.7618 0.1039 0.1128 0.2094 0.2767 0.5089 0.5726 0.2332 0.2499 0.1396 0.3251 0.3285 0.2276 0.3428 0.4804 0.0789 0.0706 0.0925 0.1814 0.1771 0.2131 0.0582 0.7267 0.3715 0.1532 0.2237 0.1099 0.1709 0.3224 0.157 0.1785 0.1966 0.3798 0.3903 0.1376 0.1592 0.3788 0.0964 0.1584 0.0639 0.1297 0.1005 0.2181 0.2662 0.4238 0.8003 0.5977 0.2368 0.1387 0.4423 0.3634 0.5912 0.8384 0.1199 0.0838 0.0708 0.0896 0.093 0.1664 0.1189 0.4621 0.4879 0.5899 0.4341 0.1308 0.2897 0.1197 0.5473 0.1153 0.2198 0.1101 0.0748 0.2705 0.364 0.085 0.3463 0.0909 0.0749 0.2045 0.1898 0.0989 0.4088 0.2331 0.1485 2.6362 2.9539 4.236 5.3373 2.8802 2.4323 2.7496 6.5985 7.3498 9.5101 5.566 2.6873 1.6788 5.7802 0.6512 0.7136 2.1989 0.5242 0.4855 2.138 1.4547 1.6417 1.1137 0.9133 4.7922 5.6633 2.7552 9.431 7.5255 4.7606 3.9771 4.5676 5.1082 3.174 5.6484 3.4597 3.7292 14.722 9.4148 3.509 0.3148 0.5844 0.5301 0.3852 0.5334 1.3788 0.3768 0.5919 1.4849 1.3798 0.8542 0.3681 0.3948 0.1071 2.8012 5.4744 4.4973 1.9463 0.6122 0.4115 0.376 1.8461 0.3942 0.4757 0.1337 0.2209 0.2814 2.2818 2.2137 4.2343 1.5873 2.7443 3.0228 2.2898 2.2458 2.2225 0.9511 3.0742 4.3881 0.4026 3.0715 0.4615 3.0335 1.4781 0.5959 1.9294 0.8385 2.9259 1.3313 2.2087 1.7658 2.3604 2.687 2.5826 2.3528 1.3129 1.2095 1.7181 1.5827 0.993 0.9593 0.8946 0.874 0.8199 0.9499 0.7633 0.4625 1.0051 1.0551 1.3461 2.6646 2.6064 0.6342 1.0616 0.5947 0.5171 0.6241 0.922 0.6353 0.7973 1.8261 0.4997 0.7833 1.2106 1.3498 0.3992 0.5307 0.512 0.7767 0.6839 0.6636 1.5798 0.7798 0.5321 0.4739 0.9862 1.8016 1.0612 1.2806 1.0243 2.44 0.9078 2.0364 1.1674 0.4138 0.6833 0.6967 1.077 0.8723 0.6374 1.5665 1.3669 1.06 1.8347 0.3823 0.1018 2.0667 2.2419 0.6027 1.7555 1.4726 1.2289 1.0387 0.8704 2.8271 1.4601 0.3408 0.4758 0.362 0.9716 0.4327 0.3488 0.5604 0.3872 0.3292 0.8943 0.248 0.6761 0.4846 0.6739 0.599 1.1278 0.594 0.4438 0.4164 1.1469 0.5544 0.1564 0.5403 0.2822 1.1497 0.5069 0.5566 0.8869 0.3995 0.145 0.1636 0.0754 0.5204 0.1626 0.2994 0.0973 0.314 0.3435 0.0892 0.113 0.687 3.5148 1.1285 2.0273 2.8448 2.3774 2.2254 2.4531 1.4275 2.9356 2.9998 1.4809 1.8394 0.6869 3.1922 2.2634 3.0804 4.4771 0.5927 1.3002 0.6747 0.825 1.3122 0.466 0.9528 1.3507 1.0156 1.8398 1.1466 1.5433 1.0831 0.867 0.0855 1.1549 1.9367 0.8483 0.8106 0.6124 1.6194 0.9374 1.7519 1.4104 1.6954 0.3673 0.2646 0.3735 0.1672 0.3863 0.2847 0.5211 0.295 0.2242 1.3818 0.2784 0.2995 0.2826 0.3328 0.1559 0.1084 0.881 0.3325 0.3096 0.3577 0.0702 0.3355 0.4448 0.8738 0.4072 0.3513 0.3422 1.3703 1.5217 0.3247 0.1271 0.2319 0.1985 0.1661 0.1839 0.3635 0.1613 0.1418 0.1046 0.1231 0.5134 0.1838 0.2738 0.6213 0.4155 0.2206 0.7354 0.4702 3.2777 0.3404 0.2898 0.3329 0.622 0.4929 1.5423 1.2908 2.7427 0.886 0.1641 0.3457 0.188 0.2334 0.1881 0.4541 0.2202 0.1464 0.1394 0.4453 0.1901 0.6138 0.2692 0.2628 0.4559 0.4353 0.4567 0.9757 0.2136 0.2827 0.2992 0.2758 0.4872 0.3555 1.3863 0.3968 0.6474 0.593 0.2736 0.6004 0.3221 0.439 0.3239 0.5157 0.406 0.3374 0.4831 0.4596 0.6638 0.3558 0.2524 0.1571 0.3236 0.3054 0.2478 0.1156 0.331 0.4263 0.2571 0.2713 0.266 0.3945 0.4027 1.3301 0.166 0.5121 0.4037 0.336 0.298 0.9554 0.6806 0.5761 0.4185 0.2778 0.4018 0.441 0.3256 0.3688 0.1242 0.1373 0.0992 0.1733 0.289 0.7381 0.1769 0.1649 0.0693 0.2031 0.7201 0.7073 0.4007 0.5031 0.803 0.3291 0.829 0.4054 0.1503 0.4445 0.6889 0.2447 0.4247 0.1048 0.2843 0.4594 0.3342 0.6678 0.0089 0.1133 0.273 0.4498 0.2828 0.3156 0.367 0.3798 0.3578 0.5742 0.5208 0.4215 0.4805 0.786 0.3691 0.2876 0.6523 0.3556 0.8887 0.3601 0.197 1.1295 0.367 0.3499 0.6692 0.7328 0.4324 0.253 1.2152 1.3612 1.2733 0.3 0.6933 0.9363 1.6493 0.8907 0.9636 0.3062 0.4451 1.1201 0.8671 0.2175 0.1694 0.0979 0.1067 0.1644 0.1959 0.1314 0.1287 0.2182 0.289 0.1656 0.7595 0.5107 1.081 0.3326 0.15 0.6027 0.4699 0.7388 0.427 2.5584 1.0733 0.4208 0.4892 0.7427 0.4439 0.6791 0.9981 0.262 0.1196 0.3149 0.117 1.382 0.1317 0.229 0.3776 0.9113 0.1296 2.1217 0.4493 3.9167 0.5027 5.6706 0.7311 2.8962 1.1653 1.0065 5.1827 6.9794 2.3275 0.2756 2.6418 0.3051 0.4597 0.2422 0.4521 0.7311 1.9667 0.4504 0.5078 0.6292 0.3019 0.2082 2.8948 0.2927 0.1867 0.3986 0.0879 0.1174 0.0554 0.1193 0.0919 0.0894 0.1148 0.0371 0.0715 0.0608 0.0551 0.6549 0.2436 0.3519 2.8707 0.5955 0.1336 0.2518 0.113 0.1024 0.0906 0.1192 0.0799 0.1058 0.2033 0.0805 0.1465 0.0291 0.1046 0.1243 0.134 0.0509 0.1494 0.1198 0.1361 0.1102 0.0802 0.1712 0.1355 0.0646 0.1474 0.4824 1.598 1.3133 0.9561 0.1412 0.389 0.0755 0.15 0.1226 0.1053 0.0674 0.032 0.097 0.2442 0.4167 0.5436 0.2818 0.9163 2.0279 0.6974 0.6887 0.5563 0.494 1.3557 2.4963 0.2201 0.4727 0.3163 0.7228 1.243 1.3542 1.0843 0.6375 0.4983 0.461 0.9472 0.7362 0.8812 0.3413 0.827 1.3625 0.8306 1.2416 1.1032 0.9431 0.2665 0.8864 0.8091 0.6416 0.6741 1.4685 0.86 1.8747 0.6832 0.5342 0.6316 0.3384 0.6668 0.1843 0.4452 1.0092 0.7401 0.9327 0.7913 0.7481 0.7673 0.5991 1.9435 0.8869 0.9529 1.0779 1.1536 0.287 0.4087 0.2526 0.3957 0.5018 0.4627 0.6622 1.0543 0.4637 0.5851 1.3538 0.1402 0.4692 0.3565 0.3735 0.6455 0.7863 0.6624 0.3325 0.49 0.9848 0.7562 0.8526 0.9893 0.3495 0.7749 0.5912 0.6611 0.2058 0.1836 0.3218 1.7709 0.5606 0.5285 0.8655 0.6574 0.8912 0.5818 1.1065 0.3142 1.7107 1.455 1.0496 0.8428 1.507 1.2123 0.8742 1.1215 1.1177 0.9437 0.9285 1.4928 1.0918 1.8082 1.0041 0.7345 1.1801 1.7927 1.7109 1.4735 0.8592 2.0991 1.8891 0.096 0.1047 1.6206 0.9516 0.9359 1.2032 3.1282 1.5826 1.6716 3.0551 1.2563 1.4492 1.3702 0.7753 2.1465 0.1009 2.4559 1.1323 2.1123 3.5722 2.4829 2.2158 2.9214 2.2129 2.0981 2.0052 1.6405 2.2499 3.4716 4.3754 0.7273 1.5456 2.6551 2.261 1.63 1.7179 2.0987 2.4046 2.7494 1.7884 1.4305 1.9514 0.6868 4.2134 1.2277 1.444 0.868 1.4304 1.6816 1.5548 0.7533 1.0104 1.4953 2.1744 0.2836 3.5223 0.3669 1.9298 0.4272 1.3713 0.2056 0.3023 0.2291 0.2507 0.2987 0.3706 0.7419 0.3703 0.2489 0.2582 0.2184 0.2294 0.4131 0.2329 0.6249 0.4444 1.2869 0.4381 0.4116 0.2411 0.2961 0.3 0.176 0.0439 0.171 0.2256 0.2981 0.2561 0.3573 0.1629 0.171 0.2684 0.1681 0.2407 0.1958 0.1854 0.1798 0.1145 0.0453 0.1344 0.1295 0.368 0.2335 0.304 0.1725 0.2814 0.1912 0.258 0.1369 0.2486 0.2376 0.282 0.1073 0.044 0.0805 0.091 0.1439 0.1488 0.4291 0.5322 0.2339 0.3715 0.2998 0.1948 0.2818 0.3204 0.1908 0.3782 0.3159 0.2971 0.5513 0.4818 0.2761 0.2444 0.4246 1.2783 0.1106 0.1164 0.3858 0.131 0.4966 0.35 0.4476 1.4273 1.4959 1.1072 0.8604 1.476 0.7834 1.8354 2.133 1.5836 1.762 1.3928 2.1197 1.2749 3.7057 2.5747 1.72 1.474 1.7538 1.7192 1.5893 1.5967 2.2068 1.4724 2.3914 2.2697 1.4127 2.3754 1.7473 3.0898 0.9693 1.5789 1.8826 2.3838 2.7703 1.8152 2.2445 1.4619 4.0436 2.9839 2.1206 1.5471 2.4886 3.5172 0.9179 1.1301 1.2192 1.8611 3.5424 1.1037 1.9695 1.4395 1.5101 1.1962 3.9172 0.9415 1.2518 1.1195 1.5815 1.3118 2.4024 4.0272 1.5523 1.6645 1.1218 2.6841 1.8453 2.4547 1.7884 2.3086 2.3621 2.7516 1.1552 0.7663 2.0801 3.2861 2.4423 1.7984 2.934 5.1242 3.0102 2.5288 3.3787 1.2665 0.5984 0.823 0.466 0.3956 1.9773 1.3478 1.4683 2.5186 1.5493 0.6506 1.0605 1.5545 1.1204 0.363 0.287 0.2533 0.849 2.0376 1.8146 1.5151 0.3323 1.399 0.5502 0.1244 0.1565 0.5715 1.7216 0.6451 1.1464 2.1109 1.7405 1.8981 1.0139 0.5802 0.4351 0.4808 0.3827 0.5241 0.0688 1.2611 0.5764 0.5634 0.6129 3.2715 2.0025 1.7017 1.936 0.9121 1.7167 1.6813 2.1192 2.1852 1.2976 0.2926 0.9781 1.027 1.4935 1.0692 2.7347 3.1192 1.1537 1.4859 3.0767 1.8964 2.3058 0.4659 2.5775 0.3091 0.5399 0.3111 0.426 2.9934 1.0869 1.4318 1.4211 0.6222 2.4243 0.1307 1.4617 0.2486 0.4561 0.3199 1.4264 0.6153 0.5589 0.3634 0.4345 0.345 0.6937 0.7791 0.5506 0.4201 0.2437 0.4626 0.5321 0.7476 0.2788 0.4927 0.4855 0.3442 0.6434 0.5858 0.4849 0.4457 0.4535 0.3067 0.3382 0.5526 0.3858 0.6553 0.2417 0.3472 0.4839 0.5351 0.4877 0.4422 0.3206 0.3718 0.459 0.521 0.4235 0.3225 0.2302 0.4981 0.3559 0.3301 0.4307 0.5425 0.3606 0.5741 0.564 0.4716 0.2214 0.447 0.3639 0.2684 0.233 0.2866 0.2716 0.2244 0.284 0.2772 0.5658 0.2882 0.2648 0.6526 0.2986 0.5793 0.5503 0.4661 0.3518 0.601 0.564 0.5308 0.581 0.1926 0.4611 0.5052 0.5411 0.2931 1.0154 0.3103 0.2421 0.5072 0.6701 0.2538 0.5161 0.342 0.4552 0.2887 1.3269 1.9014 1.1593 1.8278 1.9724 0.8886 1.5645 2.8941 2.0322 0.8073 0.2065 0.1401 0.6932 2.2594 2.0167 2.446 0.2776 1.2844 0.672 0.1058 0.1944 0.7242 1.7169 0.8812 0.621 2.3997 2.3207 2.5993 3.2048 0.2964 0.2253 0.2504 0.23 0.9959 0.1733 0.9359 0.2983 0.535 0.4258 2.287 2.1377 2.804 2.0077 2.8047 0.9051 1.5767 1.6933 3.5441 2.1883 0.4098 0.6539 0.7066 0.7921 0.7029 1.7175 1.9166 0.9819 1.3046 3.9162 1.3001 2.0473 0.3204 2.5878 0.409 0.3483 0.1695 0.2233 2.6804 2.4322 1.1526 1.1912 0.2935 0.9272 0.1764 0.7136 0.297 0.3295 0.7004 1.1074 0.416 0.6563 0.5589 0.3437 0.3238 0.3646 0.5757 0.3714 0.3485 0.2638 0.1571 0.2047 0.7366 1.0801 0.8744 1.5329 0.3456 0.6059 0.5622 0.466 0.3234 0.7081 0.564 1.0622 0.8341 0.335 0.284 0.2616 1.2656 0.8792 0.9426 1.4504 2.2569 3.2467 1.4255 2.4942 1.8408 0.9305 2.891 1.5572 0.928 1.6278 1.1939 0.5372 0.2791 0.6847 0.5596 0.8636 0.3104 0.4338 0.5742 0.5928 0.5777 1.1387 0.9582 0.7926 0.2283 0.3908 0.1308 0.4269 0.2917 0.2974 0.1423 0.4542 0.5538 0.316 0.3107 0.2551 0.42 0.3616 0.3897 0.0673 0.1171 0.2155 0.3005 0.2978 0.1266 0.5913 0.4926 0.1633 0.542 0.4342 0.1774 0.2611 0.9643 0.8284 0.565 0.3381 0.4727 0.4593 0.364 0.3734 0.2968 0.1686 0.141 0.7646 0.4673 0.6357 0.9534 0.9971 0.5802 0.52 0.3304 0.4339 0.8483 0.4183 0.5332 0.5415 0.3502 0.2726 0.2943 1.3626 1.1682 0.7749 1.2275 0.9631 3.6589 1.3171 1.4656 1.1359 0.4204 2.1114 1.439 1.0069 1.5158 1.015 1.0715 0.3275 1.1984 0.7187 0.4128 0.2723 0.5382 0.6925 0.668 0.3696 0.0962 0.6108 0.3526 0.3079 0.1382 0.4145 0.394 0.1663 0.4318 0.1672 0.4546 0.2648 0.1661 0.2334 0.3341 0.2456 0.2499 0.3453 0.288 0.263 0.1962 0.3076 0.4183 0.1353 0.1308 0.4316 0.1008 0.6925 0.301 0.1952 0.3578 0.3746 0.559 0.9863 0.4267 0.3379 0.3796 0.363 0.2468 0.7268 0.2149 0.2308 0.2572 0.1776 0.1623 0.1562 0.3126 0.1252 0.117 0.1142 0.1194 0.1432 0.2978 0.2998 0.9791 0.3912 0.5628 0.7207 0.3767 0.2014 0.1471 0.126 0.1791 0.3481 0.1929 0.1802 0.178 0.298 0.2879 0.2142 0.1466 0.4271 0.2946 0.2094 0.1952 0.4996 0.2267 0.1028 0.1496 0.1356 0.2871 0.3684 0.3644 0.2641 0.3939 0.4753 0.3772 0.3803 0.2128 0.4093 0.1426 0.2077 0.2867 0.2671 0.3196 0.137 0.2498 0.8132 0.4586 1.1698 0.7815 0.4083 0.6621 0.2631 0.694 0.4487 0.5179 0.6697 0.5956 0.8064 1.1906 0.5334 0.536 0.2693 0.309 0.3363 0.276 0.4509 0.3918 0.4729 0.4592 0.2951 0.4936 0.2531 0.3617 0.1771 0.4774 0.1731 0.1598 0.2359 0.3894 0.3699 0.3164 0.0867 0.3303 0.5419 0.8312 0.4196 0.4511 0.7663 0.4895 0.4888 0.3759 0.4396 0.5749 0.3677 0.4778 0.4226 0.6224 0.2347 0.2957 0.9398 0.5712 0.2743 0.2609 0.311 0.3001 0.4027 0.467 0.3671 0.2431 0.6891 0.2927 0.3995 0.1536 0.4007 0.5615 0.4017 0.348 0.6779 0.3113 0.483 0.4094 0.2309 0.4817 0.4962 0.6427 0.6451 0.2758 0.1896 0.2625 0.4181 0.3632 0.3118 0.2155 0.3304 0.6536 0.5475 0.2109 0.3831 0.2382 0.6377 0.5009 0.476 0.6655 0.4961 0.1122 0.2604 0.135 0.2892 1.0936 0.388 0.5115 0.3436 0.2569 0.7502 0.1595 0.2317 0.2803 0.186 0.8253 0.073 0.0871 1.0646 0.9332 0.2659 0.1166 0.3104 3.8238 0.32 0.9409 0.2845 0.4524 0.7439 0.2897 0.1463 0.1531 0.1992 0.1483 0.1098 0.1431 0.1006 0.1035 0.1536 0.1301 0.1023 0.1724 0.1353 0.2849 0.1786 0.8598 0.0803 0.139 0.198 0.5003 0.2676 0.1127 0.4088 0.0753 0.4922 0.1892 0.3091 0.0952 0.2441 0.1181 1.6313 1.8508 0.9927 1.7944 0.7152 3.4625 0.6751 2.8811 0.6491 0.6968 0.6808 0.9032 0.2293 0.866 1.4607 0.891 0.5356 2.9007 5.1062 0.3435 0.3033 1.5112 0.358 0.5464 0.9201 0.7875 0.9048 1.4082 0.5883 1.3355 0.4046 0.5764 0.4825 0.3235 0.4949 0.4311 0.2308 0.3482 0.8405 0.9805 1.222 0.8166 0.7446 0.4592 0.6585 0.5313 0.7286 2.36 1.7361 0.821 1.0096 0.3208 0.3459 0.5254 0.3273 0.4887 0.8014 1.0671 1.0888 1.2452 0.6907 0.4261 1.0838 0.7963 1.4148 0.7951 0.6837 0.6354 0.6731 0.6545 0.5721 0.5055 0.9284 0.535 0.9357 0.8031 1.4056 0.8559 0.6369 0.6014 1.2452 0.6703 0.2972 0.4263 0.2226 0.4246 0.5723 0.852 0.4169 0.77 0.4449 0.9555 0.5463 0.8996 0.3899 0.8207 3.682 0.7612 0.4369 1.0007 1.1123 0.8511 0.7752 1.8868 0.9825 0.8733 1.8788 1.5133 0.8186 0.6145 1.523 1.319 0.9068 0.5083 0.5547 0.9096 0.5561 0.7015 0.5711 0.2513 0.9459 1.4713 1.7331 0.6728 0.8231 0.7399 1.0621 1.1625 1.1757 0.685 1.4129 1.9716 1.0857 0.789 0.5515 0.5131 0.2178 0.3831 0.2593 0.2692 0.3422 0.3403 0.4435 0.261 0.2253 0.4552 0.2617 0.6832 1.5295 0.9851 0.5288 1.1594 0.913 0.755 0.6126 1.5649 0.6584 0.494 0.5305 0.6923 0.2964 0.6379 0.6831 0.8468 0.8321 0.1988 0.5322 0.5904 0.582 0.8987 0.5178 0.697 0.9088 0.9457 1.1401 1.1108 0.8406 1.2029 0.1122 0.707 1.1554 0.8767 0.3949 1.0613 0.8956 0.5489 0.9136 1.3101 0.9035 0.6204 0.2665 0.2401 0.2556 0.2999 0.4637 0.3207 0.3246 0.1909 0.191 0.263 0.2761 0.174 0.296 0.5044 0.2412 0.2612 0.452 0.3202 0.3059 0.2447 0.1479 0.6244 0.4875 0.6588 0.7488 0.1858 0.206 0.2608 0.3872 0.5369 0.3804 0.2749 0.4337 0.6099 0.3185 0.4448 0.2403 0.4754 0.5271 0.2504 0.2534 0.2245 0.2287 0.2855 0.2305 0.5949 0.3786 0.2892 0.3764 0.2433 0.2635 0.6038 0.1908 0.1201 0.5019 0.5421 0.6309 0.3366 0.0844 0.4402 0.3123 0.3565 0.6015 0.2351 0.2448 0.2724 0.1631 0.3223 0.2711 0.5481 0.2566 0.1362 1.5591 0.3567 0.2898 0.3807 0.1334 0.2376 0.2147 0.2162 0.5652 0.2351 0.4493 0.2012 0.2845 0.2842 0.2118 0.4948 0.5933 0.5335 0.3173 0.3443 0.5522 0.3583 0.3396 0.3383 0.527 0.2375 0.1609 0.3462 0.3714 0.3419 0.44 0.1458 0.8047 0.5377 0.4372 0.7461 0.3711 0.5785 0.5476 0.3348 0.4234 0.4729 0.4489 0.4634 0.3332 0.2631 0.3446 0.1907 0.2229 0.9667 0.4886 0.2204 0.2855 0.2856 0.2651 0.417 0.5879 0.3651 0.3047 0.6228 0.4953 0.4666 0.2153 0.2764 0.5145 0.2091 0.2698 0.2349 0.2126 0.2668 0.4234 0.2419 0.4505 0.5086 0.722 0.4719 0.1926 0.2241 0.2671 0.186 0.2642 0.1601 0.2622 0.366 0.77 0.3958 0.2064 0.3118 0.4405 0.5407 0.5288 0.4486 0.4705 0.2957 0.2024 0.1341 0.2384 0.2152 0.2434 0.1509 0.3686 0.2826 0.1814 0.3695 0.1405 0.1805 0.191 0.1203 0.0471 0.0597 0.2349 0.1056 0.103 0.1537 0.0359 0.0551 0.0523 0.0758 0.3313 0.2621 0.3168 0.3664 0.6119 0.1291 0.0964 0.1326 0.1182 0.1252 0.1921 0.2123 0.1671 0.1228 0.0914 0.0961 0.0666 0.148 0.1429 0.0239 0.0505 0.0576 0.0658 0.088 0.0907 0.0587 0.0674 0.0477 0.0726 0.0636 0.1382 0.2361 0.161 0.1298 0.2345 0.8541 1.4964 1.0397 0.417 0.2638 0.2039 0.2962 0.2921 1.2693 0.4749 0.9996 0.7752 0.7534 0.3523 0.2992 0.6893 1.081 0.3521 0.7113 0.3726 0.5114 0.6659 0.607 0.8174 0.4974 0.3522 0.4901 0.3168 0.3948 0.3038 0.9424 0.4687 0.5684 0.2784 0.3314 0.5479 0.3285 1.0232 0.7556 0.5429 0.2308 1.094 0.9895 0.4995 0.1756 0.6857 1.2659 0.7472 0.6942 0.3444 0.6668 0.2761 0.3482 0.2877 0.6223 0.9288 0.6179 0.8496 1.5306 0.9457 0.9059 1.1604 1.8443 1.724 0.8348 0.7114 0.5228 0.2237 0.5024 0.2835 0.7675 0.7197 0.6805 0.4138 0.5918 0.3027 0.5384 1.7419 0.438 0.6179 0.3273 0.3072 0.331 0.8652 0.8805 0.39 0.4548 0.3011 0.845 1.2511 0.4137 0.4151 0.3865 0.4449 0.4465 0.2812 0.5974 0.4421 2.114 0.2689 0.5408 0.6121 0.5747 0.4525 0.51 0.9797 0.4153 2.8818 2.2175 2.1978 0.7198 1.662 2.3759 2.8502 1.9617 2.2971 1.7832 2.1202 2.3579 2.0462 5.1839 1.8788 1.493 2.7871 2.4499 2.8658 3.8051 1.8935 3.856 4.1755 6.7884 4.2833 2.3087 1.8874 1.7683 2.3879 3.7525 1.779 2.4868 2.7079 2.4484 3.7939 2.7103 1.6747 3.3548 3.6714 4.938 2.9722 2.086 2.2215 2.6547 5.4404 3.0408 3.1637 3.7121 3.5757 3.85 2.4601 2.615 3.6959 3.6318 0.8126 1.4236 1.2926 0.5518 3.1767 1.7317 3.1645 4.0947 1.5991 2.2696 2.6631 2.0319 2.4281 2.3392 0.7278 1.959 1.0664 2.3566 1.2986 2.523 1.6107 1.9542 2.968 5.166 1.347 1.5356 1.3635 2.748 1.6853 0.1639 0.2096 0.2109 0.1787 0.3073 0.1726 0.39 0.2984 0.1882 0.1809 0.1417 0.1264 0.1434 0.1158 0.0703 0.0699 0.2206 0.0994 0.0845 0.1177 0.0337 0.108 0.0985 0.098 0.4222 0.1397 0.4773 0.1794 0.2826 0.1041 0.0623 0.0655 0.0926 0.147 0.1354 0.1143 0.1187 0.1366 0.0742 0.0982 0.1059 0.5431 0.1972 0.0966 0.0892 0.5345 0.1457 0.1008 0.1246 0.0495 0.1314 0.0866 0.0711 0.0531 0.089 0.1027 0.0807 0.0971 0.026 0.2903 0.0562 0.0978 0.0762 0.0995 0.0633 0.0909 0.0142 0.1667 0.0753 0.2164 0.1497 0.0138 0.2151 0.1042 0.3742 0.202 0.1179 0.1433 0.2944 0.1028 0.3465 0.0486 0.1469 2.0643 2.1773 1.4722 0.7442 1.3782 1.118 3.4671 3.3412 2.3747 1.586 1.9405 2.1997 1.6485 2.8441 2.7253 2.7213 1.7696 1.5948 1.454 1.2264 2.1723 2.4083 2.9634 2.007 1.9748 1.2614 1.599 1.5728 2.5254 0.6944 1.3486 1.5793 1.8994 2.7425 1.8122 1.6226 1.1445 1.6973 2.5283 1.5598 1.5045 2.4002 1.6508 0.6565 0.8462 0.9623 1.3939 1.7765 1.1207 1.2468 0.8269 1.0602 1.1146 2.582 1.2669 1.2113 1.4058 1.4762 1.8792 1.842 2.4816 1.471 1.1869 1.0926 2.8963 1.914 1.7675 2.4327 1.7257 2.427 1.7975 1.4598 0.6665 1.846 2.3013 1.3607 1.3195 4.6403 1.4951 1.6004 1.6446 2.1879 0.8114 1.2162 0.9317 1.3974 1.0271 1.4217 1.4678 0.6424 1.2144 0.8325 0.6805 0.5138 0.4976 1.1323 0.1871 0.8437 0.9398 2.1505 0.4079 0.3598 0.3216 1.0014 0.3288 0.2242 0.1635 0.6563 1.255 0.5515 0.6748 0.7455 0.7605 0.4125 0.6188 0.4978 1.3518 0.9166 0.9975 0.9199 0.3345 0.2524 0.4173 0.6429 0.8385 0.6271 0.7927 0.4655 0.8595 0.993 0.1986 0.8026 0.5551 0.556 0.5508 0.6219 0.6894 0.9911 0.482 1.2639 0.6274 1.9166 0.7945 0.1587 0.5154 0.3936 0.8694 0.3722 0.6026 0.428 1.0815 1.4948 0.8093 1.583 1.601 1.8863 0.6334 0.6564 0.9927 0.397 0.5169 0.6347 1.1546 0.7134 0.9217 1.1664 2.8706 2.0993 1.7108 3.431 2.6716 2.5729 3.672 4.6453 4.9849 2.9946 3.8675 7.3131 2.8685 4.123 1.9597 1.9381 1.3744 2.8337 3.2443 4.5439 1.2255 2.2082 2.0533 2.2701 1.285 3.6003 3.3967 2.9696 3.7418 3.9232 4.8784 5.4314 6.0744 2.9227 1.9834 2.636 2.8086 3.7981 3.0217 2.3184 1.3791 2.9331 2.8686 1.8071 3.1546 3.1777 2.7182 4.3191 2.0619 3.4242 3.5005 4.8155 1.7537 3.3614 1.1864 1.5165 0.5934 1.7456 1.2986 2.5469 4.0251 2.4274 3.0163 2.2902 4.4945 1.8459 5.437 1.5155 3.3721 1.8289 2.7699 1.1883 2.0532 1.4736 2.3837 2.7975 1.7269 1.4208 4.8449 2.1821 2.1058 0.6777 2.5806 0.6219 1.5667 0.881 1.2302 1.4213 0.6942 0.4087 0.8898 0.4857 0.3343 0.3124 0.316 0.8626 0.1153 0.5082 0.6972 0.3686 0.3422 0.3025 0.2139 0.8944 0.1715 0.0846 0.0516 0.3849 0.4662 0.7448 0.3315 0.4171 1.0278 0.678 0.6758 0.3274 1.2305 0.9055 0.9845 0.8007 0.4519 0.1683 0.1549 0.6158 0.4165 0.7525 0.2703 0.4272 0.2272 0.8357 0.2146 1.3884 0.6586 0.8999 0.2451 0.3366 0.2183 0.2613 0.2505 0.3327 0.2832 0.8246 0.5741 0.0719 0.1844 0.367 0.573 0.2445 0.3875 0.3216 1.1468 1.3525 0.8029 1.6442 0.6818 1.0684 0.6177 0.5364 0.9971 0.2597 0.2385 0.3397 0.2837 0.7354 0.574 0.74 0.3934 0.628 1.1499 0.4197 0.9718 0.8306 0.8443 0.6931 0.6989 0.6227 0.5393 0.4376 0.7107 0.4628 0.426 0.4194 0.8681 0.9595 0.9338 0.22 0.653 0.5798 0.5741 0.0473 0.1154 0.5096 0.3795 0.6175 0.5216 0.209 0.1397 0.1595 0.1932 0.142 0.1522 0.1565 0.1226 0.1061 0.0409 0.1169 0.3338 0.4052 0.6579 0.1886 0.1546 0.3629 0.1804 0.1878 0.2894 0.5266 0.2769 0.1907 0.1995 0.0431 0.1427 0.1714 0.1941 0.1464 0.205 0.446 0.2074 0.4102 0.1835 0.1746 0.1117 0.0956 0.0855 0.3386 0.2106 0.2301 0.319 1.0028 0.4775 0.4829 0.4702 0.5856 1.2272 0.2027 1.5563 0.1 0.384 0.347 0.2572 1.2677 2.9708 0.7412 0.2568 0.545 1.3256 1.4483 0.7147 1.1692 0.238 0.3724 0.3294 1.9151 0.7461 1.444 0.7754 1.3206 2.3762 2.2333 0.9494 2.1366 2.1122 1.1802 1.6198 0.1639 0.2949 0.3152 0.236 0.4196 1.5397 1.4921 1.5567 0.4453 3.6545 3.0867 1.4674 1.9951 0.3993 1.493 1.7211 2.2559 0.8355 0.5086 2.5402 0.8559 1.3504 1.9934 0.444 0.7717 1.9022 1.4525 0.9835 0.7823 1.3183 0.2707 0.2927 0.7951 0.1394 4.151 2.0665 0.3521 2.7623 0.7578 1.1261 1.5137 0.7057 1.5689 0.2275 0.6666 0.6201 0.6409 2.0168 0.2674 0.4107 0.8137 1.0337 0.6736 0.5355 0.3759 0.5353 0.5905 0.5771 0.7187 0.1764 0.1013 0.2257 0.1856 0.1717 0.0911 0.2635 0.2045 0.1499 0.3058 0.1703 0.174 0.1776 0.2118 0.0831 0.0614 0.1054 0.0834 0.0853 0.0711 0.0532 0.2171 0.1899 0.1067 0.2752 0.132 0.2371 0.3032 0.4809 0.0876 0.0937 0.1437 0.1461 0.1629 0.1464 0.1593 0.146 0.1499 0.1196 0.1025 0.1089 0.2202 0.1802 0.0923 0.103 0.1715 0.0585 0.0689 0.121 0.0715 0.1672 0.2147 0.0616 0.0903 0.068 0.0817 0.0776 0.0832 0.0362 0.2829 0.187 0.1292 0.1425 0.0885 0.1486 0.0529 0.122 0.1031 5.8038 0.1718 0.1694 0.0323 0.2503 0.1303 0.4211 0.149 0.0608 0.1467 0.1738 0.1405 0.5183 0.1489 0.1239 0.6673 0.4895 0.8205 0.2656 4.1796 0.4348 1.0277 0.9506 0.4385 0.5763 2.2115 1.1524 1.598 0.2481 3.8036 0.2591 0.3529 0.744 0.6989 1.0708 0.0506 0.5051 0.7214 0.4484 2.7284 1.4145 2.3097 0.5715 5.4117 0.555 0.2276 0.125 0.1282 0.2399 0.3382 0.2645 0.2105 0.4422 0.1818 0.2645 0.3324 3.4503 0.5232 0.3311 0.2188 4.8679 0.1059 0.397 0.1729 0.5876 0.3897 0.1354 0.8103 0.2693 0.825 0.6716 0.7093 0.664 0.5471 0.3922 0.336 0.7244 0.3974 0.2853 0.4965 1.8293 0.5511 1.1248 0.7904 0.5596 0.5882 0.7197 0.7821 1.0725 2.0309 0.72 0.9706 3.8151 0.508 0.9612 0.7178 0.4493 0.4304 0.43 0.2714 0.4745 0.8488 0.4025 0.3519 0.3024 0.27 0.2927 0.9269 0.2391 0.169 0.1095 0.2332 0.4351 0.8898 0.1858 0.2233 0.2075 0.4066 0.5012 0.3652 0.1681 0.4094 0.5248 0.4605 0.3653 0.9192 0.2482 0.4765 0.1951 0.1386 0.079 0.2414 0.6486 0.325 0.4069 0.3304 0.6916 0.1693 0.2024 0.4816 0.3815 0.2961 0.267 0.4935 0.3632 0.1267 0.4834 0.3232 0.2911 0.0987 0.1741 0.2748 0.3002 0.301 0.1227 0.2496 0.8216 0.295 0.1402 0.3858 0.4286 1.6202 0.362 0.54 0.2949 0.5511 0.6015 0.4906 1.3583 0.1829 0.4555 0.6026 0.3841 0.3813 0.3803 0.4518 0.2806 0.7799 0.9003 0.836 0.5924 0.1031 0.1874 0.8495 0.3268 0.2642 0.2582 0.5286 0.2313 0.2128 4.7662 0.3677 0.4004 0.1646 0.0465 0.1044 0.0943 0.1032 0.1353 0.1217 0.0563 0.0325 0.099 0.0568 0.0553 0.463 0.2797 0.4111 4.7266 1.5057 0.1056 0.0415 0.1059 0.093 0.1195 0.1539 0.1081 0.1736 0.069 0.044 0.0507 3.8588 2.8489 8.8936 0.0365 0.0183 0.618 0.3828 0.1774 1.6303 0.3314 0.196 1.5315 0.7745 0.4253 0.1755 0.5599 0.1196 0.1572 11.2982 4.522 1.8541 2.5931 5.6281 5.0913 6.2024 4.1723 3.7408 3.0237 6.8708 7.9928 5.0664 11.454 0.7828 10.95 11.0369 7.0874 5.3703 19.1111 11.0667 19.2571 11.3436 13.3667 5.8359 0.8073 0.4936 0.5529 0.2979 0.3134 0.4927 1.2531 0.3612 0.658 0.8497 1.3548 0.5851 0.5911 1.3879 0.5617 0.4028 0.5528 0.6987 0.6981 1.0723 0.0649 0.5142 1.2809 0.3342 0.4645 0.2406 0.5183 0.8427 1.4778 1.9633 1.2699 2.696 1.3916 0.9213 1.2239 0.6647 1.0755 0.5919 0.6609 0.7928 0.2893 0.5025 0.2469 0.1683 0.2666 0.4453 0.2674 0.27 0.1985 0.2714 0.1765 0.181 0.5325 0.0882 0.3845 0.2409 0.1961 0.2642 0.2429 0.4037 0.158 0.7499 0.2676 0.2662 0.3083 0.3411 0.1541 0.6808 0.2355 0.2929 0.2177 0.2396 0.3587 0.4052 0.4195 0.2191 0.1738 0.1829 0.5769 0.1109 0.4065 0.2031 0.198 0.47 0.4716 0.6332 1.404 0.7476 0.2892 1.118 0.6762 0.2968 1.252 0.4342 0.342 0.4719 3.1312 3.7758 0.5848 0.8812 2.7166 2.5704 0.5115 1.5397 2.7694 4.0711 0.063 0.1478 0.2283 0.5822 1.2415 1.152 0.2813 0.8388 2.6543 1.7034 2.8947 3.554 3.6779 1.6559 0.2217 0.106 1.4533 0.4921 1.1881 1.1573 0.6464 0.4851 1.1949 0.4978 0.8467 0.7874 0.9621 1.0184 1.0697 0.2284 0.4083 0.2244 0.4204 0.3419 0.2444 0.4504 0.9105 1.6446 1.6033 1.7516 1.041 2.9254 3.145 1.3583 0.2628 0.5782 0.4366 1.2351 0.2338 0.1486 0.8294 0.862 0.5935 0.1381 0.1357 1.7546 0.7424 0.8308 0.9052 0.2556 0.3027 0.1546 0.3185 0.2169 0.285 0.2845 0.2497 0.2999 0.1832 0.5888 0.346 0.2298 0.2478 0.3853 0.0987 0.0682 0.2587 0.1986 0.1871 0.2286 0.032 0.2045 0.5105 0.1285 0.8839 0.3626 0.3711 0.5839 0.567 2.4104 1.4597 1.025 0.719 0.3054 0.2939 0.81 0.4126 1.2508 1.0652 0.1996 0.1107 0.1925 0.1829 0.1812 0.264 0.1546 0.121 0.3734 0.2032 0.3708 0.3452 0.1341 0.1832 0.0752 0.3264 0.9135 0.4441 0.3002 0.1959 0.3815 0.2938 0.5431 0.2593 0.2057 0.2366 0.1212 0.3124 0.1281 0.2032 0.4247 0.2431 0.1876 0.2979 0.5007 0.3889 0.2156 0.3373 0.4981 0.5421 0.1722 0.5528 0.2234 0.1592 0.1239 0.1447 0.1483 0.2408 0.293 0.2059 0.3149 0.2362 0.1712 0.4519 0.3214 0.2129 0.3226 0.2661 0.0659 0.0595 0.2373 0.325 0.3188 0.3781 0.0242 0.2517 0.4284 0.0814 0.2494 0.1493 0.3449 0.4481 0.2814 0.3841 0.3191 0.3743 0.4224 0.0872 0.1198 0.107 0.1296 0.2 0.0809 0.1767 0.0881 0.1956 0.1952 0.3094 0.2836 0.1232 0.1841 0.4886 0.2117 0.2783 0.3518 0.2597 0.1635 0.0626 0.1769 0.1945 0.2345 0.2004 0.3721 0.5322 0.5278 0.5462 0.2272 0.2162 0.2372 0.115 0.2256 0.1329 0.3072 0.2764 0.5941 0.957 0.465 0.3732 0.5277 0.5451 0.5529 0.4425 0.5063 0.8647 0.6874 0.7388 0.5408 0.1991 0.2243 0.5778 0.8875 0.7044 0.5581 0.9313 0.2459 0.2721 3.4041 0.2107 0.9328 0.1605 0.136 0.4811 0.3649 0.1591 0.2732 0.2729 0.3319 0.0952 0.3012 0.2593 0.0956 0.4116 0.3672 1.6113 3.3758 0.4668 0.1453 0.0355 0.1605 0.0933 0.1114 0.2083 0.153 0.1887 0.0668 0.0452 0.0863 0.1075 0.8148 0.2756 0.1253 0.0447 0.7227 0.1349 0.161 0.7394 0.0078 0.1061 0.0751 0.064 0.1228 0.2181 0.2856 0.1629 0.1308 0.836 0.7703 0.7603 0.6623 0.1886 0.5907 0.3689 2.8222 0.1547 1.6777 0.7112 1.3489 2.0088 0.2883 0.2737 1.4213 0.5477 1.7781 0.0953 0.2069 3.0259 1.7838 0.8494 2.2379 1.8248 0.1428 0.0484 0.0452 0.1986 0.378 0.4119 0.3421 0.4343 0.3293 1.1874 0.7231 0.4747 0.5083 0.1868 0.0383 0.0432 0.1999 0.3176 0.2914 0.4276 0.0059 0.1828 0.2945 0.1939 0.6466 0.1417 0.4489 1.1776 2.0588 0.4734 0.6612 0.3055 0.2163 0.0686 0.0868 0.1189 0.122 0.1135 0.2157 0.3446 0.0675 0.8209 0.1849 0.3697 0.3025 2.6259 0.2923 0.4335 0.3793 1.298 0.3992 0.2824 0.4129 0.0874 1.1309 1.2225 0.9939 1.5114 0.4688 0.6776 0.5006 1.0686 0.3192 0.2376 0.2095 0.1446 0.393 0.169 0.1054 0.1666 0.1235 0.5034 0.8192 0.5779 0.5617 0.0878 0.5695 0.393 0.3427 0.3075 0.1975 0.3977 0.6983 0.3469 0.7514 0.7561 1.0542 0.5503 0.4473 0.7187 0.344 0.4215 0.427 0.2844 0.341 0.3432 0.2641 0.6985 1.6411 1.5885 0.4206 0.398 0.4876 0.6946 1.1107 0.5613 0.3581 0.4644 0.1532 0.467 0.4234 0.4324 0.2542 0.435 1.1409 1.1795 1.6715 2.0847 1.5411 0.9498 0.4722 0.8066 0.5241 0.4714 0.8392 0.5603 0.6236 0.4541 0.6451 0.2345 0.1482 0.2764 0.4058 0.604 0.4355 0.1075 0.9897 0.0143 0.3184 0.1417 0.0957 0.3094 0.6568 0.2105 0.5425 0.2992 0.5217 0.363 1.8015 0.221 1.2184 0.507 0.4032 0.6283 0.1883 0.3935 0.5982 0.5058 1.5228 0.1362 0.3864 0.0313 0.2959 0.5368 0.3681 0.1252 0.1793 0.158 0.2227 0.2355 0.4139 0.3358 0.3427 0.2962 0.1912 0.9796 1.057 0.463 0.3688 0.5342 0.0976 0.0756 0.1038 0.8004 0.7338 0.6599 0.0377 1.0086 0.1031 0.1006 0.5974 0.0486 0.3839 0.9714 0.6478 0.9973 1.1481 1.5279 1.7385 0.302 0.1539 0.6437 0.2387 0.1377 0.3788 0.2248 0.3538 0.1677 0.4147 1.3186 0.2589 0.8637 0.1984 0.3617 0.5014 1.0751 0.6068 0.2383 0.0892 0.0718 0.2788 0.1455 0.0791 0.1202 0.4166 0.8122 0.6128 1.7087 0.2601 0.6308 0.3404 0.1517 0.5368 0.3372 0.4433 0.2404 0.3061 0.3403 0.3124 0.3182 0.4687 0.2797 0.1541 0.0995 0.2342 0.2611 0.3803 0.5949 0.1078 0.5825 0.4305 0.5017 0.379 1.4883 0.9794 0.525 0.4877 0.7569 0.8851 1.3675 0.877 0.6939 0.7004 0.6679 0.5958 0.2886 1.0061 0.9611 0.7118 0.2204 1.0869 1.1413 1.8089 0.8272 0.2064 0.6133 0.8777 1.9294 0.99 1.1471 1.3369 0.9025 0.598 0.9488 1.2716 1.0042 0.3927 1.5606 1.0456 0.4523 0.5438 0.6713 0.7216 0.4617 0.7453 0.7543 1.248 0.6167 1.356 0.5341 0.5983 0.6527 0.6372 0.7188 0.5027 0.3969 0.6133 0.6529 1.5891 3.0538 2.4912 0.3213 0.6163 0.8976 0.3921 1.4586 0.7815 0.3159 0.378 0.4587 1.3476 0.8491 1.1297 0.6034 0.4924 0.4926 0.9355 0.8186 0.7218 0.4536 0.5566 0.537 0.0569 0.121 0.1374 0.202 0.2373 0.2186 0.4178 0.1815 0.1233 0.1927 0.2778 0.1535 0.1277 0.1279 0.0679 0.0824 0.1644 0.3764 0.3193 0.2151 0.0263 0.2415 0.2187 0.044 0.0991 0.1457 0.2147 0.1911 0.2594 0.2694 0.2776 0.1992 0.1413 0.0798 0.0956 0.0792 0.1229 0.0578 0.0337 0.0646 0.1141 0.1501 0.2037 0.3883 0.1905 0.3469 0.0791 0.1371 0.1373 0.4783 0.2136 0.346 0.0286 0.0349 0.0182 0.0399 0.0473 0.0284 0.0603 0.3436 0.3105 0.1312 0.2404 0.2244 0.1232 0.0756 0.1457 0.0535 0.1749 0.1152 0.1569 0.1319 0.148 0.1718 0.2333 0.1738 0.041 0.1093 0.0298 0.1004 0.1678 0.5371 0.039 0.4206 0.4973 0.5676 0.6207 0.4359 0.2895 0.4683 0.3769 0.2856 2.1156 0.6193 0.2452 0.4718 0.1764 0.1656 0.0886 0.1138 0.6976 0.6412 0.3339 0.0427 0.4071 0.1086 0.0761 0.1802 0.1144 0.4025 2.098 1.1042 0.2225 0.165 0.1796 0.1451 0.2614 0.1205 0.1577 0.5308 0.1121 0.3068 0.0916 0.0807 0.2249 0.2597 0.4571 0.0822 0.9627 0.043 0.0607 0.2363 0.2081 0.0438 0.1017 0.0441 0.0343 0.358 0.6524 0.1421 0.619 0.1801 0.376 0.7021 0.9751 0.3196 0.1848 0.0997 0.0775 0.7649 0.0739 0.5335 0.7187 0.3128 0.799 0.7607 1.3448 0.4803 0.2762 0.3559 11.5904 0.6816 0.14 0.5724 0.1933 0.3031 0.2346 0.3733 0.3678 0.2417 0.855 0.6116 0.4936 0.4087 0.7888 0.6773 0.3033 0.2876 0.8488 0.0979 0.1559 0.1072 0.5505 0.2601 0.2407 0.2536 0.2958 0.388 0.2812 0.2067 0.1145 0.1901 0.4346 0.6717 0.6838 0.1913 0.2506 0.4515 0.1241 0.3215 0.6211 0.6472 0.5788 0.2326 0.0962 0.3216 0.5317 0.2098 0.3818 0.6165 0.166 0.0771 0.8555 0.4495 0.4159 0.6043 0.3662 0.2317 0.4402 0.9207 1.2939 0.5865 1.575 1.9417 0.4552 1.0004 0.4512 0.2045 0.4064 0.3564 0.1637 0.1821 0.2317 0.3883 0.5293 0.327 0.5582 0.3776 0.3035 0.2801 0.5505 0.3285 0.2017 0.1168 0.2262 0.5748 0.392 0.861 1.4081 0.1402 0.2428 0.3218 0.6839 4.0977 2.9591 3.5402 3.2283 2.5549 1.9374 0.9239 1.715 2.81 0.8101 0.3442 0.1734 0.6396 0.6438 0.6576 3.9353 0.094 0.2809 0.326 0.0475 0.1552 1.2808 3.0911 1.9213 1.6138 0.2663 0.5216 0.4643 0.6328 0.0949 0.1147 0.1447 0.4063 0.1431 0.0577 0.1173 0.3633 0.9063 0.3456 1.0445 0.5459 2.6679 0.5477 0.8017 0.3147 0.4798 0.5727 0.6999 0.0765 0.0411 0.2166 0.2609 0.124 0.152 0.416 2.2954 3.3942 2.0632 0.3172 0.1848 0.4814 1.1366 0.8462 0.6152 0.3318 0.163 0.2209 1.741 0.6074 1.175 2.7709 0.1774 1.0757 0.1783 0.592 0.1315 0.4682 0.4304 0.3536 0.3333 0.4827 0.6671 0.6862 0.9279 0.4567 0.6809 0.3923 0.0973 1.8426 0.4799 0.3363 0.3696 0.2685 0.3777 0.1603 0.205 0.6236 0.5972 0.2643 1.1573 1.0514 0.1923 0.0503 0.1457 0.1113 0.2162 1.8272 3.5314 0.3275 0.2572 0.3945 0.2802 0.1223 0.1427 0.1259 0.1701 0.0656 0.0364 0.0488 0.1692 1.987 0.5483 0.4589 0.0838 1.0267 0.5841 0.4136 1.1186 0.3502 0.1668 0.7709 0.6232 0.0642 0.3188 0.2752 0.098 1.2095 0.2096 0.3614 0.1776 2.1069 0.0669 0.0761 0.1514 0.2268 0.1658 0.2618 1.3357 0.4582 0.5628 0.4652 0.5688 0.553 0.5267 1.1634 0.1883 0.0988 0.8972 0.1031 0.566 0.3616 0.3051 3.9793 7.126 4.6841 3.592 4.4566 3.6565 4.7459 6.3718 7.2069 3.2297 5.7311 6.6612 6.0319 3.0106 5.5391 6.0808 3.298 3.2873 3.9345 5.5827 6.291 2.7686 4.5238 0.2096 0.6352 5.9551 5.8458 3.2028 2.3452 5.0548 4.3696 4.5847 5.1264 5.6838 7.4565 4.6113 5.4857 5.9282 0.2277 6.7922 4.7062 3.8546 9.0157 4.0451 4.5551 2.477 4.2696 3.5129 3.5758 4.1263 2.5301 4.7524 8.267 0.27 4.858 2.6566 2.9265 3.3232 6.7166 4.432 3.373 1.5668 4.8303 4.2655 4.0007 4.0892 4.9751 3.155 6.1906 6.8873 4.5528 6.2992 4.885 3.9034 4.991 5.5962 6.8193 0.1543 2.9311 0.6285 10.1571 0.5181 4.119 0.1725 0.1078 0.1192 0.1478 0.6515 0.7541 0.4652 0.9946 0.8495 1.0098 0.5666 0.5316 1.0351 0.3663 0.0703 0.0736 0.1049 0.6763 0.6628 0.3184 0.0753 0.7271 0.5593 1.2285 0.3927 0.3235 0.5569 1.0014 1.2865 0.2807 0.4895 0.3631 0.2133 0.1036 0.1203 0.0957 0.1009 0.1916 0.9546 0.6049 0.0747 0.1725 0.1747 0.6267 0.2442 0.6239 0.6663 0.4976 0.2202 0.525 0.2095 0.4803 0.5175 0.5642 0.7176 0.611 0.4943 0.7632 0.4936 0.8621 0.5604 0.8123 0.8497 0.6963 0.3455 0.0932 0.2814 0.1068 0.1781 0.1432 0.1366 0.6769 0.8915 0.8152 0.7229 0.1715 0.4687 0.4469 0.6559 0.5271 0.2032 0.9641 0.397 0.1393 0.24 0.2319 0.3432 0.829 0.5688 1.3683 0.729 0.2868 0.4095 0.5037 0.468 0.8415 0.1813 0.242 0.2961 0.5826 0.2417 0.2231 0.1906 0.0986 0.1638 0.0845 0.1158 0.4986 0.4829 0.2929 0.4061 0.5441 0.3348 0.2477 0.2082 0.1759 0.0933 0.1464 0.1214 0.2244 0.4049 0.1017 0.0639 0.3196 0.2826 0.8702 0.2462 0.0787 0.2932 0.5323 0.2269 0.3919 0.1698 0.168 0.1641 0.2458 0.2285 0.5094 0.2663 0.1606 0.3588 0.7854 0.4837 0.1794 0.2815 0.2526 0.2763 0.1501 0.3205 0.0856 0.3511 0.3999 0.1906 0.357 2.5057 0.6095 1.1725 0.5866 0.3114 0.8377 1.6163 0.3193 0.4822 0.2767 0.4574 0.6582 1.0525 1.2027 1.0722 0.6924 1.9395 1.7262 0.8344 2.2016 2.1889 1.4699 1.1833 0.9424 2.1638 1.2412 1.2744 0.9491 0.9175 1.299 1.3324 1.1237 2.0176 2.923 2.7272 0.1855 0.2096 0.598 1.0277 1.4577 1.136 1.0735 2.9875 1.5561 1.2458 2.1106 1.544 1.5544 1.47 0.6817 0.1443 1.2868 1.4629 2.5802 3.1562 3.7711 2.2257 2.8838 3.892 2.7237 2.2202 2.7621 2.4058 3.2446 3.4377 1.2308 2.0289 1.6056 2.3141 3.0859 2.1736 2.6246 3.5724 2.3771 3.9726 3.8853 2.057 0.5276 3.09 0.9944 0.9846 0.9305 0.8509 1.7252 0.746 1.1041 1.0558 0.5139 0.8044 0.1217 0.9229 0.2187 0.748 0.3237 1.0168 0.8694 1.0209 1.1266 0.7334 1.1891 1.0671 1.4325 2.2651 1.5974 2.987 2.5836 2.1485 2.4384 1.801 0.6993 0.4505 0.7093 1.3353 1.2376 1.6907 0.2986 0.8939 0.9419 1.3431 3.6205 0.8048 2.2635 2.9621 1.7973 1.5383 1.5105 1.2973 0.8529 1.6049 1.7574 1.5236 0.9066 1.7705 0.7022 1.3065 0.6396 1.519 0.7365 1.0675 1.0752 1.462 0.3583 0.8831 0.8109 1.065 0.855 0.368 0.8295 1.0845 1.4116 2.2899 1.0485 1.45 1.1033 0.7352 0.9384 1.5273 0.8025 0.484 0.6474 0.4 0.9373 0.7062 0.4822 1.2986 0.6563 1.5556 1.8336 2.1571 2.4865 0.5321 2.6531 1.6409 1.9197 1.6904 1.2521 0.352 0.8772 0.7367 0.8016 0.7308 1.3882 0.6923 0.6311 0.7189 0.5232 0.733 0.679 0.3643 0.4299 0.3121 0.3062 2.765 3.0237 1.3577 0.931 0.9127 0.7122 2.2273 0.6732 0.5344 0.6994 0.2667 0.359 0.6665 0.6734 0.4103 2.0749 1.17 1.9021 2.0728 1.6118 2.6206 1.7026 2.0038 1.1775 0.5332 1.7387 1.9523 1.4874 1.4557 1.0476 1.5706 1.6593 1.7034 1.5838 1.9139 1.1024 1.5625 0.9306 0.646 0.7848 0.8037 0.9915 0.7624 0.6459 1.241 0.66 0.317 0.5969 1.4711 1.7465 0.9288 2.4619 0.5999 1.3675 1.4648 0.7611 2.4487 0.7128 0.4587 1.5355 0.9348 1.8387 0.428 0.2273 0.5541 1.1948 1.0947 1.3444 1.1234 0.4088 0.2464 0.4401 0.3094 0.3278 0.4024 0.7255 0.4615 0.4115 0.4964 0.6731 0.6108 0.5474 0.7803 0.7054 0.3447 0.4403 0.7212 0.6996 0.6134 0.1458 0.5846 1.1194 0.8513 0.6039 0.356 0.3629 0.4923 0.5033 1.1367 1.6856 0.9782 0.8457 0.4735 0.3866 0.5212 0.4469 0.9568 1.7096 0.7789 0.4485 0.3737 0.3795 0.5141 0.4366 0.2788 0.5345 0.6022 0.5323 0.8415 0.4792 0.4453 0.5906 0.4347 0.6347 0.639 0.7852 0.5895 0.6848 0.7974 0.8349 0.2903 0.4092 0.6019 0.6053 0.5592 0.4814 0.3067 0.3114 0.5922 0.2613 0.577 0.3417 0.5885 0.6032 0.2052 0.7045 0.2619 0.4188 0.326 0.5279 0.4112 0.349 0.7416 0.2029 0.279 1.1111 0.4779 0.6896 0.31 0.4772 0.4294 0.7063 0.9248 0.5789 0.3211 0.1463 0.373 0.5049 0.6649 0.2921 0.2799 0.4747 0.0738 0.1061 0.2355 0.0732 0.2389 1.0551 0.7843 0.7005 0.4893 1.3213 1.4887 0.7308 1.4175 0.5652 0.4052 0.4347 0.6515 0.5842 0.118 0.3759 0.1055 0.7539 0.3677 0.3897 0.2921 0.8648 0.2535 0.2524 0.3804 0.2633 0.3185 0.1708 0.1475 0.0583 1.4378 0.6593 0.6291 0.5933 0.6502 0.9051 0.2937 0.5567 0.3129 0.6986 0.6818 0.4212 0.4443 0.425 0.3336 0.5049 0.2488 0.4341 0.9128 0.3672 0.4262 0.3457 0.8225 0.1565 1.4679 0.567 0.4976 0.4935 1.4602 0.1097 0.1556 0.1776 0.3986 0.5875 0.6503 0.3703 0.3366 0.3176 0.3216 0.3255 0.2442 0.2593 0.5423 0.2845 0.2729 0.289 0.5275 0.6193 0.3728 0.1558 0.5643 0.2739 0.0418 0.1299 0.0626 0.2731 0.3189 0.2643 0.6402 0.3933 0.5569 0.539 0.1204 0.1381 0.1366 0.3265 0.0893 0.0392 0.0551 0.1792 0.4713 0.2888 0.5881 0.5458 0.7385 0.5722 0.7088 0.7196 0.2449 0.4693 0.8391 0.138 0.1197 0.0439 0.0622 0.036 0.1019 0.2549 0.9195 0.5003 0.8018 0.6747 0.4174 0.4826 0.388 0.3208 0.4227 0.2309 0.1917 0.2779 0.2444 0.2802 0.275 0.5537 0.1375 0.074 0.1134 0.1942 0.1664 0.5099 0.2746 0.0759 0.8076 0.8409 0.5046 0.5703 0.5253 0.8071 0.7501 0.6906 0.7631 0.8276 0.9873 0.9677 1.0011 2.5928 0.7206 1.0339 0.6517 1.2126 1.1172 1.1634 0.3874 1.1672 1.2109 1.7175 0.3405 0.1874 0.9975 0.8207 0.8231 0.9105 1.1295 1.1114 1.0643 0.564 0.7816 0.8745 0.4294 0.1915 0.8234 0.9729 0.4608 1.2895 1.0634 0.7234 1.9743 1.1966 0.5809 0.9218 0.7299 0.9189 1.1274 1.44 0.6546 0.8959 0.4627 0.5386 0.5345 0.5252 0.6603 0.914 0.8964 1.2818 0.6035 1.0321 0.8285 0.5128 0.8119 0.5257 0.3388 0.6813 0.2978 0.5353 0.4177 0.6315 0.633 0.338 0.8215 0.648 0.9979 0.4177 0.5176 0.5902 0.2794 0.7409 0.9569 0.5374 2.3203 1.559 1.5793 0.8765 1.2149 1.4512 0.6946 1.025 0.8785 1.1652 0.1953 0.4802 0.4739 1.3956 0.4369 0.4097 0.5266 0.7301 0.3105 0.2895 0.3691 0.7509 0.6155 0.6156 0.6888 0.7077 1.3601 0.7164 0.9741 0.5862 0.5731 0.5853 0.5258 0.6633 0.4117 0.1761 0.1479 0.5184 0.6188 0.7358 0.9119 0.5074 0.5793 1.1965 1.1646 0.6877 0.7115 0.6565 0.5959 0.4512 0.4177 0.5187 0.4039 0.2588 0.329 1.6458 1.4816 0.5873 0.4533 3.8762 1.0089 2.0649 0.4281 2.143 0.7477 1.4332 0.8439 0.9565 2.2277 0.6061 1.3093 0.9096 0.8195 0.5063 1.5181 0.4331 1.0256 0.5854 0.9241 0.3749 0.3934 0.8219 0.622 0.3853 0.5017 0.678 1.2532 0.5795 0.4034 0.4552 0.4322 0.6072 0.5096 0.3263 0.502 0.7816 0.7763 1.0372 0.9603 0.2468 0.3595 0.4259 0.4499 0.4753 0.4828 0.6839 0.4464 0.4514 0.5848 0.2613 0.2978 0.2119 0.2804 0.303 0.7835 0.513 0.5225 0.3852 0.9144 0.3017 0.8027 0.45 0.3341 0.1471 0.1012 0.3291 0.3766 0.2247 0.1284 0.1904 0.229 0.2127 0.3963 0.8355 0.3291 0.1711 0.3023 0.2308 0.4757 0.8421 0.2468 0.2054 0.2819 0.3184 0.1592 1.1162 0.0806 0.5312 0.4537 0.4197 0.8377 0.9016 0.2823 0.6661 0.5937 1.0894 0.0297 0.5917 0.1697 0.7783 0.539 0.8758 0.1817 3.6495 2.6778 2.0763 3.6376 2.8538 1.7028 1.8581 2.1375 3.3786 2.0995 3.1702 2.6296 2.7051 4.0396 3.3769 3.9384 2.1503 2.7351 2.9947 4.2304 3.6199 4.1928 3.4311 1.8437 1.5635 5.1118 1.3275 2.0821 2.4278 2.7873 2.845 1.8807 4.2768 4.1217 2.2336 3.0808 3.3077 1.4864 1.3749 2.7182 1.9431 3.9561 5.6895 4.4543 2.1975 4.5967 2.8206 3.1588 2.5089 3.0161 4.0336 3.9595 1.9191 0.8274 1.1183 1.0835 0.9961 1.2176 1.8756 1.8792 2.9557 4.0326 3.6917 1.5297 2.618 1.0906 2.6838 2.6994 2.413 1.4088 0.8908 2.5781 2.1186 2.4888 1.0973 3.1933 1.3037 1.0537 1.5976 0.7999 1.0421 1.2931 1.3466 3.0295 3.0337 1.7882 5.2998 2.5626 1.7676 1.9997 2.5099 2.6993 2.4924 1.7668 4.5393 1.6677 1.931 2.321 2.5529 2.2631 1.6935 1.613 2.5131 1.4352 1.0883 1.41 1.0012 3.0741 1.1546 3.0919 2.4716 1.4331 3.0475 2.5758 3.6374 4.2198 4.1271 2.7036 2.7767 3.0899 1.4885 2.0188 0.4885 3.085 2.9196 3.3303 1.8297 2.1525 2.9348 1.2874 2.3452 1.5387 3.434 3.3894 2.8399 1.0191 2.1908 0.8346 0.9446 0.2887 0.8999 1.8059 1.6946 1.7137 1.4597 1.8509 2.3763 2.3145 3.0835 2.2854 2.0091 3.8559 1.9393 3.5021 1.4275 2.8164 1.741 2.2811 4.9324 0.4382 2.2926 1.717 2.0249 3.068 1.8813 0.5633 0.3214 0.6593 0.5452 2.5288 0.9642 0.628 0.712 0.2447 0.2717 1.7911 0.3689 0.3415 0.3405 0.2321 0.5027 0.3793 0.6745 0.56 0.5447 0.5738 0.8064 0.499 0.8424 0.2581 0.1923 0.3367 0.375 1.7762 0.8017 0.3713 0.3524 0.0998 0.091 0.1651 0.2082 0.1587 0.6824 0.1822 0.4751 0.1766 1.1606 0.1746 0.3244 0.8072 0.538 0.2814 0.9351 0.7458 0.3586 0.6272 0.7372 0.4464 0.5918 0.5379 0.5866 0.492 0.6253 0.8511 0.2524 0.4614 0.1954 0.5528 0.6236 0.1813 0.1185 0.4952 0.1169 0.6444 0.3784 1.0123 0.4177 0.9141 1.0709 0.6877 0.9114 0.442 0.5739 0.3453 0.1356 0.1489 0.8131 0.3796 0.4388 0.1568 0.2172 0.2026 0.5799 0.5686 0.5199 0.3453 0.3865 0.4913 1.142 0.3176 0.5649 0.5113 0.0631 0.053 0.095 0.1434 0.1272 0.115 0.1346 0.0548 0.0426 0.0443 0.0765 0.2871 0.2923 0.5565 1.1325 0.8381 0.1211 0.0687 0.0628 0.1362 0.085 0.0911 0.1192 0.096 0.2785 0.1554 0.1036 0.0674 0.1583 0.1977 0.1736 0.0647 0.1657 0.1272 0.2293 0.0835 0.0984 0.1723 0.0657 0.144 0.0711 0.1315 0.4335 0.2303 0.4428 2.6518 1.7121 0.2448 0.1875 0.5573 0.3178 0.7985 0.1094 0.4081 0.1691 1.2296 0.2312 0.4572 0.7873 1.8113 0.6382 0.7526 0.2248 0.3386 0.2911 0.5424 0.4701 0.5497 0.4393 0.2239 3.4742 2.9787 2.4409 3.3017 2.1392 3.5077 4.1323 2.217 2.3521 1.8964 2.0589 3.8 2.4531 3.4956 4.4234 4.0812 2.5709 3.3072 3.8279 2.6071 3.8328 3.033 5.943 0.8334 2.0956 0.4608 1.6915 1.8806 1.2029 1.9013 2.2774 3.3137 3.0135 3.7531 2.9869 3.2689 4.0529 1.6751 1.0608 0.4769 4.4942 2.5663 2.0821 3.3881 3.2376 1.9089 3.3047 3.1113 1.3918 2.9584 3.545 3.2886 1.0776 2.502 0.5417 0.6405 0.545 0.5779 2.9003 3.6563 2.4866 2.8354 0.7532 1.5181 4.1224 3.787 3.4903 1.9422 4.1619 2.0271 3.5614 4.7393 2.0126 3.2979 1.9241 5.4353 1.8488 9.6952 0.0612 3.0923 2.8863 2.695 1.1984 0.2504 0.2611 0.3176 0.769 0.5916 0.236 0.4284 0.3404 0.283 0.6767 0.5466 0.3158 0.3212 0.0999 0.0735 0.052 0.0989 0.1392 0.1253 0.1777 0.0351 0.3847 0.1395 0.0504 0.1592 0.1566 0.4569 0.6711 0.6584 0.3338 0.1381 0.3955 0.2679 0.0899 0.0972 0.0994 0.1717 0.2147 0.0848 0.061 0.0698 0.1649 0.1905 0.3587 0.1602 0.3198 0.1123 0.1316 0.0838 0.2272 0.0373 0.0693 0.0384 0.0552 0.1026 0.3757 0.0887 0.3754 0.2074 0.4267 1.0897 0.8881 0.1564 0.195 0.1095 0.1115 0.2493 0.4073 0.3175 0.3238 0.2119 0.8648 0.4594 0.7672 0.4493 0.2154 0.3894 0.1396 0.5415 0.0916 0.423 0.1832 0.2731 0.2765 1.1166 0.2366 0.7568 0.2584 0.3476 0.6766 0.1678 0.1563 9.0043 0.2918 0.1708 0.1619 0.1097 0.0858 0.1042 0.1965 0.1368 0.1253 0.0903 0.0234 0.1607 0.1241 0.0753 0.3542 0.0616 0.3063 8.9293 0.2295 0.0941 0.0909 0.0915 0.0904 0.0972 0.1021 0.0857 0.1415 0.0531 0.0691 0.0736 0.0865 0.186 0.2412 0.1875 0.1047 0.1572 0.0681 0.1029 0.1069 0.0904 0.2061 0.173 0.0379 0.0796 0.7624 0.1054 0.0672 0.0418 0.0352 0.2273 0.1581 0.1454 0.1153 0.0537 0.0756 0.1146 0.112 0.1691 0.5294 1.488 0.2717 0.2108 0.3412 0.1914 0.4548 0.2588 0.044 0.314 0.0532 0.1187 1.9281 0.1992 0.0719 0.4797 0.4638 0.3063 1.1096 0.9821 1.2832 1.235 0.4881 0.6091 0.5428 0.5674 0.9691 0.5591 0.1734 0.6666 1.21 0.908 1.1506 1.0127 0.6807 0.6237 0.4111 0.284 0.3876 0.7505 0.6941 0.9552 0.5383 0.3943 1.124 0.6111 1.1483 1.0067 0.3769 0.1899 0.3556 0.5715 0.454 0.4649 0.1575 0.6204 0.3221 0.3971 1.1555 0.8702 0.6978 0.734 0.7094 0.6664 0.7777 1.2471 1.0045 0.5443 0.5792 0.6936 0.5856 0.1847 0.4545 0.9702 0.8308 0.2284 0.5749 0.5273 1.1056 0.5086 0.9065 0.5018 0.5083 0.8778 0.3536 1.0487 1.5628 0.9282 1.2592 0.754 1.1987 0.6064 0.4517 0.0493 1.1756 0.7006 0.5189 0.577 0.6256 0.594 0.9649 0.5543 0.8441 1.2062 1.4888 1.167 1.1403 1.0604 1.9924 1.4903 1.9327 0.4724 0.5056 0.2756 0.5294 0.5217 0.495 0.6398 0.1808 0.9949 0.6067 0.2222 1.0585 0.4601 1.4865 1.0516 0.6748 0.9673 1.5012 1.9023 0.4628 0.9801 1.1207 1.3307 1.0079 0.3853 0.5376 1.3816 0.6466 0.4356 0.3 0.9065 0.181 1.1602 0.5435 0.5036 0.5272 0.4349 0.483 0.2671 0.3596 0.2868 0.4393 0.3131 0.5247 0.1635 0.8623 1.2033 1.1508 1.0129 0.346 0.5213 0.6822 1.136 0.7204 0.8011 0.5068 0.4152 0.4557 0.8261 0.3342 0.9272 1.0835 0.3677 0.6212 0.3315 0.2623 0.6591 0.4114 0.9376 0.6061 0.4217 0.4596 0.5971 0.3961 0.8074 0.7629 0.537 0.526 0.5177 1.2567 0.9387 0.5844 0.7913 0.5008 0.5007 0.8354 0.1627 0.4368 0.427 0.2467 0.6597 0.601 0.9538 0.1393 0.2156 0.5949 0.5749 1.2462 2.0486 0.5906 1.0483 0.715 0.4165 0.6536 0.6663 0.6773 0.6184 0.6526 0.0514 0.5802 0.3161 0.6007 0.6264 1.4204 0.8544 0.6536 1.0922 0.8844 0.2806 0.953 0.5219 0.9618 0.7732 0.1272 0.5699 0.5802 0.5319 0.7472 1.1712 1.3381 1.5456 1.5523 1.1241 1.3885 0.4879 0.24 0.7391 0.4223 0.5606 0.7787 0.5701 1.5078 1.3274 0.7608 0.5631 0.4071 0.6421 0.1041 0.7786 0.1492 0.5098 0.2889 0.8132 0.1153 0.1997 0.217 0.3051 0.2227 0.2484 0.3456 0.3275 0.1276 0.1287 0.1439 0.1244 0.3861 0.1757 0.1332 0.1149 0.1774 0.1927 0.1701 0.1256 0.075 0.1209 0.1205 0.0857 0.1036 0.1527 0.2288 0.1276 0.2614 0.1283 0.1559 0.1281 0.1665 0.0887 0.1344 0.1176 0.1751 0.1287 0.0611 0.0371 0.6671 0.2094 0.2844 0.3961 0.1336 0.1006 0.4792 0.207 0.5566 0.0903 0.1898 0.1998 0.2999 0.2564 1.6846 0.6332 0.5342 1.6982 0.2822 0.2227 0.1989 0.0855 0.1706 0.1501 0.1439 0.1756 0.0343 0.0944 0.7772 0.2676 0.4169 0.1534 0.1594 0.1672 0.3352 0.268 1.4727 0.1065 0.1514 0.2199 0.3849 0.3053 0.0548 0.335 0.3928 0.2064 0.2148 0.3062 0.3299 0.7974 0.256 0.2233 0.2018 0.1883 0.2026 0.1983 0.5699 0.6889 0.3182 0.1459 1.0506 0.9382 0.6613 0.2166 1.1182 0.5776 2.0409 0.6783 0.1211 0.2522 0.2001 0.1531 0.425 0.6919 0.4725 0.2167 0.4092 1.0213 0.7704 0.4935 0.2211 2.2382 0.3226 0.4624 0.2741 0.2496 0.2248 0.2987 0.1344 0.5858 0.5079 0.7137 0.1928 0.0693 0.1647 0.1775 0.8697 0.0638 0.098 0.1023 0.1714 0.2215 1.2035 0.4565 0.1344 0.7312 0.4003 0.3254 0.6198 0.1314 0.204 0.2629 0.3724 0.3768 0.103 0.2266 0.3983 0.4971 0.2084 0.2698 0.6545 0.1066 0.5204 0.6499 0.6965 0.0981 0.9566 0.4527 0.5674 1.3275 0.541 0.8359 0.4969 0.6401 0.5615 0.4095 0.4804 0.427 0.2742 0.7184 1.1342 0.9443 0.6322 1.1302 0.982 0.5858 1.1635 0.6955 0.7184 1.121 0.6153 0.1489 0.704 0.4061 0.3212 0.498 0.8735 0.4349 0.4893 0.7082 0.7465 1.0704 1.0502 0.1137 0.8348 0.25 1.5813 0.5634 0.8002 0.4093 0.748 0.3032 0.7855 0.7954 0.7135 0.6162 0.6142 0.3705 0.2359 0.4134 0.2031 0.193 0.1453 0.1659 0.2674 0.4519 0.4172 0.3405 0.5514 0.6358 0.903 1.5707 0.4005 0.7333 0.8482 0.4668 0.7541 0.0973 0.2887 0.2965 0.3217 0.691 0.3495 0.3218 0.3291 0.9238 1.1153 0.2227 0.321 0.4444 0.4751 0.3165 0.2091 0.7005 0.4763 0.2087 0.1862 0.0766 0.3382 0.2389 0.2875 0.3591 0.1972 0.4061 0.3665 0.2847 0.304 0.2931 0.1377 0.1745 0.297 0.2459 0.2187 0.4118 0.1471 0.1798 0.3353 0.1929 0.1533 0.0896 0.2172 0.1351 0.403 0.3009 0.56 0.4884 0.1006 0.1682 0.1664 0.3538 0.7124 0.4541 0.2681 0.4033 0.6205 0.0909 0.1154 0.3302 0.3092 0.5932 0.3919 0.2675 0.1422 0.2573 0.1319 0.1421 0.1581 0.3587 0.4474 0.1991 0.2845 0.5997 0.1612 0.4476 0.4828 0.5156 0.4524 0.3605 0.3877 0.2835 0.3928 0.1477 0.0815 0.3214 0.2212 0.2757 0.2857 0.1372 0.3541 0.6858 0.3278 0.2586 0.5873 0.4742 1.0205 1.6913 0.4837 0.5945 0.325 0.3527 0.2676 0.491 0.2231 0.2435 0.1721 0.1391 1.2233 0.8973 0.3515 0.4061 0.3854 0.3398 1.2709 0.3127 0.1679 0.4253 1.1323 0.3427 2.0479 0.4869 0.2248 0.3791 0.4449 0.4899 0.2919 0.7191 2.0389 1.1554 1.195 0.7 1.082 0.3765 0.9999 0.8754 0.4056 0.4208 0.6433 0.5183 0.4601 0.1945 0.6915 0.3272 0.3875 0.3295 0.4366 0.8999 0.2982 0.4809 0.1518 0.3572 0.0852 0.5164 0.2628 0.1519 0.5733 0.3999 0.2683 1.6877 0.2463 0.8405 0.8283 0.5523 1.7629 0.0956 0.5419 0.3479 0.4953 0.622 0.5365 0.5966 0.4414 0.4841 1.1445 0.2485 0.3542 0.1157 0.0998 0.206 0.1541 0.1736 0.1512 0.2965 0.225 0.1878 0.2594 0.2895 0.2341 0.3605 0.1607 0.1334 0.0973 0.2785 0.1774 0.1598 0.3516 0.048 0.1558 0.4127 0.3053 0.271 0.1855 0.2699 0.2573 0.2664 0.3153 0.3504 0.4691 0.4251 0.2643 0.258 0.3413 0.3716 0.2536 0.5011 0.3978 0.14 0.2566 0.3714 0.3327 0.4796 0.1378 0.2836 0.2755 0.2843 0.3581 0.34 0.2813 0.2626 0.1822 0.1463 0.1442 0.1648 0.1239 0.5696 1.161 1.1033 0.5458 0.478 0.4116 0.6487 0.4021 0.6735 0.2903 0.3469 0.3745 0.2347 0.6972 0.2692 0.5525 0.6137 0.4748 0.5566 0.4854 0.2811 0.5163 0.6074 0.8384 0.1504 1.8107 1.3575 2.1811 1.1173 1.2261 0.4678 1.5802 0.5892 0.4915 3.3689 0.4225 0.9742 1.0697 0.7177 0.7648 0.1288 0.2753 0.365 0.3841 0.2804 0.1665 0.2681 0.7206 0.0988 0.6801 1.3232 0.5228 3.3408 2 0.1829 0.1667 0.174 0.179 0.1383 0.1917 0.1049 0.1711 0.2142 0.1009 0.1905 0.845 0.1182 0.3586 0.7642 0.7836 0.2386 0.6826 0.7983 0.1659 0.9287 0.4946 0.655 0.6089 1.2889 1.9361 2.5061 0.8874 1.8096 0.1246 2.2916 2.8619 1.7077 0.7456 0.3578 2.3324 1.7125 1.7727 1.7027 1.6964 4.4664 2.3011 1.2365 0.7173 3.0055 1.9171 0.947 2.7061 0.5064 1.353 1.5578 2.423 3.0378 1.0491 0.1367 0.4798 1.149 0.097 0.4396 0.4329 0.8614 0.1958 0.1059 2.6481 0.4299 0.3101 1.32 0.1618 0.071 0.0612 0.3528 0.1923 0.1801 0.2279 0.0624 0.1353 0.0906 0.1222 1.8581 0.2959 0.2289 2.626 1.015 0.1269 0.0885 0.1515 0.1595 0.101 0.1025 0.1043 0.0914 0.1274 0.088 0.1121 0.1885 0.1535 0.163 0.1327 0.1417 0.1483 0.2157 0.1266 0.1572 0.059 0.0518 0.1918 0.0985 0.1702 0.7185 1.2941 0.7843 0.4685 0.3208 0.8782 0.2131 0.1601 0.1725 0.0921 0.0867 0.4632 0.0869 0.9328 0.1431 2.2602 0.6598 2.6505 0.754 2.3653 0.4985 0.4971 1.6122 1.5913 0.2365 0.8618 0.8546 1.1725 0.5983 1.1563 0.7399 1.0265 6.1929 0.6072 0.8271 0.4278 0.2073 0.1014 0.2718 0.2101 0.4571 0.2367 0.217 3.6745 2.6979 1.5999 0.3569 0.3342 0.4491 2.1084 0.4659 0.1408 0.2398 0.8314 0.5565 0.1848 0.2695 0.2272 0.5131 0.3613 0.5806 0.7938 1.237 1.393 1.5849 2.2173 0.4154 0.4877 0.857 1.319 1.0932 1.107 0.3723 0.3918 0.4031 0.301 0.2618 0.6035 0.3172 0.2622 0.2648 0.6468 0.4769 0.9539 0.5131 0.2969 0.6771 0.1241 0.6253 0.4082 0.2431 0.7097 0.386 0.477 2.1187 0.2677 1.4249 0.9964 0.6284 0.9004 0.1134 0.2125 0.3792 0.3453 0.7111 0.3469 0.146 0.3536 0.5835 0.9317 0.4318 0.3219 0.096 0.0924 0.1252 0.2414 0.1713 0.2269 0.2429 0.1963 0.0944 0.2331 0.1167 0.1134 0.4173 0.1471 0.1226 0.0983 0.2077 0.1201 0.1065 0.3523 0.0421 0.0814 0.1386 0.1174 0.2569 0.1407 0.1599 0.2312 0.2747 0.131 0.1093 0.0563 0.0842 0.0802 0.1177 0.083 0.134 0.0894 0.0859 0.1308 0.0948 0.2168 0.2073 0.1618 0.1569 0.1727 0.1375 0.1099 0.1898 0.0981 0.09 0.2713 0.2089 0.0894 0.1325 0.1622 0.1107 0.1547 0.2576 0.2195 0.1742 0.0987 0.1832 0.1671 0.133 0.1823 0.06 0.1677 0.1189 0.0831 0.0818 0.2245 0.2626 0.1738 0.3596 0.0916 0.1411 0.1942 0.2651 0.1403 0.2667 0.2075 0.1781 0.1887 0.2813 0.3834 0.8249 0.3796 0.2495 0.6488 0.3615 0.1858 1.6249 0.1495 0.4233 0.2581 0.2389 0.2601 0.2585 0.4305 0.278 0.2455 0.1629 0.2109 0.1939 0.0949 0.0481 0.1828 0.1206 0.5558 1.6114 0.7235 0.0947 0.1006 0.3153 0.3467 0.202 0.1748 0.1302 0.2138 0.0845 0.0456 0.0404 0.2124 0.2311 0.3011 0.1721 0.1253 0.1639 0.2511 0.1021 0.1401 0.0794 0.1632 0.1559 0.1285 0.1536 0.0921 0.3856 0.08 0.3237 0.0109 0.308 0.0927 0.1601 0.1828 0.1178 0.1406 0.2574 0.0789 0.2062 0.7063 0.5165 0.6845 0.2117 0.1397 1.0834 1.2944 0.4591 0.2304 0.1521 1.43 0.1672 2.0989 0.1943 0.2958 1.5486 0.7404 3.0397 0.891 1.9318 2.7511 1.619 1.5481 1.5821 7.254 1.3212 1.3982 0.4523 0.5913 0.3468 0.0495 1.0794 1.04 0.9385 0.4341 0.3563 0.4874 0.7594 1.0198 1.9964 1.1427 0.6115 7.1936 6.6085 0.2459 0.1501 0.1135 0.2132 0.1307 0.1209 0.1224 0.1815 0.1275 0.1062 0.1045 0.2249 0.1503 0.2181 0.3231 1.2909 0.1076 0.1726 0.2651 0.6806 0.4154 0.1616 0.2794 0.2185 0.1856 0.4831 1.5441 1.5882 0.8658 0.1672 0.3877 0.385 0.5883 0.8865 0.1846 0.2485 0.4391 0.2208 1.0486 0.8097 6.5519 0.9934 4.4045 2.0813 3.5926 2.111 0.9376 2.8598 4.5333 1.4644 0.4428 4.1227 0.4228 1.3918 0.1947 0.5243 0.2498 0.2664 0.4054 0.3672 0.3487 0.3063 0.1623 0.397 0.2512 0.5187 0.6099 0.5113 0.1345 0.0656 0.8679 1.4896 1.359 2.5729 1.0012 0.1775 0.2726 0.1976 0.1831 0.5349 0.639 0.3937 0.5087 0.164 0.1085 0.1235 0.1605 0.1124 0.1152 0.1097 0.146 0.1151 0.0603 0.096 2.6383 0.4852 0.5688 2.1047 3.9113 0.525 3.0701 2.174 1.7073 1.4513 2.1098 2.1589 4.6866 1.0091 2.6342 1.8151 3.0948 2.5865 1.2478 0.4753 0.705 0.7736 0.407 1.4265 0.9564 0.0894 0.6911 0.251 0.3728 0.3785 0.6246 0.5656 0.2351 0.1818 0.597 0.2677 0.1343 0.1418 0.2833 1.5919 0.4405 2.9541 0.9065 0.2122 0.1185 0.1596 0.2416 0.873 1.3422 0.8069 0.743 1.0071 0.55 1.0267 1.0247 0.9003 0.3308 0.1392 0.2121 0.2396 0.2766 0.2555 0.3187 0.1959 0.1532 0.1401 0.2927 0.8278 0.4947 0.5894 0.5454 0.5119 0.6629 0.4862 0.6491 0.8926 0.1119 0.128 0.1554 0.1879 0.5416 0.2025 0.195 0.1391 0.2003 0.1917 0.752 0.4608 0.5253 0.778 0.6912 0.4357 0.3934 0.4766 0.5347 0.669 0.9581 0.303 0.4364 0.2443 0.5223 0.8223 0.9387 0.143 0.6269 0.6504 3.1936 0.4356 0.3782 0.4206 0.4144 0.2174 0.0954 0.1665 1.1235 0.5348 0.7025 0.4423 0.1593 0.6271 0.351 0.2522 0.5032 0.305 0.6751 0.5689 0.1623 0.2609 0.2562 0.6289 0.6678 0.2051 0.3201 0.2138 0.1519 0.2085 0.1462 0.1621 0.1769 0.2287 0.2698 0.2693 0.2255 0.1723 0.1634 0.2395 0.1324 0.2314 0.1328 0.3213 0.5354 0.2137 0.3327 0.2067 0.2806 0.3551 0.4193 0.5823 0.7719 0.4801 0.2333 0.5591 0.8916 0.1563 0.3227 0.113 0.3215 0.5173 0.4535 0.2237 0.248 0.2233 0.3706 0.3218 0.1725 0.1924 0.3115 0.3316 0.1605 0.2728 0.1681 0.1052 0.1683 0.1405 0.1173 0.5526 0.2024 0.1899 0.193 0.3501 0.2818 1.2087 0.2149 0.4088 0.2403 0.2486 0.2558 0.1371 0.347 0.4924 0.7659 0.2902 0.118 0.4667 0.3137 0.3213 0.3739 0.5129 0.0727 1.0554 0.9491 1.0277 0.3096 1.5433 1.1512 1.9994 0.5273 0.8531 1.017 0.6787 1.0106 0.8315 1.8698 0.3279 0.3826 1.1182 1.3517 1.2379 1.0385 0.9731 1.7234 1.8636 0.9982 0.601 0.6328 0.394 1.0086 1.5642 0.3238 0.3921 0.7914 0.4388 0.4041 0.4762 0.4519 0.3421 0.2345 0.2425 0.4561 1.1916 1.2062 1.1838 0.7473 0.8348 1.1699 1.2073 1.4534 1.318 1.2351 0.7823 0.7694 0.9927 1.2213 1.254 1.0322 0.3406 0.9736 1.3767 1.3293 1.621 1.1595 0.6266 1.3601 0.599 0.7171 0.583 0.8046 0.4642 1.2999 0.898 1.8185 1.2996 1.6504 0.7589 1.38 1.1309 0.7446 2.5457 0.8093 1.0084 0.7842 0.7324 0.3547 0.6582 0.3156 0.5655 0.5057 0.4222 0.7505 0.4186 0.3562 0.3196 0.3501 0.4228 0.3495 0.2742 0.213 0.5399 0.6949 0.3882 0.3727 0.3839 0.4876 0.2563 0.3487 0.2246 0.2687 0.2362 0.3929 0.3169 0.8044 0.3814 0.238 0.5475 0.3436 0.45 0.4276 0.3824 0.3739 0.2358 0.2124 0.1058 0.5327 0.4387 0.3542 0.3826 0.3722 0.4234 0.3578 0.336 0.2541 0.3114 0.4784 0.3354 0.0672 0.3076 0.1552 0.1562 0.0891 0.0861 0.3998 0.6794 0.2611 0.3432 0.3711 0.6043 0.7843 1.2886 1.0889 0.491 0.5568 0.3385 0.6791 0.541 0.3937 0.5329 0.5908 0.9387 0.142 0.3192 0.1107 0.3142 0.5416 0.4612 0.0904 2.6182 1.6465 2.2326 3.092 1.9408 2.2711 1.2243 1.654 2.3917 2.0436 2.2745 2.2035 1.3299 0.77 2.9279 4.0505 0.8969 1.3086 1.2103 1.4692 2.166 0.9734 1.1011 1.975 2.7363 1.7129 0.889 2.0266 2.9967 2.3421 3.87 3.0187 3.1711 4.6965 1.7837 2.4268 2.5 1.1248 2.8234 1.7413 1.4863 2.8855 2.9658 2.6261 1.7394 2.6145 1.9266 1.8682 2.5065 2.0344 2.4863 2.0088 1.545 1.6621 2.9898 1.741 2.2173 2.5301 3.6162 2.5455 2.0728 2.3442 2.2426 3.9848 3.4112 1.7571 4.3238 2.2697 1.9279 1.0726 1.1491 3.3649 6.665 1.9102 0.9366 0.8547 1.8601 2.8264 1.0884 2.7153 0.8429 2.3553 2.4485 0.2627 0.1874 0.4125 0.171 0.3357 0.2645 0.4474 0.3309 0.2277 0.3375 0.1517 0.3681 0.2128 0.1391 0.1875 0.2169 0.2486 0.1516 0.1385 0.1553 0.1839 0.4795 0.1736 0.2874 0.287 0.1593 0.4822 0.3347 0.4189 0.2357 0.2888 0.3357 0.2825 0.5034 0.3936 0.4053 0.5583 0.3798 0.5675 0.1715 0.3528 0.239 0.2171 0.2055 0.2157 0.1642 0.3418 0.2205 0.3223 0.1962 0.1115 0.2973 0.1494 0.5454 0.2519 0.2641 0.1394 0.2351 0.2355 0.5468 0.1526 0.1302 0.3404 0.4216 0.2812 0.7272 0.1031 0.5999 0.8289 0.3521 0.5114 0.2441 0.2934 0.6296 0.6763 0.4037 0.0622 0.5158 0.1269 0.3293 0.36 0.4206 0.4418 0.4647 0.2975 0.1974 0.1641 0.2503 0.3798 0.4867 0.4165 0.3184 0.2784 0.2501 0.317 0.4868 0.1293 0.6544 0.4129 0.233 0.4622 0.4242 0.2744 0.3835 0.4 0.3513 0.0752 0.1873 0.1864 0.3755 0.2761 0.3891 0.3512 0.4507 0.2181 0.1782 0.2308 0.2159 0.2093 0.4881 0.2888 0.0629 0.1763 0.2217 0.4055 0.3196 0.5074 0.1998 0.3201 0.3155 0.1738 0.2739 0.2078 0.2825 0.1877 0.1877 0.0494 0.1054 0.1791 0.1606 0.0961 0.4476 0.8235 0.3016 0.3744 0.3836 0.4478 0.3825 0.3425 0.6753 0.1488 0.4446 0.3536 0.3273 0.9387 0.3526 0.2562 0.4649 0.263 0.3064 0.1632 0.2136 0.325 0.3862 0.3004 0.1789 0.8078 0.4644 0.7274 0.3507 0.815 0.8399 2.3035 1.1212 0.9178 0.7555 0.6184 0.6711 0.6886 0.7694 0.3621 0.5696 0.1798 1.569 1.4927 0.36 0.2454 0.499 0.2957 0.1488 0.7207 0.5692 0.475 0.7492 1.2083 0.0964 0.1756 0.1537 0.2214 0.1007 0.1318 0.1528 0.1596 0.1047 0.1274 0.0944 0.2183 0.5742 0.4546 0.1384 0.0899 0.3382 0.3712 0.2858 0.37 0.2669 0.2574 0.149 0.3343 0.3917 0.7975 0.5682 0.6144 1.4221 0.1887 0.7828 0.5008 0.4848 0.2771 0.5422 0.3751 0.2475 0.2489 0.5136 0.4706 0.5023 0.6711 0.0856 0.2344 0.3428 0.3784 0.3487 0.1386 0.4668 0.4757 0.57 0.3744 0.4947 0.2966 0.8351 1.1947 1.0603 1.443 1.9788 1.7134 1.8725 1.1695 2.1041 0.8431 1.1904 1.04 2.0842 0.3989 1.2017 1.3092 1.769 1.6364 1.358 1.0566 1.6982 0.389 0.1888 0.9308 2.6009 2.1661 0.5836 0.836 0.7255 2.451 1.6606 1.2562 1.8524 1.332 1.3315 1.6389 2.1237 2.5258 1.0005 1.27 2.2121 1.017 1.3979 1.9853 1.6534 1.7118 2.469 1.1208 2.037 1.4711 1.2798 1.4439 1.506 2.7417 3.1506 3.2451 2.2695 4.2636 1.4476 1.6833 0.2865 1.2434 1.217 0.7382 0.9355 2.4637 0.9761 1.8581 1.2175 1.0189 1.5536 2.839 1.6379 1.5357 0.7257 2.0295 1.6123 3.0008 1.6538 1.9589 0.9127 1.7137 2.0236 2.9653 2.3953 0.7713 1.6691 5.0489 5.6387 4.069 4.7007 8.2508 6.6968 1.8983 4.855 7.395 5.502 4.7244 2.2089 3.1138 3.5224 4.4397 6.0496 4.9766 2.1986 2.7242 0.5974 0.6923 3.1824 2.5673 6.6411 1.977 0.5295 0.3313 0.2691 0.1283 0.334 0.3379 0.2476 0.4284 0.3792 0.1969 0.2848 0.237 0.3676 0.2025 1.1463 0.3496 1.2103 0.4841 0.2455 0.3529 0.9878 0.7519 0.3478 0.4875 0.082 0.4839 0.4831 0.3837 0.3998 0.4894 0.5749 0.5452 2.5257 0.3321 0.2508 0.3844 0.5419 0.5107 0.477 0.5727 0.4671 0.6989 1.0068 1.0704 0.4558 1.0298 0.5495 0.3802 0.2123 0.9375 0.1447 0.5069 0.2745 0.3459 0.3711 4.69 1.1233 2.8052 0.5353 0.4778 1.4973 0.5382 0.5725 0.8754 0.3114 0.4783 0.8891 0.3654 0.5465 0.6146 1.328 0.5384 0.493 0.2187 0.7793 0.3094 0.2004 0.1793 1.4265 0.1868 0.3768 0.8681 1.5777 0.1372 0.238 0.1637 0.3164 0.1516 0.2428 0.1667 0.3224 0.1056 0.0706 0.0722 0.6827 0.8981 0.6925 0.6699 0.5705 0.7965 0.59 0.3462 0.8403 0.5457 0.5855 0.5927 0.4442 0.4483 0.5473 0.9664 0.588 0.6948 0.3067 0.8727 0.4323 1.3362 0.201 0.416 0.4497 0.2862 0.5154 1.4581 1.1185 0.6487 2.0288 1.0838 0.5802 0.6437 0.5146 1.6248 0.4555 0.5623 1.2918 0.2072 1.2092 0.4406 0.3729 1.2348 0.7615 0.8309 0.6479 1.5601 1.1254 0.8013 0.6044 0.5794 0.3593 0.6013 0.8557 0.8248 0.7675 1.3253 2.2643 1.2847 1.0487 0.9701 0.7291 1.6915 0.7744 0.5978 0.1903 1.6835 1.5357 0.8558 0.3563 0.5827 0.0967 0.112 0.0892 0.2229 0.1411 0.2772 0.3014 0.2198 0.162 0.0796 0.168 0.6202 1.5665 1.074 0.6004 0.7677 1.1287 0.806 0.3286 0.7493 0.6666 0.6632 0.3058 0.6929 0.3037 1.2376 0.9313 0.6261 1.0309 0.7423 0.8707 0.4488 0.7916 0.4457 0.5595 0.5946 0.5241 0.779 1.0874 1.6801 0.9431 0.9664 1.105 0.5875 0.6109 0.5361 0.5738 0.9814 0.3473 0.8297 0.8582 0.9235 1.4987 1.3014 0.7464 0.5789 0.8072 0.2309 0.9508 1.3546 0.5481 0.8309 0.6857 0.6259 0.5269 0.6605 0.8332 0.2099 0.568 0.3713 1.6742 0.4863 0.4483 0.3381 0.6856 0.5159 0.2939 0.064 0.1472 0.2928 0.4628 0.6207 0.6642 0.7397 0.6165 0.9111 0.7947 0.6119 0.5468 0.8068 0.4794 0.3566 0.0651 0.4656 0.5537 0.7465 0.5981 0.5769 0.3326 0.7969 0.5839 0.2702 0.4533 0.395 0.5762 0.6053 0.3112 0.0559 0.3932 0.4258 0.7455 0.4135 0.5711 0.6688 0.2505 0.6531 0.386 0.743 0.3805 0.4438 0.4992 1.3525 0.3478 0.4833 0.7719 0.8302 2.4455 0.9616 0.4178 1.8501 0.579 0.1479 0.6641 0.1223 0.5143 0.4377 0.4247 1.778 2.8782 2.417 1.5165 2.364 2.4329 0.4859 0.8224 0.8564 0.5717 0.7704 0.7754 1.029 0.2392 1.4446 1.498 2.4637 0.8974 0.8383 0.6346 2.9162 0.6075 0.3112 0.044 0.2183 1.0999 0.7174 0.567 0.4678 0.6845 0.9957 0.7529 0.5331 1.2922 1.0541 0.5818 0.5883 0.9317 0.05 0.3847 1.4975 1.6547 1.0078 0.973 0.9151 1.7191 1.9576 0.4471 0.6803 1.2366 1.206 0.738 1.4222 0.1114 0.8781 0.7885 1.24 1.0281 0.7847 1.587 0.285 0.9509 0.608 0.9278 0.6459 0.9865 1.0954 1.8088 1.1647 0.9485 1.5365 1.5505 1.2547 0.575 0.4173 2.9905 0.5543 0.1498 0.6446 0.2105 1.3036 0.5954 1.5383 0.5401 0.3143 0.341 0.3961 0.6607 0.3506 0.3392 0.298 0.1378 1.5205 0.1405 0.1717 0.7695 0.371 0.2578 0.4809 0.2934 1.0924 1.0081 0.7596 0.5058 0.639 0.4877 1.423 0.9403 0.2653 0.4549 1.5078 0.9232 0.1135 0.4889 0.0471 0.0398 0.1602 0.2443 0.1012 0.1338 0.072 0.0909 0.093 3.6094 4.4736 1.9822 0.5179 2.9782 3.9037 1.5807 0.5945 0.6728 1.4673 1.3246 1.1897 4.4046 1.7262 0.9033 1.7479 1.0473 1.0257 0.8694 0.993 0.1549 0.3196 5.4096 0.9652 3.1441 2.1359 2.4168 1.7306 0.8256 1.1504 0.3513 3.4129 1.6888 1.7664 1.2714 0.4177 2.5379 4.9391 2.0964 2.8419 1.7682 1.2534 2.7042 3.9599 1.9614 2.1187 3.0047 2.8901 2.757 3.1175 4.379 6.911 5.7693 3.2844 4.1618 1.2206 3.8331 5.1701 4.6518 2.8368 2.9259 3.5733 4.5364 3.2502 3.5078 4.5083 9.0258 4.6229 3.3559 5.3918 5.7213 2.1284 3.2601 4.6815 3.6676 4.391 5.3945 7.6601 4.1995 4.5765 8.5909 9.4978 5.8094 3.3694 2.8703 2.4193 2.2293 3.1707 3.3463 2.9947 3.9609 3.4381 2.2974 1.6739 2.2175 2.6567 6.3974 2.6074 2.4327 1.4349 2.7213 3.0919 4.1819 4.8819 1.6379 2.4758 3.2774 2.1571 2.9329 3.9404 3.8817 3.0556 3.754 3.6005 0.7188 4.2956 3.1432 4.5572 1.305 2.6533 4.3601 2.6178 6.6641 3.8939 6.512 2.4439 0.1132 0.1824 0.3283 0.6689 1.2907 0.9457 0.2283 0.2176 0.1897 0.2591 0.2836 0.1848 0.2784 0.4256 0.4624 0.2649 0.5621 0.3136 0.3201 0.2722 0.1724 0.3043 0.3048 0.3732 0.3863 0.804 0.1736 0.2569 0.1602 0.4724 0.6523 0.2084 0.3365 0.2798 0.121 0.3748 0.4577 0.6465 0.2055 0.267 0.3912 0.7265 0.456 0.5175 1.1502 0.8716 0.2997 0.492 0.7958 0.3483 0.5975 1.0499 1.0014 0.6853 0.8189 0.5452 0.3841 1.4128 0.2769 1.1914 0.5338 0.5108 1.1498 0.9961 0.8451 0.4578 0.9203 0.9099 0.1425 0.3384 0.1344 0.1819 0.7115 0.2655 0.2398 0.123 0.386 0.811 0.2607 0.4951 0.4244 0.4799 0.1623 3.145 2.066 3.3943 0.931 2.346 3.3328 2.5216 3.8137 3.6815 4.1392 4.4562 2.8175 3.6628 5.6528 2.3689 1.3733 0.8062 2.9875 3.3754 2.0166 0.5742 1.6478 2.9498 15.4487 8.7806 4.6408 2.181 4.1048 4.0955 2.1374 1.2661 1.1656 1.041 1.5717 2.4105 2.0846 0.9884 1.8709 5.1278 1.3249 1.8058 2.5781 2.4795 1.5281 2.0554 3.788 0.8957 1.3894 3.3977 2.8255 2.809 2.1711 2.2299 2.7189 2.7044 2.7306 2.8026 2.8215 4.9677 3.1638 2.9291 5.1575 3.0082 1.6566 4.4107 1.605 3.6521 2.1393 1.8757 1.8987 2.2305 4.718 3.3565 4.0067 2.5588 1.0041 4.8595 10.1897 3.6129 2.7499 2.3411 2.8153 2.007 0.2345 0.1987 0.1892 0.4008 0.3318 0.2469 0.1658 0.3558 0.3728 0.1434 0.1248 0.1462 0.1109 0.1188 0.2847 0.1825 0.1906 0.1011 0.1152 0.2596 0.2199 0.1514 0.044 0.5528 0.4039 0.1145 1.324 0.1422 0.1443 0.1135 0.1616 0.09 0.0439 0.1997 0.1893 0.1263 0.647 0.1287 0.4085 0.1323 2.7239 1.4694 3.0805 1.2749 1.3409 1.4177 1.1996 0.8995 1.2546 1.2589 0.5521 1.0959 1.0883 3.2082 2.0121 0.967 1.553 1.8502 0.0567 0.2467 0.1619 0.535 0.0722 0.3104 0.1266 0.1933 0.125 0.6389 0.1941 0.6053 0.3321 0.0856 0.1292 0.2059 0.2769 0.6642 1.1073 0.6299 0.4683 0.358 1.0416 0.3771 0.1275 0.2511 0.887 1.0006 1.0745 3.4588 0.4168 1.5107 0.4284 0.5823 1.9351 0.2244 0.5103 0.9197 0.5203 1.2145 0.4117 0.3976 0.4885 0.5036 1.5427 0.3328 0.5866 1.081 0.2587 0.384 0.5364 0.7438 1.919 0.7207 0.1614 0.1852 0.2083 0.0986 0.1583 0.1649 0.1002 0.1492 0.1725 0.3039 0.1603 0.683 0.7532 0.7293 0.3341 0.4984 0.5324 0.9604 1.1199 0.665 0.5021 0.5694 0.4276 0.8569 0.6209 0.2815 0.7458 0.2967 0.8226 0.8479 1.5788 1.8579 0.572 0.6511 1.2955 0.5486 0.7704 0.7157 1.6424 1.5922 1.2681 1.9888 0.9748 0.0943 2.5507 1.5508 1.0512 3.4291 1.3121 3.0821 1.2199 1.2752 2.4875 3.7013 1.1027 1.4961 0.8105 0.4284 1.7521 3.3752 2.0136 1.1192 0.6484 0.5684 1.7584 0.6761 1.7992 0.2564 0.5878 0.7788 0.3508 0.6947 0.6516 1.9857 0.2979 0.1996 0.1364 1.1494 3.0585 1.5978 0.4999 0.5637 0.6018 0.0985 0.3675 0.0741 0.1347 0.1054 0.2916 0.0891 0.1225 0.1049 0.09 0.106 0.3312 0.2091 0.2213 0.4092 0.4055 0.2572 0.3886 0.4736 0.6969 0.222 0.1569 0.1311 0.3238 0.3834 0.5129 0.4387 0.4836 0.4309 1.1506 0.7332 0.0897 0.24 0.6895 1.035 0.3785 0.8481 0.071 0.6859 0.3741 0.3624 0.3001 0.8441 0.5452 0.7619 0.5714 0.1856 0.6547 1.0757 0.2272 0.4626 0.39 0.7558 0.6289 0.1599 0.0941 0.2741 0.148 0.1741 0.2664 0.1338 0.1719 0.097 0.2963 0.1079 0.1219 0.274 0.4108 0.0498 0.031 0.1646 0.0936 0.0847 0.128 0.0099 0.0316 0.0679 0.0592 0.1212 0.1137 0.0926 0.2939 0.4524 0.1175 0.0518 0.1681 0.099 0.0939 0.0831 0.0869 0.095 0.0743 0.082 0.0822 0.1186 0.0942 0.2246 0.1525 0.1726 0.1158 0.0607 0.1046 0.1813 0.0393 0.0846 0.1664 0.0682 0.0512 0.1143 0.0888 0.0792 0.1278 0.275 0.2969 0.3412 0.1265 0.2958 0.2367 0.5862 0.2509 0.1453 1.3401 0.1226 0.409 0.2212 0.1933 0.3311 0.3862 0.3782 1.2102 0.1502 0.2642 0.2357 0.1655 0.2766 0.2198 0.0945 0.2577 0.1399 0.3735 0.1589 0.2572 0.2958 0.3073 0.2424 0.2309 0.6053 0.2338 0.2228 0.3229 0.1892 0.0493 0.0398 0.2604 0.3066 0.281 0.2363 0.0579 0.0864 0.1723 0.1279 0.2653 0.1979 0.2313 0.6002 0.8183 0.1939 0.1395 0.124 0.1653 0.0772 0.0881 0.0919 0.093 0.1513 0.1264 0.115 0.2337 0.1849 0.1502 0.1785 0.2116 0.3401 0.1054 0.1852 0.2565 0.1659 0.2003 0.2126 0.0976 0.1193 0.1519 0.1765 0.1956 0.1092 0.1784 0.2619 0.2307 0.3482 0.1946 0.2629 0.1003 0.1979 0.0658 0.3811 0.0995 0.3065 0.2011 0.1987 0.2124 0.204 0.308 0.2135 0.1668 0.2845 0.2682 0.1841 0.3085 0.1795 0.2289 2.1947 1.4021 2.4227 0.2243 1.9651 1.1771 1.5499 1.7688 1.5456 1.1012 1.3217 1.6523 0.9535 3.237 0.8665 1.1776 2.512 2.6461 3.0227 2.6894 1.1918 2.2744 1.8309 3.0111 2.4264 2.7093 0.6084 1.092 2.4366 0.945 0.7419 0.7119 0.8723 0.7064 0.7843 0.8529 0.3304 1.0601 0.9349 1.014 1.9691 1.0198 0.7425 1.5218 1.4168 1.0686 1.3595 1.6738 2.3022 1.5103 0.4921 1.7799 2.5864 1.5035 1.3313 1.3847 1.8974 1.3939 1.5505 2.3773 3.5602 1.948 1.0478 0.9461 1.9481 1.1692 1.0891 2.1919 0.4183 2.115 1.1717 0.801 1.0135 1.8406 0.6308 1.7489 1.1111 1.7455 1.1997 1.703 1.7647 2.2655 1.511 2.1438 0.6933 1.7093 3.647 4.4295 4.0203 3.1889 2.402 1.4947 6.3485 3.0151 2.6733 2.5046 1.4293 1.1349 1.2028 2.1435 0.7162 0.6702 0.684 1.0425 0.9327 0.4472 0.8519 2.6241 3.0432 4.5017 6.2957 5.4533 5.6643 3.7831 2.4493 5.8596 1.1398 0.3746 1.3342 3.2062 5.0897 3.2106 2.0845 1.0053 1.5589 1.184 1.3814 0.7216 2.6034 1.8436 1.8419 2.085 1.3345 1.6087 0.7652 2.2974 1.8285 2.3048 2.5222 2.1668 0.3482 3.9772 2.3341 1.9675 2.0943 0.6103 3.751 0.9467 2.1549 1.1668 1.9707 3.123 1.2451 1.6189 4.4895 5.369 5.3057 2.2076 1.7037 1.9337 4.6597 5.4313 6.0567 1.5546 6.5588 4.0333 1.1015 0.9478 1.0029 0.5084 0.8177 0.9588 0.8786 0.6841 0.6042 0.4249 0.6248 0.6759 0.7581 0.501 0.8124 0.9611 0.6409 1.224 1.1264 0.9084 0.5486 0.9791 0.6124 0.5107 0.4489 0.2772 0.5771 0.4213 0.7276 0.94 0.6471 1.3116 0.8717 1.3579 1.082 0.7622 1.801 0.8259 1.163 2.2446 0.4889 0.5531 0.7463 0.7621 0.4783 0.4267 0.3858 0.4656 0.6708 0.8041 0.6222 0.7348 0.3893 0.6547 0.3314 0.3178 0.3116 0.3889 1.2143 1.5735 0.8778 0.8498 1.0259 1.2068 0.8705 1.4374 0.9154 1.2276 0.7653 0.589 0.6397 0.7997 0.4238 0.5592 0.8153 0.4931 0.5379 0.3887 0.3482 0.4693 0.6282 0.6957 0.3445 0.7181 0.8036 0.8266 0.6387 1.2415 1.4476 0.4875 0.4841 0.4616 0.4558 0.959 0.6454 0.7648 0.1358 0.0905 0.243 1.345 0.2006 0.1777 0.2662 0.6566 0.1791 0.1115 0.0686 0.4271 0.5673 0.5682 0.452 0.7645 1.3255 0.9083 1.026 0.973 1.067 0.4732 1.31 1.2337 0.8344 0.1111 0.4272 0.4668 0.2552 0.2436 0.46 0.3252 0.3286 0.7752 0.9026 0.7939 0.5632 0.942 0.4961 0.6121 0.3227 0.7823 0.5848 0.7183 0.7952 0.7257 1.1896 0.2144 0.4045 0.6155 1.3418 0.3407 1.2998 0.2833 1.6213 0.5771 0.8842 0.886 1.3587 0.5257 0.8336 0.4745 1.0906 0.67 0.2719 0.7422 0.2816 0.4705 0.4503 1.0949 0.3125 0.7236 0.877 0.1798 0.6344 0.7079 0.753 0.7275 0.5483 0.7527 0.5413 0.6041 0.4761 0.2431 0.1278 0.1214 0.5923 0.226 0.2039 0.1644 0.1933 0.1791 0.1729 0.0985 0.4936 0.4504 0.5272 0.7465 1.2213 0.3014 0.2351 0.1992 0.1441 0.1543 0.1365 0.2005 0.1764 0.2983 0.3609 0.1379 0.1534 0.1346 0.1628 0.1324 0.1123 0.2621 0.1231 0.1594 0.293 0.2166 0.1197 0.1169 0.1252 0.1491 0.1427 0.2944 0.3153 0.2424 0.3566 0.3421 0.1124 0.1788 0.1304 0.2048 0.0897 0.2188 0.0165 0.4986 0.2307 0.6468 0.3019 0.3423 0.2798 0.4983 0.4142 0.3105 0.2665 0.1971 0.6553 0.229 0.3894 0.2842 0.24 0.2129 0.2708 0.3971 0.265 0.5683 0.335 0.4061 0.2969 0.1757 0.4111 0.2274 0.2829 0.3048 0.372 0.2653 0.2429 0.2171 0.3809 0.3663 0.1858 0.0616 0.3003 0.3392 0.3518 0.3694 0.1456 0.2263 0.4077 0.7883 0.1512 0.1702 0.3738 0.3745 0.3114 0.456 0.4202 0.3567 0.1653 0.2861 0.0812 0.4163 0.5247 0.5613 0.2017 0.2606 0.3741 0.3267 0.3148 0.9242 0.641 0.3146 0.3865 0.1209 0.3524 0.1268 0.271 0.2087 0.1882 0.0967 0.7123 0.4494 0.4093 0.3073 0.3008 0.4614 0.4486 0.3773 0.3275 0.2568 0.3897 0.4297 0.0541 0.3408 0.3645 1.7006 0.3074 0.1426 0.4919 0.1138 0.429 0.3948 0.5214 0.1428 2.1835 1.4669 2.3658 1.5469 4.4389 2.3484 1.3971 5.4582 4.3915 4.6691 2.7227 1.9716 2.1401 0.9446 1.7775 1.1622 1.0501 2.7767 2.7567 1.1701 0.9414 1.3533 0.6944 0.2091 0.5255 3.0409 2.0591 4.6302 4.0345 0.718 0.3468 0.6337 0.3231 0.3037 1.0899 0.3085 0.7435 0.3514 0.1168 0.6847 0.2693 3.6228 2.5737 2.051 0.7073 5.2531 0.7956 0.4725 0.7328 1.6239 1.4524 0.9676 0.9322 0.1277 0.8016 1.16 0.6736 0.6842 2.5358 2.7963 2.2058 5.0294 1.3121 1.3703 3.2158 0.9788 3.9309 0.9879 2.4349 1.6953 1.6219 4.592 2.8643 2.6521 1.9795 1.2929 1.4364 0.4759 2.4357 0.1218 2.1355 0.5391 1.6331 0.7258 1.673 1.3983 1.8489 0.6262 0.8146 0.3516 0.6532 0.4908 0.2452 0.3518 0.3318 0.4492 0.0847 0.3562 0.4651 1.1718 0.3309 0.3055 0.1471 1.033 0.1485 0.0741 0.0335 0.1463 0.4836 0.6741 0.2431 0.6498 0.2005 0.2259 0.3781 0.1805 0.7607 0.7849 0.5146 0.3381 0.353 0.049 0.1636 0.2644 0.4281 0.3531 0.4905 0.2142 0.2456 0.3824 0.1233 0.2251 0.3249 0.4151 0.1859 0.182 0.2051 0.2503 0.2337 0.2731 0.2513 0.3713 0.3378 0.0471 0.1909 0.2927 0.2635 0.1435 0.1549 0.0748 0.5727 0.6446 0.5521 1.0857 0.4433 3.2579 0.3837 0.3336 2.2479 0.193 0.0988 0.3967 0.1687 0.4922 0.3147 0.6028 1.3474 0.8391 0.6715 0.3421 0.9765 0.7019 1.278 0.9056 0.9647 0.4831 0.7701 0.8496 0.7579 0.5185 0.8487 1.2787 0.4541 0.5461 0.5087 0.4027 0.3794 0.8425 0.4239 0.139 0.5054 1.1089 1.4325 0.4791 0.6885 0.1767 0.12 0.1484 0.7194 0.1691 0.6521 0.604 0.5438 0.3523 0.2534 0.1443 0.4539 0.2793 0.4424 0.2773 0.1283 0.1918 0.5051 0.4241 0.5854 0.2242 0.4259 0.2234 0.6786 0.2085 0.8305 1.0967 0.2753 1.1394 0.5601 0.7494 0.5376 0.321 0.2616 0.6359 0.438 0.3144 0.3568 0.423 0.9121 0.5497 0.6431 0.2748 0.2427 0.7012 0.5463 0.5718 0.4041 0.5977 0.9488 0.2885 0.4007 0.6545 0.8591 0.1496 0.1651 0.1651 0.0892 0.4736 0.546 0.5018 0.2975 0.2167 0.2886 0.2926 0.2823 0.3903 0.1677 0.1566 0.0889 0.6855 0.4166 0.3816 0.2346 0.1206 0.3539 0.2104 0.0456 0.1035 0.146 0.2212 0.2862 0.4152 0.2196 0.3242 0.2539 0.2124 0.0848 0.1084 0.1495 0.1445 0.1568 0.0467 0.1087 0.2289 0.2892 0.1647 0.1568 0.1855 0.5697 0.1357 0.1139 0.1905 0.232 0.1884 0.3768 0.0803 0.0413 0.1168 0.099 0.1292 0.1171 0.3134 0.3785 0.2409 0.4735 0.1961 0.2823 0.2745 0.1304 0.32 0.2408 0.1234 0.2205 0.2883 0.3277 0.3385 0.3041 0.3582 0.3161 0.1079 0.1428 0.188 0.0958 0.3417 0.4565 0.0995 0.3483 0.4626 0.3964 0.2804 0.5964 0.6278 0.7389 0.7811 0.6811 1.0003 1.2634 0.7001 1.2559 1.2626 0.417 0.3003 0.3777 1.3683 1.3306 0.9992 0.2687 0.6882 1.3547 1.7488 1.5612 0.8042 0.8821 0.9919 1.2141 1.7154 1.1301 0.8558 1.3471 0.9144 0.7995 0.7553 0.4708 1.5836 1.5842 1.0782 0.4271 0.399 0.4704 0.8155 0.828 0.7342 0.4086 1.2017 0.9308 1.2348 0.9197 0.8383 0.9914 0.8456 1.5361 1.557 1.5555 1.2676 1.4509 1.3954 1.5573 0.8546 1.347 1.4048 1.0521 0.2395 1.5718 0.3412 0.358 0.6622 0.4519 1.0674 0.8136 0.9433 1.0544 0.3125 1.0416 1.0443 1.0922 2.0601 0.8257 0.8818 0.7231 0.1345 0.1713 0.3557 0.1554 0.335 0.1784 0.361 0.3129 0.2053 0.1908 0.2404 0.2244 0.3472 0.3982 0.1415 0.1636 0.2175 0.6123 0.5781 0.7339 0.0685 0.3848 0.2641 0.3234 0.5476 0.1449 0.3875 0.1892 0.1967 0.4204 0.1623 0.1827 0.2207 0.1285 0.1258 0.1345 0.1242 0.1367 0.0757 0.142 0.1079 1.0373 0.433 0.2972 0.3181 0.5964 0.1551 0.2531 0.1967 0.2247 0.1986 0.1485 0.4232 0.2057 0.134 0.2013 0.1199 0.1572 0.2477 0.2914 0.1814 0.4817 0.6273 0.2136 0.5198 0.4502 0.32 0.2921 0.0811 0.1539 0.125 0.1933 0.2616 0.282 0.3693 0.1639 0.2513 0.4653 0.2243 0.2707 0.412 0.2503 0.1474 3.825 1.6539 1.9393 1.6002 0.5222 0.9316 0.4523 0.4593 0.4195 0.4226 0.6245 0.2281 0.2792 1.5023 4.5614 2.9048 2.202 1.2622 1.3907 1.7043 3.3639 1.5521 2.5752 3.6137 1.4486 4.2384 0.1794 0.419 0.3872 1.8253 1.8274 2.3794 2.2163 4.856 6.8813 3.6015 4.8629 6.3015 3.0052 6.1556 3.2662 3.9502 4.4167 0.8125 1.2895 1.0441 1.0286 1.3641 0.8838 0.8755 0.7201 1.3586 2.1569 0.5235 1.53 1.778 0.8914 1.0426 0.2286 0.872 0.8264 0.9225 1.2519 0.7376 2.254 3.4166 1.788 3.2064 2.2591 1.5461 3.4101 0.1754 0.6088 0.4134 0.4055 1.9516 2.1094 1.9537 1.8358 0.804 3.0266 0.3801 3.3031 1.0095 0.9595 0.9077 2.3591 1.9563 1.7081 0.7072 1.3772 1.2757 1.1071 2.3586 2.0129 1.0433 0.6892 0.8414 0.6287 0.5386 1.1094 1.0322 1.8852 0.3696 0.8096 0.5206 0.5611 1.2822 1.4586 1.7405 1.0979 0.5559 3.466 2.0408 1.5751 3.5324 0.7576 0.5689 1.1832 1.0752 0.8391 0.2859 0.3723 0.4831 1.0949 0.7064 1.923 1.3489 1.9121 0.7477 1.938 1.214 1.4147 1.4986 2.1873 1.2726 0.2636 1.3137 0.5043 0.6162 0.5686 1.0785 1.7228 0.9278 1.359 2.2684 1.1416 0.9864 1.3406 2.1005 0.6317 0.4761 0.7825 0.3302 1.0915 1.948 0.6796 0.9002 0.2905 1.2142 1.2881 0.646 0.4631 0.7687 0.2951 0.4841 0.1225 0.1071 0.1639 0.2634 1.2973 1.3216 1.0642 0.8429 0.8482 1.2479 1.7717 1.8572 0.7894 0.9154 0.0919 0.1322 0.1324 1.313 1.2201 1.3841 0.067 1.0218 0.6444 0.3673 1.3203 3.0175 0.9358 1.2375 0.7863 1.5292 0.7574 1.4191 1.7454 0.0865 0.1352 0.1032 0.1755 3.867 0.1641 3.8025 0.1072 0.4671 0.311 0.7423 1.3416 1.0063 1.0147 1.6618 1.2929 1.3305 1.0823 1.1061 2.893 2.9845 2.6499 0.0363 2.5595 3.52 0.573 1.3682 0.8216 0.8772 1.731 1.5379 1.0194 0.1039 1.2659 0.1111 0.1976 0.1188 0.2204 0.9037 1.3552 1.095 1.0984 0.2266 1.468 0.2113 4.5349 4.5558 0.3798 0.2809 1.8069 0.3459 0.1743 0.2173 0.4119 0.4325 0.4735 0.3823 0.302 0.2204 0.5235 0.5343 0.6717 0.4385 0.2194 0.1027 0.1386 0.5348 0.3903 0.3695 0.6169 0.0708 0.3281 0.2218 0.1308 0.2928 0.2975 0.3727 0.5192 0.2236 0.4337 0.2993 0.675 0.5452 0.0937 0.1408 0.161 0.1045 0.1582 0.1102 0.083 0.2196 0.2289 0.2301 0.6844 0.5188 0.1866 0.5576 0.7003 0.39 0.5009 0.4807 0.378 0.4197 0.255 0.284 0.2571 0.3395 0.2719 0.6292 1.0211 0.6414 0.4462 0.8895 0.8236 0.2962 0.1069 0.329 0.4329 0.2104 0.4271 0.1939 0.3971 0.6514 0.2653 0.3817 0.2146 0.4208 0.4305 0.2934 0.4509 0.4017 0.6015 0.2544 2.2954 0.5669 1.3705 3.806 4.1264 0.8568 1.7984 1.4026 1.2173 8.2478 1.9692 2.5982 1.0306 1.7996 0.2527 0.152 0.2325 1.024 0.9266 0.9412 0.2174 0.7016 0.717 0.0898 1.5315 3.7557 1.9728 8.1792 6.8276 5.6922 5.4986 5.5742 6.3424 2.6057 4.6451 3.7836 4.5371 16.9335 4.7976 6.3899 0.2855 0.5492 0.4919 0.9275 1.1962 1.5254 0.4299 0.9911 0.9195 1.1112 1.2275 0.9492 0.3488 0.5483 2.3899 4.8148 3.6983 3.8449 0.06 0.9728 1.9792 1.5025 0.9575 0.336 0.3742 0.2133 1.2589 0.1995 3.0731 2.529 1.9517 1.0136 0.2878 3.3789 4.2851 0.5389 1.2334 0.1954 8.7937 0.6997 3.789 1.3692 3.3608 0.6889 0.5181 0.8358 0.3141 0.5969 0.7483 0.6496 0.6701 0.4706 0.6459 0.4395 0.6187 0.3704 0.5796 0.2135 0.24 0.9683 0.5234 0.4837 0.3555 0.3293 0.4761 0.461 0.348 0.5489 0.6912 0.6453 0.6405 0.8805 0.2158 0.2198 0.1977 0.2022 0.1805 0.2009 0.1961 0.1766 0.4086 0.4212 0.2009 0.426 0.4479 0.3986 0.1876 0.3931 0.5807 0.3726 0.5329 0.5371 0.3843 0.5188 0.1904 0.2909 0.3465 0.4215 0.8667 0.8419 0.2971 0.4989 0.3808 0.3105 0.4884 0.3022 0.477 0.3613 0.8116 0.3004 0.8444 0.2767 1.1593 0.459 0.8574 0.4902 1.3937 0.3894 0.6423 0.4074 1.3465 0.5159 0.259 0.6585 0.3244 0.4808 1.2267 0.613 0.5563 1.1441 1.4281 0.7554 0.6274 0.6427 1.3219 0.46 0.8258 1.2106 0.3581 0.6096 2.3608 3.0754 0.5598 0.9993 0.9378 1.4143 1.322 0.7759 1.1677 0.2798 0.1255 1.3627 0.626 0.4562 0.8972 0.3084 1.2496 0.6974 1.9171 1.0711 1.3336 1.5297 1.9066 1.43 0.1238 0.9609 1.7981 1.6826 1.4651 1.4695 2.315 0.5642 1.1051 3.3369 1.3186 1.5621 3.2228 1.9371 1.0768 1.3906 1.4798 1.8477 1.478 1.9637 0.3129 1.1544 0.7135 0.4913 1.3975 1.3165 2.1392 1.715 1.8494 0.9083 1.5317 0.6626 0.8452 0.2179 0.2915 0.9933 1.4524 0.7104 1.1933 0.5796 0.6678 0.8824 0.9166 1.9365 1.6059 0.4562 0.5723 0.5033 0.5499 0.5102 0.3814 0.5489 0.5461 0.4795 0.6086 0.3145 0.5409 0.5032 0.9064 0.244 0.3785 0.6094 0.4832 0.4466 0.445 0.2368 0.5177 0.9908 0.2753 0.7936 0.7662 0.5751 0.6036 0.5706 0.9967 0.7206 1.0997 0.7832 0.6279 1.004 0.5968 0.7364 1.575 2.303 0.9227 0.5246 0.4808 0.3928 0.3772 0.4619 0.5299 0.6188 0.54 0.8334 0.4282 0.6491 0.2493 0.3862 0.0875 0.5073 0.6508 0.6957 0.2697 0.3188 0.2923 0.238 0.4474 0.1834 0.7076 0.4389 0.2677 0.3373 0.431 0.2573 1.0035 0.3268 0.4064 0.4042 0.6605 0.4364 0.3266 0.3646 1.1677 0.6489 0.2085 0.5052 0.3534 0.5439 0.4288 0.2238 0.6702 0.5657 1.3236 0.5299 0.5914 0.81 0.8592 0.7011 0.5808 1.2322 0.3776 0.4837 0.3397 0.6592 0.3664 0.8575 0.7829 0.3507 0.1535 0.4814 0.1718 0.1541 0.1545 0.4977 1.1426 0.6953 1.5061 0.2095 0.2211 0.2223 0.335 0.1129 0.4901 0.4615 0.2435 0.3294 0.0553 0.1664 0.563 0.7588 0.5835 0.3651 0.3165 0.3345 0.3799 0.726 0.4887 0.6754 0.618 0.4528 0.4057 0.6797 0.8355 1.398 0.5492 1.6123 0.243 1.543 2.6071 0.3808 0.651 1.0791 0.7994 1.0183 0.4847 0.6426 1.6687 0.3595 0.9295 0.0109 0.8417 0.6765 1.0745 0.2415 0.7025 0.1374 1.3257 0.7244 0.5071 1.4568 0.5296 0.8046 0.8974 1.5049 0.3129 3.0427 1.4714 1.7701 3.3105 3.7931 1.0249 2.8883 3.49 0.7461 1.5581 0.2606 0.3826 1.1505 0.6718 0.6625 0.9798 0.1623 0.3506 0.9115 1.1764 7.2695 3.2522 8.4621 1.0164 3.1878 0.4266 0.2656 0.3976 0.7312 0.1728 0.5293 0.735 0.2449 0.1606 0.1605 0.0826 1.219 0.505 0.4044 0.4198 0.8081 0.5994 0.8381 1.9058 1.0975 1.4836 0.9034 0.5079 2.2203 1.7024 1.737 1.3677 1.5465 0.9651 3.0428 2.5708 2.7204 0.8986 1.4518 2.6887 2.4328 0.4973 1.7354 1.1319 2.1328 1.0363 2.9819 0.9087 1.0982 1.0209 1.7288 0.8416 1.3487 1.6549 0.6234 4.9083 0.4767 5.8721 0.6437 0.1648 0.1096 0.1962 0.1154 1.0277 1.0372 1.1713 0.7795 1.2508 0.7614 1.2319 1.3464 1.0648 0.9001 0.0618 0.0511 0.1949 1.3294 1.2531 0.8859 0.0999 0.929 0.6469 0.9092 0.3271 1.3093 1.2449 0.7551 1.5608 0.6407 0.9723 0.7974 0.7305 0.1276 0.1626 0.1521 0.2118 0.7132 0.2792 0.7039 0.188 0.1745 0.1335 0.6602 0.4643 0.6756 0.8409 1.1151 0.6533 0.65 0.6692 1.0186 0.9638 0.8846 1.0394 0.9727 0.9995 1.3184 1.1497 0.704 1.0298 1.1349 0.737 0.9678 0.6358 0.0842 0.5292 0.0644 0.0782 0.0892 0.1407 0.8665 1.3428 0.6982 0.6109 0.1453 1.1942 0.4478 1.4836 1.0837 0.1895 0.5479 1.4 0.2772 0.3204 0.2321 0.5959 0.9531 0.7726 0.5469 0.3633 0.3498 0.3374 0.4421 0.5925 0.3936 0.4323 0.8009 0.6003 0.8201 0.6084 0.5753 0.7965 0.3972 0.6526 0.4678 0.203 0.4339 0.2027 0.4713 0.3346 0.2744 0.9208 0.9567 0.9243 1.0752 0.2895 0.2271 0.4094 1.0454 0.4185 0.3692 0.2524 1.0939 0.5661 0.3917 1.1635 1.2498 0.5515 0.8314 0.8548 0.694 0.6745 0.7852 0.938 0.4131 0.2934 0.323 0.4487 0.1974 0.4975 0.3199 1.2611 1.0684 0.4542 0.9566 1.1012 0.5379 0.7866 0.4976 0.6972 0.4836 0.2416 0.5348 0.4494 0.5229 0.3119 0.6003 0.3799 0.1589 0.2476 0.1386 0.2752 0.4127 0.5659 0.2732 0.0879 0.1289 0.1656 0.3036 0.323 0.1998 0.2966 0.2179 0.1367 0.2037 0.1529 0.1631 0.1864 0.0993 0.0839 0.1352 0.1826 0.1373 0.1252 0.1205 0.0254 0.0877 0.1049 0.0585 0.1628 0.1584 0.2593 0.2021 0.2722 0.1201 0.1376 0.1004 0.0935 0.0938 0.1232 0.1123 0.1601 0.1438 0.0596 0.0806 0.1336 0.1931 0.2413 0.0775 0.0883 0.1171 0.0914 0.193 0.1147 0.0402 0.1172 0.197 0.0492 0.0875 0.0731 0.1148 0.0859 0.0989 0.153 0.2482 0.1611 0.0938 0.1855 0.1692 0.0881 0.1083 0.0671 0.0871 0.1917 0.1777 0.2199 0.1537 0.223 0.2061 0.2949 0.1861 0.0492 0.2637 0.0512 0.1403 0.3857 0.3668 0.0599 2.2266 2.2372 1.0307 3.6308 1.716 1.3323 1.5347 1.0636 1.5705 1.0607 1.371 2.4024 1.0536 1.3704 2.0893 3.1796 1.1061 0.9828 1.0324 1.4663 1.4433 1.9251 1.8255 1.1822 1.8427 1.163 1.0077 1.0519 2.168 1.0838 1.7675 2.2249 2.2501 3.173 1.8171 1.9605 2.2731 1.352 2.668 0.7763 1.651 3.2545 4.2255 1.0061 1.1906 0.8667 1.3229 2.7107 1.7062 2.0097 2.3026 1.4559 1.3137 1.6653 0.7747 1.358 0.7671 0.8462 0.68 1.732 1.4282 0.6017 1.6483 1.7155 2.6329 1.0145 2.8678 1.2452 2.8289 1.6452 1.5927 0.4861 1.2655 0.7914 1.6527 1.2093 0.6955 1.5731 1.1288 2.3458 1.0596 3.7986 0.6936 0.1398 0.2968 0.1034 0.1322 1.2687 0.3701 1.3261 0.7652 1.146 0.7847 0.9414 1.2348 0.9457 1.7567 0.4805 0.1953 0.6617 1.6654 1.6372 2.3771 0.3898 2.7113 2.629 6.0053 0.5381 0.1629 0.5263 0.7782 0.7655 4.0457 2.771 2.3608 2.4692 0.2314 0.1831 0.2856 1.4102 3.7051 2.4598 0.1536 0.2495 0.4607 0.3463 2.8258 3.2392 2.8495 2.8579 2.769 2.7378 2.3075 2.8468 3.1696 0.7022 0.8442 0.1593 0.1775 0.0941 0.1301 2.0394 1.4065 1.8876 2.1736 1.5444 1.0876 2.3342 0.2563 2.5856 0.8342 0.1055 0.2331 0.1102 1.3159 2.1565 0.8579 0.6835 0.2253 0.11 1.4802 0.2538 0.2385 0.3335 0.3543 0.2834 3.8664 2.5541 2.7625 5.7259 4.4516 4.0131 3.5586 2.8432 3.5791 1.2161 4.1463 4.2666 2.5952 2.8495 2.4776 4.3032 1.6399 2.5318 2.614 3.8596 2.2631 2.2314 2.5166 2.5938 2.5176 1.8024 2.7275 1.206 1.7241 0.9587 1.624 2.9468 3.2774 3.4964 2.2433 0.9524 3.1591 1.5512 3.0452 1.8384 4.0548 3.4589 2.3791 2.1303 2.0549 1.4274 2.3536 4.1789 2.0415 2.0643 2.856 3.269 2.5595 3.4241 1.1134 1.481 0.7077 0.6869 1.3662 3.3177 3.1737 1.0007 2.584 2.4839 3.1348 3.2192 4.1646 2.1495 2.6012 1.829 1.9692 1.086 0.4975 2.4768 2.416 1.3 1.3443 3.6643 1.7471 2.3359 0.9151 6.2357 1.3378 0.2171 0.1918 0.2113 0.1568 0.3634 0.2742 0.5293 0.2183 0.2213 0.2283 0.1999 0.165 0.1589 0.361 0.1293 0.1446 0.3395 0.5824 0.5345 0.4026 0.2254 0.4643 0.2505 0.0882 0.1325 0.1862 0.2714 0.2264 0.3037 0.602 0.4455 0.8289 0.5404 0.3778 0.1974 0.434 0.4231 0.2958 0.2165 0.2099 0.2103 0.2404 0.2426 0.2307 0.2778 0.1863 0.2858 0.3651 0.2137 0.1195 0.2005 0.5184 0.1454 0.0998 0.1881 0.2357 0.1389 0.2049 0.3164 0.3811 0.3592 0.1825 0.3697 0.3014 0.2053 0.1199 0.1631 0.2441 0.2799 0.2373 0.3507 0.1942 0.315 0.179 0.3593 0.3275 0.1052 0.178 0.2884 0.1394 0.3884 0.2772 0.3494 0.3285 0.4359 0.1337 0.3973 1.1242 0.5336 1.2908 0.248 0.6692 0.8327 0.4274 0.5124 0.5703 1.9913 0.6111 0.8557 0.3921 2.5263 2.3824 1.1204 1.1625 1.9166 1.4017 1.8226 0.6694 0.1663 0.4545 0.8257 1.7721 1.247 1.5348 4.8219 5.0652 1.3734 0.4738 2.018 2.5652 0.6202 13.6524 0.56 0.9777 0.1719 0.2885 0.4267 0.3674 0.1056 0.4206 1.0056 0.4872 0.4614 0.5655 1.5283 0.6564 1.3114 0.375 0.2741 0.3016 0.5068 1.1895 1.1011 1.5292 0.2979 0.9348 1.1231 0.9594 0.1267 0.9449 0.2942 0.9954 0.2222 0.5298 0.2041 0.647 0.8772 0.7424 0.6256 0.1538 2.3798 0.5506 0.4174 0.2986 1.3407 0.539 0.1018 0.1023 0.1594 0.3336 0.2881 0.5082 0.3321 0.2001 0.1575 0.2814 0.4257 0.5833 0.26 0.1642 0.1175 0.1088 0.1705 0.5806 0.6387 0.708 0.082 0.4536 0.1753 0.1213 0.271 0.2015 0.2496 0.2791 0.2932 0.4611 0.5914 0.2514 0.5873 0.0995 0.1211 0.1292 0.1546 0.2651 0.1418 0.1192 0.1476 0.1701 0.216 0.9458 0.8588 0.5403 0.4172 0.7317 0.6136 0.3343 0.8943 0.7506 0.0984 0.1224 0.1321 0.0812 0.1263 0.1018 0.2666 0.5552 0.6863 0.3902 0.8027 0.4306 0.3098 0.1379 0.3954 0.096 0.178 0.1391 0.1847 0.4933 0.8544 0.2011 0.3801 0.2449 0.0819 0.2035 0.1454 0.163 0.3323 0.3375 0.1335 1.4032 1.5083 0.7275 0.5322 0.6742 1.4577 0.8623 0.7333 1.8176 0.6049 1.2002 1.2915 1.4378 0.4473 0.9242 0.6781 1.2077 0.6904 0.6314 0.7784 1.7196 0.7953 0.5743 1.0641 0.621 0.4107 0.8587 0.5999 0.5468 1.4869 3.1326 2.2798 1.1268 2.7684 1.4458 1.5479 1.6265 1.7009 0.674 0.7825 1.0328 0.9705 0.8116 2.2751 0.9593 1.3848 1.5007 1.9424 1.0262 1.3077 1.3494 1.4614 0.9996 0.6518 0.2655 0.554 0.5121 0.5322 1.6585 2.013 1.6361 1.1542 1.203 1.3591 1.5264 1.1275 1.8243 0.6718 0.7291 0.609 0.5102 2.1075 0.4474 0.6301 1.1684 0.7088 0.7953 0.6702 0.3292 0.8168 0.5864 0.8224 0.4514 4.2222 6.2317 5.1164 8.3346 3.8271 4.983 5.256 6.0011 7.1869 5.2293 6.8762 11.5754 7.4848 2.2301 5.1593 5.8592 3.2363 3.3151 3.8208 4.9765 6.6264 2.0654 2.111 2.152 7.9521 10.534 6.2065 5.1858 3.5862 4.7629 4.2818 5.2929 5.3949 6.0407 7.6257 4.5059 5.4241 9.247 4.2376 8.5451 4.6897 4.2912 9.0924 3.9273 4.3125 3.85 3.8796 4.1144 2.3563 3.2395 3.7548 4.4227 8.3506 4.9389 7.1398 6.6786 4.2889 5.1574 6.7553 4.1113 2.5499 3.4789 5.4485 4.0851 4.1345 4.1697 4.4635 4.951 6.8288 6.771 4.7411 7.4427 14.2859 5.2095 4.5097 6.347 6.5886 6.1987 15.4885 6.4817 8.4018 3.9312 8.6671 1.329 1.3798 1.7147 1.1024 0.7665 0.8637 0.4328 0.3991 0.5072 0.8113 0.6199 0.6452 1.0026 0.092 1.1894 1.1009 1.6554 0.6094 0.5595 0.4566 0.3985 0.4248 0.391 0.1285 0.2315 1.5708 0.2082 0.8046 0.7454 0.6673 0.6076 0.4346 0.2969 1.6077 1.3368 1.2538 0.9487 0.6364 0.1314 0.3839 1.04 0.6206 1.113 1.4896 0.7857 0.7072 0.7908 0.9283 0.9658 1.2063 0.9819 0.8687 0.6039 0.5601 1.0415 1.0433 0.492 0.9642 0.9481 1.3872 0.6417 1.0691 1.4653 1.0174 0.968 0.6473 0.5754 1.4924 1.6762 1.4396 1.6156 1.1962 0.6823 0.5666 0.4081 1.0667 1.1474 0.3908 0.456 0.5886 1.0387 0.5278 0.7947 1.0025 2.469 0.6339 0.531 0.7313 0.6655 3.16 1.1868 1.814 0.4794 0.4362 0.6899 2.2998 2.163 5.1059 3.2004 1.2689 3.1107 3.0717 1.3171 5.2724 3.9337 3.1551 2.8858 1.8209 0.9542 0.4911 0.4755 0.492 3.0343 1.9563 2.9314 2.1286 3.4833 3.0373 2.6052 2.9373 3.2583 3.4598 4.53 4.0174 3.4758 2.6176 5.1949 6.1171 4.4583 3.9973 1.0264 4.1969 4.5217 3.8374 5.9635 5.2002 6.4905 2.0866 1.2872 3.2165 1.693 6.4121 3.3604 1.1209 5.521 3.2488 2.7967 1.8091 3.183 3.1766 1.2952 1.9259 2.3723 2.0749 4.2261 0.519 1.1445 1.0821 1.2971 1.8878 5.6374 0.6142 1.1978 1.7741 1.7263 1.5615 0.0675 0.2172 0.1672 0.2669 1.263 1.0379 1.8077 1.1788 1.3035 0.5569 0.9625 1.0435 1.0741 3.7655 0.1942 0.2563 0.3375 1.8753 1.7706 1.928 0.1322 1.7568 3.2305 0.2488 0.4455 0.5158 1.2225 0.5522 1.5759 1.408 1.5584 1.6317 1.8404 0.163 0.156 0.1875 0.2612 0.3603 0.6717 0.5132 0.1906 0.6145 0.5318 1.2657 1.8555 1.3496 1.8385 2.7414 1.2095 1.1702 1.3558 1.7531 0.4941 0.3227 0.4823 0.5437 0.2649 0.6353 1.3215 1.7718 2.9813 1.541 2.0537 1.5328 2.3049 0.3638 2.188 0.2399 0.1428 0.1568 0.2619 0.6425 0.4319 0.9114 0.7191 0.2619 0.4008 0.2084 0.5038 0.1978 0.2426 0.493 0.4465 1.212 1.9322 2.0809 0.7238 1.5977 1.7163 1.6479 2.1892 2.0675 1.0882 0.6838 0.781 1.4741 1.6522 1.4899 0.6029 1.4662 1.251 1.1125 0.8135 2.2085 3.053 2.1268 0.2869 0.2675 1.2365 0.7309 1.0791 0.8765 0.8173 0.7542 1.0061 0.6375 3.1966 1.2541 1.067 0.652 0.2709 0.2802 0.924 1.1868 1.7377 1.3283 1.7785 1.8366 2.2379 1.4147 0.4766 1.2824 1.6879 1.6252 1.41 0.8841 0.9789 0.4615 0.5706 1.2926 0.5894 4.1895 2.0825 0.976 2.3709 1.1786 2.8147 1.0533 0.5407 1.7316 1.0913 1.2737 1.0461 1.3638 1.6509 0.8098 1.2282 1.2118 1.1769 0.476 0.1706 0.6499 0.3502 0.789 0.3724 0.731 3.7245 3.5962 4.7697 2.1045 2.7598 2.7124 2.1845 2.6645 3.8112 2.2342 1.6483 1.6437 2.407 1.0251 3.0219 2.6743 2.8296 1.9909 1.7298 1.6681 4.3742 2.5333 1.5881 0.2688 0.2923 2.5473 0.7292 2.2157 2.246 2.177 1.3708 1.3921 1.5007 2.6412 2.0646 1.9601 1.4197 0.8753 0.4087 1.125 2.1307 3.1849 3.2646 3.1902 3.5822 3.5384 2.6429 1.0963 1.7492 2.7657 3.3745 2.0391 2.5049 0.5378 1.3246 1.0257 2.2049 1.1172 3.613 1.9395 0.8788 2.3286 1.8678 1.7448 1.4149 0.8196 2.9681 2.5396 3.3468 3.1094 3.5376 3.3204 4.5826 2.7947 0.9423 2.5872 0.8106 0.2505 1.4275 0.543 2.3818 0.5274 2.4442 2.4294 3.0804 1.3931 0.9531 1.4655 3.2207 0.9556 1.6574 3.3092 2.4747 2.7439 2.1198 3.6767 1.5388 1.9943 1.6153 2.511 2.6956 2.5674 2.1693 4.123 3.2222 3.1568 0.2265 0.2258 1.6977 0.9568 2.4541 2.0137 1.5478 3.3236 4.149 1.9609 4.0963 1.8602 1.9771 1.9279 1.0109 0.0898 1.2107 1.6423 3.0342 4.0038 4.1792 2.5083 2.8697 2.8833 4.3934 1.7697 3.8258 4.0183 4.6242 1.4227 0.1314 0.6777 1.1531 0.4497 1.3778 2.6264 3.0126 3.073 3.3735 5.4878 3.9545 4.4261 0.7733 5.7075 1.3972 2.6454 1.8372 2.2625 3.4729 1.8525 2.0456 2.8006 3.8362 2.0127 0.1514 0.7304 0.2686 2.2097 0.5031 1.2477 0.0875 0.1558 0.1635 0.194 0.3791 0.357 0.6388 0.3122 0.1389 0.7706 0.6223 0.7372 0.5091 0.7372 0.1331 0.1323 0.1228 0.3806 0.3582 0.4254 0.0656 0.5181 0.5109 0.0566 0.1871 0.2519 0.1323 0.7642 0.4846 1.4715 0.5001 0.9195 0.9471 0.0903 0.1111 0.1529 0.1776 0.2457 0.0848 0.0957 0.1271 0.1911 0.2333 0.5328 0.3793 0.2779 0.4501 0.8017 0.6806 0.4965 0.8055 0.2545 0.1833 0.0504 0.0083 0.252 0.131 0.3604 0.7908 0.6473 0.4188 1.0179 0.2806 0.1325 0.295 0.1387 0.3859 0.0867 0.1729 0.1762 0.1699 0.3796 0.2086 0.1397 0.2761 0.2216 0.1412 0.13 0.6203 0.204 0.2667 0.4676 0.1999 0.0754 0.0934 0.1266 0.2579 0.5132 0.3535 0.268 0.2429 0.1827 0.1782 0.326 0.2183 0.1438 0.2684 0.1126 0.0898 0.1218 0.2494 0.2286 0.2197 0.0369 0.1941 0.3707 0.2636 0.4054 0.9566 0.132 0.1767 0.1424 0.3836 0.2121 0.3091 0.3318 0.114 0.1238 0.1336 0.1495 0.99 0.4806 0.1645 0.1221 0.1523 0.1782 0.1029 0.1731 0.1774 0.1943 0.1642 0.2166 0.1267 0.069 0.2398 0.4505 0.1297 0.6904 0.8989 0.623 0.7366 0.097 0.3592 0.3077 0.1476 0.1549 0.11 0.2815 0.1117 0.13 0.1225 0.1018 0.1183 0.1214 0.0873 0.2826 0.1804 0.2365 0.1199 0.5032 1.338 0.4101 0.3169 0.4025 0.1962 0.4818 1.1667 1.1954 0.7691 1.4009 1.0816 0.9112 0.6536 0.7446 0.793 0.9819 0.6627 0.7329 0.3803 1.5362 1.232 2.0393 1.1236 0.9023 0.8956 1.3086 1.6487 1.6931 2.1922 0.6376 0.6174 0.5833 1.4343 0.9737 0.6464 1.1233 1.1779 1.2781 1.4608 2.6374 1.91 2.1695 0.7927 1.1679 0.952 1.4463 0.546 2.7148 1.084 1.5239 3.1924 2.6502 1.1834 1.265 2.0584 1.458 2.353 1.1181 0.711 0.5138 1.0592 0.5149 0.5582 0.6091 1.726 0.6563 0.4909 1.7814 1.8381 3.3505 1.8201 0.6392 1.3158 1.2616 0.8115 1.8364 0.7087 0.7653 0.9366 0.1179 0.9667 1.3959 0.4461 0.4719 0.9304 0.4828 2.1462 0.3652 0.6802 3.7438 1.7635 2.2425 1.6228 2.4935 2.2551 1.6425 1.9494 3.3762 2.0233 1.7935 1.3401 0.8157 5.7974 3.3719 3.1336 2.8605 2.9938 3.9503 4.2519 3.3553 5.13 6.6638 3.8888 5.5233 8.2369 1.3175 2.0064 1.5275 2.7893 4.1142 1.7194 3.8711 5.3865 5.9124 4.1347 2.4681 4.8678 7.3522 4.311 3.6314 4.2107 3.0505 3.0121 4.0154 4.8329 3.9286 2.1187 3.8853 3.2506 3.5003 2.2519 2.3542 0.9944 1.4255 1.3739 1.6447 1.0519 1.8664 0.941 0.663 3.3886 3.7608 1.7508 3.0828 1.142 1.2048 2.5013 2.1956 2.9499 1.9637 2.616 2.2536 4.9117 1.1436 4.5044 1.4254 7.6559 1.0479 1.4806 1.9591 0.8207 1.3648 0.0749 0.0874 0.1722 2.1712 0.1756 0.2428 0.2773 0.3619 0.2505 0.3248 0.5537 0.4754 0.4179 0.3006 0.0561 0.0428 0.08 0.4109 0.3832 0.6713 0.0379 0.3114 0.2042 0.1415 2.561 0.2733 0.3772 0.3221 0.2526 0.5103 0.5411 0.3667 0.6447 0.1118 0.1278 0.1291 0.0938 0.2671 0.1021 0.152 0.076 0.1915 0.2147 0.756 0.4233 0.3333 0.1384 0.497 0.2422 0.4387 0.3406 0.4107 0.2366 0.0735 0.1904 0.151 0.1592 0.1514 0.4548 0.3795 0.3407 0.3995 0.8368 0.4564 0.2101 0.0854 0.4781 0.0686 0.1665 0.1081 0.0938 0.3012 1.0486 0.2604 0.5902 0.1707 0.2613 0.1776 2.3581 0.2383 0.3773 0.1953 0.1581 1.1065 0.6387 0.8141 0.9491 1.0289 1.505 1.2918 0.902 1.229 1.0568 0.8727 1.326 0.5072 0.6932 2.0353 1.5649 1.262 1.1583 1.1507 0.5635 0.7071 0.7411 0.7249 0.4961 0.363 2.0812 0.9178 1.048 0.8591 0.8541 0.8051 1.0374 1.2736 0.8539 1.3309 0.928 0.859 1.5598 0.5451 1.2998 1.2349 1.1664 0.8609 0.9091 1.8366 1.6393 1.2844 0.8522 1.5124 1.3705 1.6388 0.8972 1.131 1.7321 1.7635 0.5626 1.7515 0.9901 1.8382 0.6814 0.2903 0.6992 0.787 1.8379 0.8888 1.3461 0.516 1.0249 1.314 0.7963 1.5233 1.0975 0.3228 1.797 0.9003 0.3847 0.8595 0.6783 0.7403 0.9702 1.0272 1.1902 0.9717 0.405 0.3516 0.2223 0.4948 1.0945 0.4084 0.4597 0.2706 0.4955 0.3507 0.3878 0.5741 0.2628 0.7839 0.6469 0.695 0.7474 0.589 0.6215 0.8047 0.5692 0.8377 0.7326 0.1631 0.2653 0.5812 0.4125 0.3478 0.3532 0.4569 0.6914 0.579 0.6334 0.4263 0.2697 0.302 1.0151 0.7614 0.1415 0.3695 0.7144 0.6397 0.5728 0.2553 0.2832 0.252 0.5452 1.3655 0.4689 0.5031 0.5921 0.2265 0.5341 0.4058 0.4139 0.3812 0.3495 0.5659 0.0263 1.1608 0.7696 0.309 0.9549 0.5596 0.6965 1.1236 0.6082 0.9628 0.5748 0.4098 0.4043 0.0113 0.2443 0.6594 0.7324 0.371 0.3401 0.1497 0.9692 0.2884 0.6496 0.5768 0.2434 1.3734 1.0902 1.1473 0.4161 1.191 1.103 0.619 0.7175 0.8173 1.1499 0.8951 1.2671 0.6947 0.1831 0.4482 0.2576 1.4433 0.3378 0.3071 0.4177 0.5698 0.1357 0.1583 0.3313 1.4709 1.045 1.4035 1.1404 0.6447 0.9284 0.7663 0.7316 0.7256 0.4409 0.8801 0.8672 1.0185 1.3496 0.4444 0.3154 0.7975 0.6984 0.7199 0.4524 0.6432 0.5758 1.0186 1.0599 0.5425 0.6387 0.6623 0.2379 0.5299 0.6209 0.9479 0.9284 1.2654 0.4431 1.078 0.2466 0.0591 0.1867 0.2698 0.9989 0.3499 0.837 0.1338 1.3983 0.621 1.5158 0.7128 1.1043 0.8581 1.3817 0.9909 0.6333 0.4962 1.0099 0.5091 0.3886 0.6577 0.5814 1.0563 0.3078 0.1323 0.2307 0.2356 0.2744 0.2429 0.2908 0.3575 0.2661 0.3307 0.3371 0.259 0.2219 0.1397 0.0711 0.0655 0.2388 0.1306 0.114 0.1766 0.0193 0.1284 0.1539 0.0764 0.2476 0.3506 0.6876 0.3279 0.2765 0.4212 0.2639 0.3344 0.3927 0.1271 0.1387 0.1765 0.2566 0.2414 0.0921 0.0789 0.0817 0.171 0.2022 0.1499 0.1431 0.1366 0.1023 0.1459 0.1812 0.2212 0.1509 0.1092 0.0808 0.0542 0.2224 0.1418 0.1196 0.1492 0.3494 0.4624 0.2138 0.1837 0.2506 0.2496 0.2793 0.1826 0.2505 0.1469 0.1734 0.2303 0.3075 0.3076 0.4268 0.2331 0.303 0.225 0.111 0.1746 0.2614 0.2676 0.3787 0.3593 0.3178 2.2898 1.2731 1.2479 1.9635 0.7131 0.565 0.3815 0.2551 0.1944 0.4534 0.3355 0.4034 0.3017 0.6104 2.0575 2.4613 1.7694 0.7369 0.7202 0.7567 1.5892 0.8126 0.9031 0.4399 1.9112 4.7123 0.5447 0.4496 0.2539 1.2011 0.5007 1.0657 0.7552 2.5368 2.3002 2.1264 3.0882 8.0438 2.5894 5.491 1.503 3.017 3.2008 0.3265 0.5289 0.5181 0.9245 0.7079 1.5622 0.7781 0.4551 0.7357 3.3869 1.8095 3.3834 4.4006 2.0739 2.1427 0.1413 0.9347 1.1273 0.7836 0.6759 0.5497 0.4584 2.1226 0.6382 2.1721 2.3434 1.8595 1.9923 0.2912 2.417 0.3466 0.5051 1.5615 1.9742 1.289 2.9973 2.9701 2.368 3.7901 2.3577 0.4994 0.2984 0.2734 1.8571 1.4197 1.3559 0.4551 0.2924 0.1977 0.292 0.3579 0.3839 0.2367 0.2537 0.7142 0.7406 0.8021 0.5463 0.521 0.5431 0.3377 0.2948 0.413 0.2019 0.3537 0.6635 0.4714 0.2896 0.2084 0.7228 0.9307 0.8272 0.8115 0.2437 0.1508 0.3171 1.0904 0.4866 0.2807 0.2054 0.9381 0.7933 0.5189 0.5694 0.7323 0.5178 0.5046 0.7623 0.6096 0.417 0.63 0.9769 0.3978 0.3516 0.4785 0.5352 0.3294 0.6619 0.1952 0.532 0.4877 0.2987 0.3165 0.4544 0.4942 0.6332 0.482 0.5185 0.4547 0.2143 0.4139 0.2156 0.3473 0.2055 0.3108 0.3494 0.2145 0.2396 0.0855 0.3806 0.5189 0.5656 0.3142 0.5325 0.3604 0.3957 0.7452 0.903 1.7717 0.5345 0.7861 0.7347 0.7172 1.6266 1.554 0.8597 0.0787 0.1147 0.1268 0.3706 0.2761 0.2578 0.7091 0.2587 0.1618 0.0817 0.9673 0.3675 0.431 1.6294 0.7112 0.948 0.3612 0.3475 0.1911 0.1579 0.1336 0.1706 0.097 0.2488 0.5346 0.1449 0.1023 0.2083 0.162 0.2003 0.9487 0.2924 0.8496 0.8188 1.1139 0.4379 0.4083 0.1717 0.6591 0.1564 0.1869 0.4674 0.324 0.357 0.4863 0.6019 0.4319 0.4373 0.4263 0.3917 0.3612 0.2783 0.2314 0.2993 0.3895 0.5056 0.281 0.2887 0.8218 0.4249 0.5762 0.4209 0.4149 0.473 0.2715 0.4413 0.7931 0.3939 0.5883 0.4785 0.1201 0.1315 0.1693 0.1196 0.4121 0.1746 0.5993 0.201 0.1082 0.1626 0.1427 0.132 0.1338 0.0868 0.0456 0.0418 0.165 0.0921 0.0841 0.1419 0.0289 0.0817 0.0721 0.0728 0.1429 0.2311 0.2634 0.1613 0.2405 0.1788 0.2032 0.1298 0.1344 0.1031 0.108 0.0972 0.1343 0.1377 0.0637 0.1039 0.069 0.1471 0.1844 0.0983 0.116 0.1124 0.1231 0.1249 0.0701 0.0126 0.091 0.122 0.0504 0.0653 0.0638 0.1315 0.0853 0.0584 0.1969 0.3426 0.2393 0.0742 0.3049 0.308 0.0704 0.0565 0.0255 0.0683 0.1241 0.1293 0.1506 0.1858 0.2179 0.1114 0.2887 0.1779 0.0697 0.1236 0.2361 0.0961 0.3525 0.2603 0.0748 0.1969 0.2082 0.2769 0.1366 0.2614 0.3055 0.3425 0.2532 0.1298 0.8043 0.4723 0.3597 0.3372 0.5025 0.2377 0.1488 0.0844 0.2191 0.1992 0.2789 0.0289 0.942 0.378 0.0532 0.3767 0.1502 0.3033 0.7976 0.6071 1.474 0.8456 0.9238 1.0449 0.5821 0.6555 0.7006 0.9056 0.8033 0.782 0.2217 0.0771 0.1558 0.1737 1.6642 0.4466 0.7584 0.3575 0.6608 0.7539 1.3325 0.5481 0.1104 0.051 0.1246 0.1698 0.346 0.3277 0.2764 0.4539 0.3987 1.643 1.648 1.046 0.4025 0.6253 0.074 0.6805 0.0542 0.1931 0.2746 0.1961 0.4381 0.2902 0.5504 0.3405 0.1762 0.2247 0.2665 0.1776 0.1291 0.3455 0.1504 0.1564 0.1262 0.1599 0.1517 0.2609 0.1695 0.346 0.7977 0.3311 0.1681 0.1986 0.2717 0.2865 0.5276 0.4377 0.2342 0.2213 0.4071 0.4686 0.4421 0.2465 0.2971 0.205 0.3367 0.1065 0.2731 0.3599 0.1128 0.197 0.3563 0.4046 0.2579 0.6139 0.4948 0.3026 0.2761 0.365 0.5688 0.2474 0.0932 0.1077 0.4369 0.5386 0.6069 0.2182 0.5399 0.4199 0.5239 0.358 0.4683 0.4021 0.3933 0.3262 0.1377 0.0567 0.1567 0.2922 0.1613 0.2781 0.8096 0.4433 0.2949 0.6383 0.1887 0.1591 0.2603 0.3227 0.303 0.3547 0.2014 0.3104 0.6326 0.4723 0.8317 0.5646 0.3584 0.6162 0.1479 0.3441 0.7617 0.1151 0.3317 0.3237 0.225 0.815 1.0362 0.463 1.1984 0.5239 0.5531 0.926 0.5667 0.4181 0.3928 0.6721 1.0266 0.732 0.4604 0.6947 1.0875 0.4875 0.6507 0.6116 0.5557 0.2805 0.5345 0.6607 0.1153 0.4972 0.5144 1.0102 0.3895 0.7494 0.3858 0.3643 0.2398 0.2639 0.4312 1.0271 0.5947 1.8905 0.3965 0.1359 0.3727 3.3825 0.3691 1.3501 0.6323 1.165 0.3259 2.7462 0.9534 1.1276 2.0992 2.1582 0.6841 2.4502 0.4787 1.2539 1.5549 0.7974 2.1228 1.1026 1.076 0.3801 0.7534 0.5709 0.5315 0.3718 1.5509 0.6199 1.2038 1.8042 1.4244 1.5369 1.7441 0.3817 0.7733 0.7133 1.2848 1.1025 0.4667 1.2573 0.4509 1.1861 0.633 0.3416 0.5729 0.3802 0.4235 0.3092 0.5753 0.8248 1.2484 1.1664 0.7845 0.2609 0.7695 0.8472 0.6851 0.6305 0.3876 0.4655 0.3468 0.5545 0.5231 0.3007 0.2075 0.878 0.4896 0.2544 0.491 0.4424 0.632 0.2587 1.1162 0.2309 0.2559 0.285 0.2585 0.3242 0.3748 0.4863 0.4466 0.3053 0.429 0.231 0.2857 0.2611 0.2779 0.1752 0.0851 0.1258 0.2689 0.4423 0.28 0.3808 0.37 0.1457 0.2335 0.2488 1.1224 0.5252 0.6509 1.6415 0.039 0.9211 0.509 0.2246 0.3159 0.181 0.2878 0.6018 0.1527 0.4371 0.679 0.359 0.4022 0.1209 0.1502 0.3232 0.7452 0.4853 0.2932 0.395 0.3536 0.1322 0.3301 0.4095 0.3957 1.1926 2.2526 1.2088 0.6357 1.0835 1.4285 1.9723 1.3422 1.3834 0.556 0.6492 0.9071 1.597 0.4626 0.8936 0.7547 1.9467 1.7915 1.675 0.7368 1.739 1.3258 0.7186 0.1297 0.617 0.8148 0.8965 0.5514 0.6072 0.7552 1.9089 1.9033 1.253 2.8754 2.9659 1.9427 2.2487 0.6258 0.4817 0.7845 1.9045 0.9799 1.4092 1.857 1.3483 0.9891 1.8683 0.474 1.5959 1.598 1.7826 1.0816 0.8548 1.472 0.3059 0.386 0.5065 0.1634 4.872 1.6736 0.4392 0.8768 0.7267 2.4988 0.7004 1.4721 1.0678 0.7047 1.0967 0.8286 1.2359 2.4261 0.6308 1.3256 1.1949 1.5656 0.625 0.1902 0.5663 0.4891 0.8596 0.3594 0.6706 2.096 1.9759 1.4095 1.4386 1.3755 1.3958 2.2285 3.0622 2.6512 1.2966 2.4872 3.3799 1.5372 4.5244 2.6826 2.0931 0.6446 2.5256 2.6807 2.2009 1.5419 2.4112 5.1549 2.6954 1.325 1.8468 1.8413 1.2858 4.1161 1.4749 2.8162 3.0313 4.3112 2.8617 1.3029 2.3698 2.159 1.101 2.4083 2.0905 1.3266 2.1514 3.201 1.0345 1.0594 0.8394 1.2802 3.1729 1.7603 2.0808 2.2181 2.05 0.9729 1.8313 0.9286 1.0028 1.2984 1.2461 0.8046 2.4352 4.3115 1.9678 1.4773 1.3983 3.9763 0.9843 3.6662 1.1602 2.4113 1.4193 1.5242 1.0215 1.3348 1.112 1.7578 1.9173 2.1332 3.0316 3.4448 1.8065 1.7806 1.4936 1.1343 1.8012 1.8455 1.1339 1.0049 1.3381 1.6166 1.7458 1.5601 1.8156 2.9727 1.6291 2.5068 1.328 2.1823 2.323 1.6043 0.7758 2.7083 2.637 1.663 1.4076 2.0195 2.1874 3.232 2.4068 2.4266 0.9966 2.9479 1.941 2.1587 1.5466 2.203 2.3911 2.3964 1.2691 2.4181 1.876 1.3504 2.5568 1.9858 1.3539 1.7549 2.4386 1.5788 1.4804 1.6082 1.7543 1.2905 1.1119 1.6771 1.0994 1.5218 1.6103 1.3072 1.4044 1.339 0.8133 0.7489 1.4943 1.7481 0.8495 2.2069 1.2201 1.4756 1.2833 1.0042 1.5958 0.8866 2.1142 1.3998 1.7796 1.7728 2.8146 1.3251 0.8822 1.7223 2.0406 1.6801 6.2016 1.2989 1.4213 1.6856 1.7442 0.6767 0.4173 0.8508 0.2664 1.0038 1.4064 0.5091 1.0109 1.0174 0.6728 1.0048 0.8172 1.2829 0.1675 0.345 0.4271 0.5506 0.9946 0.9227 0.2843 0.3575 0.7849 0.5766 0.2648 0.2223 0.5619 0.6232 0.6672 1.3246 0.7515 0.3258 0.8554 0.2628 0.8023 0.3556 0.5988 0.4988 0.622 0.5671 0.1939 0.4625 0.2509 0.6213 0.7927 0.1879 0.3734 1.0342 0.5939 0.3059 1.1935 0.8565 0.9982 0.186 0.2703 0.747 0.4054 0.418 0.9371 0.3988 1.0463 0.5158 0.5029 1.1721 0.5601 0.2955 0.3017 0.2949 0.4823 0.4176 0.6495 0.4 0.812 0.5622 0.5685 1.0798 1.0051 0.274 0.2414 0.2662 0.1692 0.6161 0.2739 0.3642 1.7865 1.0222 1.3963 2.8818 0.9764 1.309 0.5703 0.8252 1.0597 0.6231 0.752 0.6542 0.2635 0.3068 2.1698 1.8612 0.7743 0.6069 0.5876 0.9524 1.559 0.5395 0.321 1.5475 1.8469 1.818 1.5424 0.6179 0.4144 0.7608 1.1652 0.7122 1.0331 0.9363 1.6992 1.4757 2.255 2.0753 1.6246 0.7665 2.4196 0.6664 0.8593 1.0377 1.5117 0.5227 1.8492 0.8947 1.2377 0.7887 1.2915 0.3612 1.3177 1.4578 1.4941 0.6798 2.0492 1.3333 0.6487 0.7421 0.2168 0.2924 1.1539 1.1558 0.9157 3.3711 0.4448 1.5672 1.8168 1.3277 2.3275 0.952 0.6335 1.8497 1.2278 1.4588 1.55 2.1904 0.7006 2.0282 1.6087 2.2509 1.286 0.3921 0.1373 0.1815 0.2768 1.331 0.8199 0.8434 0.5932 0.4996 0.3655 0.5616 0.24 0.487 0.4964 0.3999 0.3277 0.4297 0.5618 0.5277 1.1591 0.1496 0.3639 0.4529 0.1095 0.1574 0.2008 0.6465 0.3624 0.5211 1.6467 2.9758 2.0782 1.0457 0.7002 0.3211 0.5366 0.9058 0.6824 0.2377 0.8692 0.5602 0.3196 0.3387 1.6333 1.3636 0.6449 1.203 1.587 1.5522 1.2053 1.3556 0.9823 0.9314 0.0986 0.4361 0.3594 0.4146 0.2839 0.8373 1.1628 0.8821 0.5733 1.2181 1.0145 1.0727 1.1259 1.3639 0.3839 0.5055 0.2181 0.3813 1.5435 0.3711 1.2278 0.827 0.179 0.3082 0.4242 0.3239 0.2218 0.485 0.29 0.3513 0.0881 0.139 0.1479 0.2292 0.3564 0.3958 0.3537 0.2021 0.2004 0.1861 0.1715 0.1217 0.1906 0.2872 0.0958 0.1267 0.1245 0.5989 0.5875 0.2543 0.0565 0.2511 0.41 0.0354 0.1022 0.1457 0.2597 0.1846 0.152 0.3948 0.2305 0.4297 0.2157 0.0668 0.1054 0.0982 0.1374 0.1058 0.0335 0.1153 0.0917 0.287 0.3323 0.2326 0.4557 0.3632 0.1924 0.3027 0.412 0.2895 0.3775 0.5637 0.0524 0.0501 0.0546 0.0867 0.0449 0.0673 0.1573 0.6353 0.3726 0.2308 0.4314 0.3731 0.2184 0.1454 0.3601 0.1713 0.1348 0.1379 0.2194 0.9729 1.2569 0.1251 0.2374 0.1995 0.0459 0.1023 0.1354 0.1125 0.3664 0.222 0.0829 0.0984 0.3022 0.246 0.1409 0.3377 0.1464 0.4336 0.2012 0.1714 0.3386 0.114 0.1506 0.1432 0.1031 0.5944 0.2941 0.4988 0.1904 0.1721 0.1639 0.2508 0.1984 0.208 0.0542 0.1158 0.3213 0.2506 0.3358 0.2873 0.2345 0.1502 0.3311 0.1609 0.0883 0.8057 0.5172 0.329 0.4052 0.0936 0.2853 0.8834 0.2181 0.2738 0.1399 0.264 0.1111 0.866 0.3452 0.2759 0.1601 0.1533 0.1044 0.469 0.5365 0.4072 0.3739 0.4529 0.2999 2.1605 0.6004 0.2176 0.1248 0.3917 2.4155 0.3342 1.3896 0.1724 0.8447 0.5106 0.4884 1.1494 0.0927 0.2526 0.3017 0.4655 0.4228 0.1287 0.3227 0.3368 0.6258 0.6058 0.8679 0.5693 0.1792 0.1192 0.1661 0.2205 0.521 0.3575 0.6542 0.5611 0.5246 1.0177 0.5687 0.3984 0.4317 0.4914 0.0711 0.0925 0.2669 0.2775 0.2541 0.5631 0.0439 0.2344 0.2791 0.2518 0.798 0.5773 0.5379 1.0092 0.825 0.5444 0.4855 0.5444 0.3494 0.1049 0.1461 0.1214 0.0901 0.6635 0.7118 0.3602 0.0791 0.1451 0.2206 0.3511 0.4944 0.2841 0.5364 0.6056 0.3454 0.3529 0.2972 0.2903 0.3317 0.1044 0.2779 0.333 0.4801 0.2369 0.5613 0.4947 0.4153 0.3256 0.2787 0.4396 0.2721 0.0783 0.2855 0.0925 0.1516 0.1028 0.2135 0.4135 0.6514 0.3098 0.4385 0.1323 0.4111 0.4213 0.8029 0.1931 0.3104 0.5338 0.4406 0.3113 0.4783 0.2343 0.2074 0.3677 0.3477 0.4582 0.3281 0.2141 0.8113 0.6046 0.2847 0.2897 0.1332 0.2961 0.1722 0.4964 0.562 0.5165 0.3377 0.2635 0.3755 0.5784 0.4013 0.292 0.3651 0.3296 0.8045 0.4211 0.4943 0.8568 0.6847 0.689 1.2917 1.3825 2.3771 1.5673 0.5591 0.493 0.4529 0.0978 0.1253 0.2769 0.5708 0.1378 0.8908 0.1747 0.1588 0.1571 0.2005 0.2128 0.1254 0.1512 0.1857 0.1392 0.1558 0.1022 0.1328 0.1336 0.6308 1.2848 1.3263 0.2538 0.1834 0.4737 0.4671 0.6753 0.7728 0.1803 0.4503 0.1691 0.8035 0.275 1.1217 0.4593 0.2453 0.8485 1.4831 0.4289 0.1606 0.4249 0.1909 0.2448 0.7636 1.4717 2.0544 4.1087 2.7759 1.4915 2.9865 3.296 5.2499 3.8724 1.25 1.8219 0.8409 5.5144 1.7157 0.9609 0.596 1.1213 1.0421 0.8255 0.4868 1.4486 0.7483 1.9462 3.1501 1.5624 1.383 3.8402 3.4171 0.2749 0.2703 0.3012 0.3418 0.2606 0.3011 0.5195 0.4212 0.7587 0.7566 0.1718 0.3061 0.3773 0.9053 0.8825 0.586 1.0186 0.2898 0.3829 0.3955 1.0184 1.0125 0.6245 0.1683 0.4678 0.3585 0.8344 0.4065 0.8084 0.1945 2.1536 3.5743 3.2558 1.3237 0.3947 1.2269 1.6947 1.5969 1.2389 2.1363 4.3037 3.5024 2.2942 1.4825 2.8947 5.2445 1.7646 0.666 8.5009 4.6822 1.2139 3.9814 0.8883 0.9256 0.4717 0.2705 0.6323 0.6901 0.3151 0.7641 0.8728 0.6193 0.3853 0.5062 0.5754 0.5521 0.3501 0.5747 0.4032 0.3509 0.1332 0.9219 0.8425 0.4328 0.1062 0.7592 0.5776 0.1383 0.3386 0.5108 0.529 0.502 2.0798 0.5059 0.322 0.3582 0.4668 0.3944 0.2634 0.4254 0.2954 0.2754 0.2875 0.1716 0.3564 0.671 0.4711 0.6559 0.2648 0.6452 0.5641 0.4232 0.5267 0.5282 0.6264 0.5571 0.1582 0.1985 0.147 0.3023 0.2343 0.1856 0.6799 0.6068 0.9541 0.2978 0.9505 0.9803 0.56 0.3522 0.2628 0.5573 0.319 0.2525 0.2799 0.6481 0.4348 0.6426 0.4466 0.2089 0.2225 0.2358 0.401 0.1265 0.3591 0.3019 0.2889 0.1823 0.3007 0.2235 0.5096 0.298 0.2453 0.8037 0.2139 0.205 0.2401 0.1873 0.3112 0.1714 0.1439 0.1704 0.1615 0.2225 0.3476 0.3109 0.2973 0.0724 0.1405 0.126 0.0762 0.1699 0.1314 0.3583 0.2381 0.5338 0.3859 1.1923 0.5086 0.2376 0.1729 0.1484 0.1948 0.3893 0.2193 0.1507 0.0847 0.1874 0.3067 0.358 0.1358 0.1073 0.2234 0.1059 0.3915 0.0925 0.0549 0.1022 0.1553 0.0793 0.0911 0.0126 0.0944 0.0663 0.0778 0.1316 0.3926 0.2688 0.0994 0.3215 0.143 0.1201 0.1579 0.099 0.1484 0.3114 0.2865 0.433 0.1514 0.319 0.1583 0.2784 0.3376 0.0642 0.1301 0.1091 0.1317 0.4718 0.3025 0.0626 3.3518 2.4857 3.0026 5.4253 3.8671 5.028 2.6648 5.0345 4.6445 7.311 8.641 13.1366 5.9335 2.3095 2.1379 2.0862 2.4462 3.0757 3.5762 4.9401 1.9908 2.3801 3.5438 2.8768 2.5212 7.2373 8.74 7.2502 6.2544 4.5179 3.7525 4.5851 5.2882 1.6514 2.7971 2.7528 3.742 10.3587 4.5323 3.7348 2.4878 3.0126 5.7028 4.7502 2.7888 5.0759 2.1173 3.6072 2.0606 3.6662 3.9062 4.8621 3.5772 2.9345 2.9163 2.3158 1.523 3.5012 4.6007 5.2803 7.7348 5.0929 4.6022 3.6921 4.6124 2.4407 4.4286 2.7561 4.205 2.8434 3.8268 5.124 11.6201 5.2205 4.7424 4.0821 3.2856 1.3849 4.2784 4.3921 5.165 2.6546 3.5105 3.723 3.1903 2.4809 9.3294 4.1162 3.8432 3.1766 4.1334 4.5165 3.4553 5.1593 9.6434 3.0452 2.8072 4.6231 4.0116 2.8321 2.9405 3.2536 4.7452 3.315 1.6043 3.8088 1.3152 2.4827 4.7641 4.9348 3.4266 2.4958 4.0967 3.263 3.8447 5.1371 5.0009 3.7581 3.9015 4.9694 9.3767 3.7496 2.2019 4.4037 3.5657 8.3042 2.5691 2.7223 2.7184 2.1869 3.84 2.0232 3.1612 3.5726 4.0919 3.9224 3.9634 2.4339 1.6641 1.5727 2.8369 2.7936 4.1505 3.9933 2.1221 4.4871 2.6228 2.7683 4.0877 4.1535 4.0958 5.9688 4.6947 4.6069 3.7594 6.8252 3.8186 5.2457 5.6737 0.258 2.8678 1.3731 7.0013 8.9196 5.4506 2.7573 3.6798 2.4115 2.95 5.7271 5.1655 5.6812 3.1637 4.2664 3.1229 7.655 7.0934 7.0763 5.454 2.1508 3.3962 3.0682 2.2995 3.1612 3.0884 3.7936 2.4167 2.8719 2.2727 1.7541 1.0056 4.1704 3.0941 7.5912 7.4423 3.602 4.0716 5.1242 4.4085 3.3054 2.9067 3.1192 3.9415 4.1041 0.498 2.6889 3.4638 2.7346 4.2048 5.3314 3.5604 3.8989 4.9056 4.3346 2.7398 4.4698 5.2199 5.8814 9.0738 4.8881 5.757 7.8196 5.5771 5.1409 8.8688 5.9376 6.524 2.5103 4.7325 6.7236 5.652 2.6028 5.2843 3.0671 4.1266 2.4168 3.6846 8.1273 7.8141 5.1388 4.0316 2.5412 5.8525 3.3201 4.3817 5.1878 2.4192 2.8078 4.6899 0.2992 1.1345 0.4311 1.0226 0.2927 0.3556 0.724 0.3378 0.2571 0.2313 0.4005 0.4896 0.4604 0.206 1.2825 1.8363 0.6204 0.9195 0.8417 0.3278 0.9031 0.6345 0.1334 0.5406 0.6768 0.466 0.4188 0.2293 0.3547 0.529 0.3919 0.6211 0.4804 0.7001 0.6993 0.6062 1.2924 0.4748 0.5708 0.194 3.0528 0.5999 0.5958 0.8262 0.2708 0.2597 0.7034 0.5178 0.5882 0.4179 0.7349 0.2387 0.2412 0.6002 0.2041 0.2639 0.3498 0.4132 2.5429 0.6506 0.2383 0.1773 0.5396 1.4863 0.3455 2.5164 0.3752 0.5 1.176 0.3568 0.8266 1.0109 0.4094 0.6023 0.8964 1.3309 0.3134 0.7649 0.2347 1.403 0.6092 2.2159 0.5162 0.0829 0.0941 0.1236 0.156 0.5603 1.0577 0.4008 0.3175 0.2481 0.4966 0.6224 0.8715 0.3711 0.4849 0.081 0.082 0.1387 1.0058 1.088 1.2845 0.074 0.7538 0.2251 0.0763 0.0804 0.1826 0.2484 0.4925 0.7485 0.742 0.5879 0.6586 0.9236 0.0905 0.0835 0.1302 0.1799 0.1377 0.0934 0.1379 0.1768 0.2141 0.2449 0.535 0.766 0.5433 0.6856 1.2317 0.6377 0.728 0.4117 0.8784 0.3102 0.0712 0.3239 0.3455 0.161 0.0289 1.0565 1.7197 1.4892 0.4617 1.5353 1.3133 0.3505 0.1221 0.625 0.0847 0.1555 0.1114 0.1893 0.6091 0.4686 0.5704 0.3758 0.1381 0.3384 0.292 0.2466 0.1525 0.3375 0.3012 0.2331 1.9717 3.1913 3.3113 5.702 4.4525 5.4878 6.677 5.3637 8.0383 6.7844 8.9712 10.7969 4.2999 5.0985 2.1451 2.4988 2.2516 3.0501 3.7738 5.6543 2.0576 3.9693 5.6388 6.3051 7.2266 7.6379 5.5562 6.728 4.8235 4.702 4.1724 5.0747 5.535 2.0248 2.9899 2.2131 3.075 11.8656 8.3831 4.2706 3.0573 2.2248 4.0186 4.0807 4.6217 3.8124 2.7243 4.0716 2.766 5.3416 4.3365 5.1065 1.7086 4.9138 2.3164 2.8138 1.4414 3.4852 3.3496 5.3571 9.8002 5.7149 5.3451 2.9188 4.3535 2.9656 5.5341 2.5114 4.8208 2.8872 3.0468 3.4595 8.7532 5.1678 4.8293 3.1462 3.4398 6.7324 8.2537 10.3777 4.2778 2.608 1.817 0.2869 0.4643 0.3192 0.7217 0.5506 0.4577 0.6279 0.4346 0.3162 0.2728 0.3707 0.4926 0.5667 0.4018 0.5566 0.7035 0.6272 0.4088 0.3902 0.193 0.8468 0.8422 0.2499 0.1496 0.3696 0.5285 0.3848 0.2705 0.4217 3.3775 0.628 2.005 2.1483 1.5248 0.9343 2.2477 1.83 3.6351 2.0582 0.653 0.6026 0.6479 0.691 0.0994 0.0597 0.1401 0.2319 0.2026 0.0789 0.1286 0.1407 0.1408 0.1045 0.1411 0.2715 0.3943 0.3236 0.294 0.2068 0.2877 0.1623 0.1213 0.1774 0.4448 0.1254 0.4331 0.0959 0.3968 0.7036 0.2489 0.3922 0.1484 0.2349 0.217 0.3138 0.5889 0.1554 0.2615 0.3618 0.1092 0.3812 0.2882 0.2171 2.8495 2.7234 4.255 1.8124 1.7677 1.6055 5.1028 4.7892 6.002 1.2447 2.6814 1.9032 1.476 5.3202 1.7758 2.3186 2.1637 3.2055 3.814 1.4986 2.9548 3.149 5.8072 0.5504 0.7756 2.8434 0.9854 1.2344 1.5407 0.4578 1.0713 1.7723 1.8196 0.7677 0.5651 0.9027 0.8666 1.145 0.4581 1.9003 1.733 2.0393 2.0419 1.5265 1.6976 1.5795 1.7368 1.9177 1.0929 1.3856 1.2724 2.2317 1.939 1.2001 0.8031 0.7621 0.7052 0.7721 0.4712 0.8888 1.2926 1.7613 1.322 0.6345 0.9384 1.8137 1.254 1.5666 1.3108 2.4373 1.7778 1.7985 0.8366 1.6515 0.8742 2.0753 1.2002 0.8559 2.5826 0.184 1.7774 0.4308 1.3899 0.8249 0.9888 0.9558 0.5045 0.8888 1.0115 1.6296 0.6142 0.6929 0.5274 0.6745 0.4983 1.1195 0.6644 1.1315 1.0814 1.445 1.7018 1.6863 0.5419 1.1453 2.2907 0.4278 1.0489 0.8119 0.9343 0.3937 0.523 0.6246 0.6311 0.4185 0.546 0.407 0.762 0.7025 0.8613 0.8237 0.7831 1.4801 0.5424 1.2761 0.7415 0.8363 0.5151 0.2955 0.3796 0.6381 0.1888 0.6695 0.4215 0.3149 0.368 0.5035 0.8612 0.7959 0.9851 1.0286 0.69 1.1368 1.0955 0.4027 0.7381 0.4195 0.4493 0.3375 1.6353 0.3788 1.2163 1.1492 0.8281 1.347 1.2216 0.5702 1.1549 0.5334 1.5467 1.0749 1.0469 0.4885 0.9048 0.5766 1.1137 0.7676 0.1056 0.1696 0.2349 0.1917 1.4688 0.5241 0.3582 0.3605 0.2327 0.7519 0.2581 0.2452 0.3797 0.1205 0.1687 0.2792 0.4621 0.4606 0.4415 0.2937 0.4396 0.2044 0.1779 0.1571 0.178 0.3027 0.3176 0.7456 0.646 0.1692 0.0873 0.1107 0.123 0.0812 0.0803 0.089 0.1122 0.2243 0.0327 0.0932 0.1105 0.8149 0.4043 0.151 0.2449 0.414 0.1181 0.1188 0.0479 0.0654 0.0817 0.0814 0.0605 0.0418 0.1137 0.1681 0.0967 0.1908 0.8319 1.3381 0.9124 0.9182 0.624 0.821 0.5397 0.5542 0.5606 0.7357 0.3664 0.8812 0.6851 2.6209 0.6219 0.9049 0.6893 0.3918 1.9855 0.4928 0.6552 0.282 0.4396 0.4963 0.588 0.2954 0.5472 0.5567 0.8345 0.3363 0.3516 0.4855 0.2533 0.2255 0.1484 0.2193 0.4565 0.3154 0.5004 0.413 0.4125 0.3395 0.4766 0.4437 0.3241 0.2736 0.42 0.4703 0.1037 0.2054 0.3086 0.4734 0.1472 0.3252 0.4099 0.3262 0.5785 0.4518 0.4025 0.2604 0.3135 0.3701 0.2144 0.133 0.1314 0.2505 0.6044 0.4727 0.3311 0.3518 0.3116 0.2541 0.3189 0.1266 0.2232 0.1868 0.2796 0.0892 0.0832 0.1238 0.1012 0.1262 0.1154 0.3596 0.3518 0.2964 0.2612 0.462 0.352 0.2671 0.2894 0.1928 0.2266 0.452 0.4852 0.7098 0.191 0.2686 0.1612 0.334 0.5155 0.0871 0.1563 0.2829 0.1332 0.6585 0.369 0.1171 0.5165 0.6976 0.7287 0.3693 1.7425 1.0244 0.4444 0.8622 0.7143 0.8526 0.7497 0.6001 1.5688 0.2723 0.571 0.5318 0.7792 0.6562 0.6432 0.4608 0.8126 1.1591 0.3425 0.2091 0.24 0.6874 0.8502 0.8455 1.3909 0.4176 0.543 0.3675 0.1871 0.6158 0.7965 0.5771 0.5667 0.2688 0.1414 0.2865 0.4484 0.4054 0.3966 0.3966 0.3261 0.3525 0.867 0.3246 0.2155 0.5656 0.3239 0.1717 0.2204 0.1938 0.3771 0.3065 0.2851 0.5863 0.5865 0.9938 0.3955 0.3802 0.6388 0.6986 0.2826 0.2966 0.3286 0.4816 0.4824 0.3982 0.4881 0.9508 0.7308 0.5837 0.5743 0.4371 0.3707 0.0978 0.3509 0.213 0.4545 0.2246 0.6575 1.7862 0.9735 0.905 0.364 2.1783 1.1273 0.7506 2.0673 1.5333 1.2072 0.9697 0.6544 1.3808 0.2692 1.5199 1.3405 1.5976 0.8568 0.8055 0.8467 0.7345 0.7753 0.3857 0.1872 0.3328 0.8511 0.6443 1.1972 1.4777 0.7531 0.6983 0.9884 0.3704 1.3566 0.974 0.8113 1.0149 0.6618 0.182 0.4993 0.7919 0.6183 0.9038 2.7052 1.5477 1.1841 1.8363 1.2224 1.4455 1.3074 1.5984 1.1488 0.7485 0.3354 0.7624 0.7315 1.2662 1.4331 3.1728 1.7498 0.2522 1.0355 1.4657 0.9375 1.6504 0.504 1.4037 1.557 1.4575 1.0949 1.2421 4.6308 0.9063 0.9676 0.8321 0.8833 0.4652 0.1043 0.3588 0.2339 0.5641 0.372 0.6076 1.4557 2.3128 1.1016 1.8747 0.9139 0.9991 1.6327 1.1472 1.303 0.7318 1.1646 1.0157 1.4378 3.7111 2.6961 2.7157 1.7259 3.1055 3.2664 1.391 3.1796 3.6754 2.9307 3.0556 3.0456 2.6734 0.6298 0.7257 1.932 1.4268 1.6788 1.7371 2.2836 1.826 1.9021 1.8118 1.9384 2.0183 3.2825 1.7185 2.6728 3.4931 2.9583 1.4863 1.7969 1.6668 1.6327 1.7236 1.4659 1.7668 2.0145 2.2874 1.5338 2.2455 1.5151 1.862 1.2042 1.4619 1.0605 1.3133 1.7976 2.3707 1.8723 1.7243 2.0239 1.7711 2.8244 0.8713 2.2751 1.8042 2.9292 0.9127 1.356 0.8593 0.7676 2.1591 1.2641 1.182 1.9654 1.2981 2.1712 0.7319 1.3494 0.9114 1.1357 0.7815 1.4078 0.9912 1.0054 1.0928 0.7361 0.7349 1.1983 0.6274 0.7228 0.4035 0.6121 2.6064 1.6938 0.966 1.8059 1.5993 1.4761 2.1066 0.9149 0.5579 3.2455 1.9627 1.2869 1.123 1.1883 1.1485 0.7482 1.7322 1.3356 1.158 1.3931 2.6918 1.9899 1.3541 2.1332 3.1508 1.3931 1.9889 0.9648 0.9997 1.3165 2.2028 1.277 2.1972 0.8003 2.9292 1.1461 1.4401 0.5854 1.0476 1.983 1.2656 0.5152 0.7628 1.1449 1.0662 0.8423 0.4294 0.8501 1.3176 2.4979 2.1853 2.0668 1.1382 1.4145 0.9476 0.9556 1.2368 0.4405 1.8629 2.512 1.505 1.3271 1.289 1.4405 1.2475 1.6111 1.9403 1.5068 1.871 0.3512 0.3868 0.379 0.2716 1.227 1.0035 1.1542 1.3736 1.0213 1.3291 2.1609 1.3614 0.8612 0.97 0.1678 0.1481 0.2473 0.6528 0.6327 0.7175 0.11 0.4513 0.6268 1.1648 1.7479 1.596 2.8626 1.3181 0.8173 1.2738 0.7334 0.7511 1.0064 0.1897 0.2233 0.2751 0.2367 1.1019 0.7505 0.4667 0.2117 0.1964 0.221 0.4957 0.7893 0.7305 0.4236 0.87 0.6642 0.419 0.9236 1.0851 0.9085 1.0788 1.2243 0.8381 1.1994 0.9203 0.7211 1.1931 0.7296 0.5819 1.0186 1.1355 0.7035 0.2958 0.7994 0.1934 0.1726 0.1505 0.3495 0.682 1.2164 0.672 0.8615 0.1915 1.8741 0.6898 2.4184 2.1847 0.4214 1.2491 1.8505 0.7261 0.6664 0.6071 1.3671 1.4995 1.2872 1.4099 0.9073 1.9894 1.2312 1.1529 1.0333 0.6639 3.9813 1.9107 1.9385 1.147 2.841 2.6821 3.5671 1.5393 3.2498 2.6677 8.8383 2.7282 1.6334 1.0011 1.221 0.8104 1.2626 3.504 1.853 1.9112 1.4143 1.2755 1.7248 1.0065 2.634 6.4251 6.9631 1.6831 1.9013 1.5975 2.0862 5.4622 2.5943 3.7767 3.5127 3.348 3.1841 2.5438 2.8462 2.9133 5.5793 1.65 1.7738 1.8938 2.1962 1.0855 1.9131 1.7179 1.6018 2.9134 2.7554 2.6823 1.6312 2.6188 0.9145 0.7368 0.8914 0.4915 0.5588 1.3274 2.054 2.6857 1.2878 2.2421 5.1469 1.7159 3.6025 1.8985 2.0707 2.2727 2.2441 1.538 0.9589 0.8129 1.3523 2.5806 2.7062 1.7093 1.2985 1.3769 3.8808 3.1374 2.0661 2.1755 2.3602 1.3548 1.1626 2.4326 2.2466 3.2857 0.6154 1.4507 1.1829 2.8289 2.6943 1.7886 2.1599 1.3654 1.0506 4.07 2.9474 2.0046 2.5599 2.2144 1.7752 2.1848 1.8413 1.929 0.8409 1.6605 2.2918 1.7893 1.3744 1.4978 1.7279 1.5545 1.9031 2.1161 1.3134 1.2853 1.1766 1.8321 3.8219 0.8483 1.054 0.9323 1.1764 0.7679 1.6693 1.6763 1.2284 1.0833 3.9689 2.2512 1.2567 1.5098 1.3108 1.5982 1.1476 1.1224 0.7915 4.9744 2.3423 1.8723 3.4095 0.7909 3.7963 3.2275 1.3101 1.9896 1.5052 0.4774 1.8271 3.9701 5.1155 4.3133 9.532 4.2793 4.1293 3.3397 4.7734 8.0007 2.3454 3.1249 3.9993 1.5441 6.2569 5.3506 4.5985 2.8116 3.2423 3.9676 5.7998 6.4493 4.4131 3.6548 15.2423 9.5639 5.8955 2.9909 2.3259 1.0853 4.9916 4.6081 4.5721 5.0453 5.948 8.0634 4.1391 5.1428 8.1184 10.4063 10.2382 4.41 3.7146 7.7234 4.5149 5.1685 3.8632 3.8707 4.0523 3.6891 5.6647 5.0824 4.3813 7.2173 7.4768 6.311 6.3607 7.342 10.2261 4.8153 4.0575 4.0983 3.6704 5.32 5.1522 5.114 4.0522 5.4589 3.2601 4.0689 2.8937 2.9883 2.2325 2.4356 4.4522 8.3272 2.7679 5.5511 7.295 1.6219 5.5945 4.5768 3.7555 3.9646 0.8723 0.34 1.922 2.8504 1.6614 1.738 3.0259 2.6564 3.4663 2.9404 1.4603 1.78 0.9269 3.4811 0.4501 1.3229 0.4172 1.7774 1.6135 0.5851 0.3581 0.7634 1.5707 3.0068 17.8767 3.4158 2.0039 2.9159 0.6401 0.8428 0.439 2.1007 1.1823 0.5935 0.3106 1.1099 0.5241 0.1715 0.8237 1.1944 0.4377 0.2945 1.0195 0.3546 0.3698 0.2615 0.3636 0.6875 0.4385 0.3433 0.2145 0.3372 0.116 0.2058 0.3316 0.5932 0.1886 0.5082 0.1107 0.4953 0.4015 0.2391 0.6054 0.4229 0.3377 0.327 0.3777 0.2348 0.6757 0.4432 1.295 0.1018 0.512 0.2663 0.3547 1.2018 0.1228 1.7655 1.7077 0.4634 1.8849 0.4783 0.3564 0.6065 1.3091 0.8174 1.9077 1.06 0.5382 0.6976 0.435 0.7786 0.6472 0.4175 0.7216 0.3654 1.3273 1.2927 0.9175 0.9811 1.3214 1.2776 1.4105 1.3406 1.6409 1.7053 0.356 0.2067 1.5731 0.8349 0.6418 0.5091 0.2136 0.9677 1.4403 1.4912 0.7851 0.9768 0.9426 0.7944 1.0771 0.5939 1.1677 1.5518 0.9294 0.9411 0.89 1.1972 0.9315 1.4873 1.4889 1.0072 1.1081 1.9595 0.8067 0.9332 1.0331 0.9331 1.0128 0.9356 0.8104 0.2595 0.5267 0.5675 0.6832 0.5152 1.072 0.7149 1.2677 0.3112 1.0526 2.9957 0.478 1.7539 0.2896 12.7848 0.5472 1.1636 1.495 0.5495 0.9927 1.4152 0.8011 1.0944 1.3555 0.5909 0.2033 0.2897 0.2969 2.5266 0.7158 0.4247 0.5108 0.2775 0.4501 0.6613 0.3364 0.3286 0.2684 0.4897 0.3009 0.435 0.4172 0.2038 0.2008 0.1993 0.1133 0.6033 0.1454 0.0782 0.2207 0.4199 0.4676 0.6558 0.6473 0.1964 0.1391 0.164 0.165 0.228 0.1741 0.2 0.1824 0.2004 0.1141 0.1664 0.1386 0.9721 0.4465 0.0794 0.1319 0.6242 0.2111 0.2293 0.2556 0.3222 0.1773 0.1266 0.0943 0.1622 0.2133 0.2805 0.1434 0.1903 0.0263 0.6603 0.2783 0.2314 0.1295 0.1188 0.5338 0.2029 0.1515 0.3159 0.4687 0.3267 0.5737 0.0426 0.7447 0.5447 0.4393 1.4298 0.1776 0.1707 1.9983 0.2229 1.1712 0.1946 0.3355 0.4766 0.3915 0.4787 0.5925 0.6169 0.42 0.8938 0.424 1.0399 0.9144 0.678 0.654 0.4002 2.6566 0.7161 0.6912 0.4638 0.766 0.7165 1.0217 0.3918 1.3635 1.0073 0.1268 0.3852 0.1497 0.4343 0.9068 0.5548 0.8758 0.4838 0.6593 0.6141 0.7483 0.6413 0.3302 0.4625 0.0733 0.075 1.3315 0.3591 0.7803 1.3993 0.4048 0.8905 1.106 0.5283 1.0715 0.6885 1.0165 0.5907 0.7018 0.4249 0.9979 0.6098 0.8452 0.6691 0.4807 0.2945 0.7681 0.9321 1.0044 1.0489 0.7475 1.2468 0.5174 1.0223 0.3714 0.6874 0.739 0.8263 0.654 3.0444 0.4913 0.7853 0.3848 0.4098 0.102 0.7728 0.7458 1.39 0.8055 0.6035 0.0811 0.0811 0.099 0.1993 1.174 0.8613 1.0367 1.0286 1.8926 2.2165 0.7915 0.8123 0.5508 3.3203 0.0701 0.0614 0.1608 0.6149 0.5667 0.9623 0.0287 0.5237 0.4793 0.9553 1.5729 2.2777 0.5988 2.198 1.5247 0.6917 0.4838 0.4802 0.5566 0.0613 0.0716 0.1057 0.0804 1.4588 0.5188 0.2689 0.0637 0.0856 0.1197 0.7334 0.5779 0.557 0.4228 0.6495 0.3578 0.3971 0.4836 0.4677 0.29 0.2109 0.8452 1.5811 0.8131 1.3475 0.5525 2.1404 1.4514 2.6968 1.423 0.4983 0.5399 0.125 0.7948 0.1145 0.1214 0.1825 0.1241 1.5789 1.1914 1.3519 1.4214 0.122 1.4954 3.9341 4.2884 0.3426 0.2482 0.4277 0.9559 2.5563 2.2683 1.7306 1.5601 1.4029 0.7859 1.8292 1.772 2.3167 1.8516 1.1212 1.5537 1.0175 3.286 3.0874 3.2438 2.2938 2.0776 1.9091 3.1711 3.6654 3.3488 4.6244 0.987 0.2228 3.3596 1.047 1.8362 1.2609 2.0278 1.6212 2.7917 2.2149 2.1438 2.4467 1.0659 1.4917 3.649 1.7821 2.8396 2.9684 2.8177 3.097 2.4926 3.8109 2.7569 2.5793 3.9386 2.802 3.6029 2.8591 2.8294 1.8937 3.2961 2.0269 2.3872 2.1355 1.9602 2.7519 2.3109 2.8933 3.1995 3.3887 3.5167 5.6551 2.7407 5.5264 2.8908 2.5786 1.8185 3.0699 1.9222 0.1763 2.7382 2.8165 3.126 1.4953 0.696 3.6235 2.6745 3.3134 3.1259 1.1624 0.0859 0.1986 0.1815 0.2542 0.8325 0.48 1.1464 0.8315 0.9675 0.7861 0.5014 0.6792 0.5015 1.6224 0.0854 0.1026 0.1236 1.3386 1.2982 0.1885 0.0793 0.4672 0.8529 0.0402 0.1356 0.212 0.5715 0.7795 0.4188 0.942 0.2089 1.1712 0.8339 0.097 0.1448 0.1156 0.1562 0.1799 0.0416 0.1028 0.122 0.1833 0.2442 0.1744 0.2575 0.2185 0.3343 0.5716 0.3656 0.1466 0.1953 0.2801 0.0622 0.096 0.0916 0.1082 0.0649 0.1022 0.1148 0.4105 0.3012 0.2671 0.394 0.4554 0.2813 0.2298 0.2484 0.1181 0.1724 0.1794 0.284 0.0693 0.3218 0.1249 0.3246 0.2051 0.1023 0.1206 0.3072 0.1699 0.6626 0.2364 0.1051 3.0216 2.9033 2.8229 6.5289 2.7075 3.1557 3.2984 4.5626 4.5834 3.0537 3.9159 4.938 2.7498 4.9513 3.3277 3.6915 2.4978 3.4455 4.2104 5.9646 2.8768 4.249 6.6813 0.841 0.9296 9.1939 2.811 3.0283 2.0578 5.7728 3.6664 5.6754 6.4483 3.5434 3.4191 3.3385 4.2087 16.3197 2.2806 6.8939 3.5227 3.2868 4.7618 3.3277 5.0975 4.258 3.7682 4.6808 3.5624 4.6712 4.9218 5.4226 5.4353 3.6879 3.0903 3.4516 3.1297 3.1951 1.8682 3.3112 6.4004 3.5235 4.4169 2.719 4.4074 2.5106 5.1426 2.8028 4.7876 2.7302 3.9399 2.4612 0.9825 2.9441 4.0964 4.8577 3.5565 0.8632 6.3616 6.4177 8.3147 4.8115 4.4938 1.5603 0.6377 0.4435 1.1234 0.4404 0.9769 0.697 0.63 0.5006 0.5944 0.8889 0.6792 0.5203 0.5657 0.5155 0.5997 0.6659 0.5561 0.5264 0.8194 0.3535 0.3158 0.9087 0.6328 0.811 0.9286 0.8265 0.5894 0.5801 1.104 0.9199 0.9459 1.1248 0.5588 0.5951 0.7682 0.7682 1.0372 0.8772 0.5203 0.3996 1.3916 0.8144 0.5058 0.6175 1.0885 0.5277 0.663 0.8046 0.9646 1.1618 0.4686 0.5782 0.3356 0.34 0.4298 0.501 0.2127 0.6921 0.362 0.589 0.3353 0.5586 1.2148 0.3651 0.6782 0.8336 0.7325 0.9784 0.7192 0.6057 0.6459 1.2196 0.8763 0.6377 0.3801 0.5366 0.6978 0.881 0.556 0.7995 0.7613 0.9895 0.1471 0.259 0.2261 0.3049 0.2595 0.2251 0.4315 0.2998 0.1104 0.1931 0.1959 0.1682 0.1689 0.097 0.0979 0.091 0.0871 0.145 0.1242 0.1238 0.0454 0.1179 0.11 0.1278 0.1446 0.1982 0.3479 0.1915 0.4617 0.1154 0.1075 0.079 0.1037 0.1375 0.145 0.135 0.1859 0.1335 0.0974 0.0785 0.0824 0.218 0.2591 0.072 0.0681 0.1155 0.0638 0.1064 0.0745 0.0168 0.0681 0.1231 0.0544 0.0622 0.0791 0.0598 0.073 0.056 0.3099 0.3273 0.1729 0.0613 0.139 0.0988 0.0797 0.0891 0.0458 0.09 0.2317 0.2845 0.2804 0.2399 0.2591 0.1181 0.3746 0.2779 0.0934 0.148 0.2569 0.0959 0.49 0.2289 0.087 0.1233 0.3551 0.3589 0.6573 0.5771 0.6393 0.3754 0.3384 0.4793 0.3098 0.3069 0.8876 0.5936 0.2978 0.1685 0.1779 0.442 0.3092 0.2814 0.229 0.1356 0.2599 0.1536 0.0674 0.133 0.204 0.765 0.3072 0.5879 0.1134 0.1475 0.1563 0.2091 0.1445 0.1445 0.1394 0.2061 0.1486 0.0689 0.0943 0.2192 0.3822 0.259 0.1353 0.182 0.1969 0.159 0.2228 0.2598 0.1706 0.2787 0.2938 0.0923 0.0488 0.1506 0.1599 0.1485 0.1633 0.0271 0.5036 0.3022 0.2026 0.2793 0.375 0.1911 0.5347 0.1764 0.2412 0.2889 0.2037 0.3994 0.0771 0.4475 0.623 0.4404 0.3333 0.1615 0.18 0.1901 0.118 0.3788 0.3913 0.0924 0.0646 0.1288 0.1334 0.1959 0.5172 0.2694 0.6041 0.3264 0.2039 0.3952 0.2448 0.2921 0.3885 0.2026 0.0932 0.102 0.2319 0.1726 0.1609 0.1886 0.0301 0.1898 0.1328 0.2047 1.597 0.1982 0.3213 0.3919 0.4522 0.1489 0.1236 0.1445 0.088 0.0716 0.0813 0.0885 0.1241 0.1133 0.1877 0.1223 0.1178 0.1406 0.2043 0.3094 0.1669 0.2725 0.0909 0.2126 0.1713 0.1135 0.2141 0.2033 0.101 0.1526 0.1287 0.6587 0.2492 0.6504 0.0551 0.341 0.2468 0.2187 0.1791 0.1636 0.1367 0.1292 0.1591 0.1001 0.2162 0.1942 0.2581 0.5711 0.4372 0.7955 0.8747 0.164 0.1386 0.3249 0.1422 0.2169 0.281 0.2696 0.1647 2.9072 1.9214 1.9915 1.6615 1.3397 2.1538 2.5839 3.5024 4.0802 4.0288 4.0524 4.3776 4.5426 5.5422 2.4883 1.9964 1.7258 3.0357 3.8865 5.4181 2.5706 4.5037 4.5414 9.1886 5.3738 4.311 2.124 3.9953 3.4597 1.8566 3.2268 3.4257 2.6851 4.0795 3.6027 3.0599 2.5035 1.7267 4.9992 5.5254 2.5343 3.8211 5.0967 5.3283 3.8036 4.5805 3.1452 3.8312 3.5374 5.4146 4.5806 5.7476 3.6478 4.2632 3.928 4.3994 5.1794 8.471 7.8474 3.9055 11.0558 9.7428 4.3139 4.8392 5.8903 2.4277 5.665 2.1595 1.6995 2.0304 2.3195 4.0473 2.3933 2.5543 4.0081 1.2878 2.9388 3.7977 1.6697 3.5756 1.5711 4.6397 2.4039 1.7302 1.6733 0.9258 1.1907 0.9737 1.2099 1.0963 0.9772 1.15 0.5501 1.0966 1.0851 1.328 0.9815 1.7959 1.5431 1.194 1.7168 1.6372 2.2036 1.571 1.4729 1.061 1.1266 0.5396 0.5703 0.7884 0.5455 0.5029 1.5772 1.2352 1.624 1.6239 1.6169 1.1662 1.142 2.0342 0.6605 1.044 1.2221 1.482 2.2558 2.3394 2.7569 1.2062 1.9894 1.6315 1.8604 2.1009 1.6036 1.4152 2.5848 1.5442 0.6774 1.2696 0.7116 0.9752 0.7431 2.6293 3.1174 2.3989 1.2457 2.3569 2.7062 2.4034 1.6916 2.6297 1.1355 1.5397 0.8937 0.9533 2.8504 0.9713 1.1068 1.536 1.259 1.0097 1.3299 1.2084 0.7688 0.86 0.8354 0.806 0.4346 0.6366 0.875 1.2992 0.7071 0.5617 1.0741 0.5886 0.5818 2.4793 0.7001 0.8561 1.0159 0.3951 0.2824 0.277 0.4964 0.3179 0.3297 0.3177 0.2098 0.263 0.167 1.1474 2.9478 0.5261 0.9313 2.4587 2.3584 0.3499 0.3073 0.3386 0.213 0.3652 0.7197 0.2959 0.4254 0.3223 1.1088 0.1806 0.3262 0.2041 0.2823 1.028 0.5517 0.9689 0.3527 0.4896 0.5008 0.3984 1.1119 0.6186 0.3477 1.4619 0.3965 0.4132 0.4655 0.4101 0.3235 0.5647 0.7489 1.471 0.2724 0.2552 0.2388 0.4058 0.3929 0.7022 1.0572 1.3373 2.1419 1.233 1.6059 1.7545 2.4004 0.8714 0.4302 3.3564 1.2277 1.2671 1.3378 1.0578 0.5686 0.1331 0.2525 0.2184 0.4405 0.2535 0.3089 0.4472 0.3387 0.3454 0.3201 0.4844 0.5659 0.3033 0.367 0.1096 0.1504 0.1562 0.4587 0.4201 0.3889 0.0752 0.5166 0.4209 0.1298 0.3011 0.3088 0.3395 0.3174 0.3573 0.3282 0.2919 0.5056 0.613 0.1497 0.1477 0.138 0.2327 0.2479 0.2443 0.0779 0.1617 0.2526 0.3193 0.2979 0.3817 0.3291 0.1452 0.3944 0.3059 0.379 0.4824 0.545 0.0572 0.0683 0.0563 0.0738 0.0609 0.0618 0.0743 0.3164 0.8593 0.4398 0.3388 0.1726 0.3902 0.1334 0.4744 0.0972 0.2351 0.2238 0.3595 0.1037 0.4376 0.3833 0.4085 0.3483 0.0634 0.4323 0.1311 0.1061 0.4748 0.3416 0.0733 0.3257 0.8323 0.4872 0.2898 0.7987 1.0241 3.6954 0.7766 1.0033 0.7272 2.3956 2.896 0.9023 6.2993 2.7544 1.0564 0.2474 3.8451 4.9875 6.4651 1.4945 4.2565 4.7249 4.3572 3.6146 1.6131 0.9596 0.7211 3.582 5.5857 4.5178 5.6381 5.8817 4.8603 5.8854 3.8818 4.7859 1.2741 5.59 9.6595 3.7336 4.5958 8.1175 3.6355 1.8365 2.4733 4.5088 4.4712 1.5712 3.6893 3.2489 2.8625 6.5294 3.6737 1.7188 1.1828 1.8079 1.2127 4.6899 2.3232 8.6894 2.2683 2.0862 3.5592 5.8313 0.0781 3.9015 0.2111 0.5062 0.5437 0.7311 3.3736 1.139 2.061 4.1726 0.3303 5.0917 2.5941 2.9542 3.2342 0.9806 2.2849 3.9942 0.4958 1.6191 0.3429 0.6184 0.7462 0.276 0.9101 1.4102 0.1974 0.3933 0.9967 0.2491 1.1106 0.9244 1.21 1.1191 1.3995 0.9301 0.862 0.4454 1.4452 0.5552 0.4902 0.7063 0.9259 0.7217 0.3811 0.3901 1.6488 0.1964 0.2203 0.3621 0.3805 0.2015 0.4273 0.4482 0.2977 0.3631 0.29 0.078 0.1724 0.2936 0.3721 0.1107 0.1055 0.1352 0.1764 0.2144 0.1462 0.0828 0.1548 0.2637 0.0707 0.1251 0.1418 0.1842 0.1075 0.1966 0.3108 0.6169 0.3349 0.6894 0.2027 0.9055 0.516 2.0281 0.4347 0.509 0.3382 0.4563 0.7535 0.2401 0.3195 0.3556 0.3489 0.9078 0.1409 0.702 0.2952 0.2105 0.5968 0.2071 0.2093 0.4509 0.544 0.5299 0.2742 0.9788 0.9794 0.4083 1.0213 0.6714 0.3514 0.3502 0.3929 1.0443 0.285 0.708 0.7498 0.3143 0.8158 0.7635 0.2398 0.4876 0.8334 0.4692 0.2482 0.3893 0.6482 0.4382 0.3484 1.0501 0.2296 0.276 0.4785 0.2981 0.7859 0.5025 0.7144 0.6363 0.3302 0.1428 0.3783 0.521 0.5452 0.5562 0.3398 0.2392 0.5673 0.594 0.2847 0.3957 0.864 0.9495 0.403 0.2485 0.5036 0.2967 0.2778 0.4635 0.2026 0.7355 0.7297 0.3143 0.7647 0.293 0.5479 0.2185 0.2304 0.1744 0.289 0.4981 0.4354 0.3907 1.1028 0.8574 0.7551 0.4617 0.3681 0.6752 0.6242 0.3288 0.3991 0.4426 0.6627 0.5119 0.1129 0.2072 0.1539 0.1486 0.2794 0.2362 0.3565 0.2785 0.1915 0.1638 0.1752 0.1715 0.3222 0.5231 0.2039 0.1781 0.1756 0.5553 0.5342 0.3607 0.13 0.3783 0.3289 0.1944 0.2023 0.5024 0.2815 0.1624 0.314 0.1539 0.3015 0.3081 0.2732 0.1577 0.1568 0.1739 0.1992 0.2817 0.2495 0.5455 0.2065 0.2836 0.2635 0.2217 0.3598 0.3042 0.3116 0.337 0.2411 0.2051 0.261 0.3219 0.3708 0.1365 0.4259 0.3567 0.4133 0.642 0.3585 0.3619 0.6996 0.4661 0.2673 0.1709 0.3676 0.2066 0.3549 0.1695 0.2041 0.2161 0.4073 0.1868 0.1662 0.1222 0.4199 0.2516 0.2306 0.1832 0.4342 0.1749 0.371 0.3372 0.2423 1.6067 1.034 1.5121 4.1744 2.001 2.8673 3.677 3.573 2.7468 0.9919 1.7931 4.0122 1.5228 1.2634 0.6817 0.5683 0.4981 1.2666 1.1414 0.4234 0.3292 0.6099 0.5876 0.3326 2.0129 2.014 3.7209 0.9836 1.0201 0.195 0.1887 0.2411 0.3165 0.2379 0.2261 0.2435 0.2932 0.1315 0.1475 0.1163 0.2904 0.3622 0.5092 0.0874 0.0878 0.1214 0.2005 0.3199 0.0463 0.0672 0.1117 0.2613 0.3741 0.1672 0.5181 0.1727 0.1196 0.1302 0.7485 0.347 0.332 0.1168 0.2283 0.6722 0.2797 0.1532 0.1642 0.2671 0.9708 0.2865 0.8332 0.4114 0.3672 0.4635 0.4899 1.7572 0.0787 1.5642 1.0271 0.8458 0.4851 1.1199 0.2163 2.2222 0.7082 1.3342 0.2807 2.1692 2.2203 1.1141 1.55 1.3187 0.9604 1.2683 0.5603 1.8471 0.3771 1.7447 0.4643 1.4452 1.2236 1.1027 0.4196 1.0143 0.8391 0.3062 0.0743 0.1774 0.8629 0.525 0.9524 2.6419 0.7723 0.4121 0.4027 0.2456 0.5819 0.8505 0.8514 0.8581 0.4307 0.0439 0.3805 0.8849 0.2296 0.2965 0.6311 0.6822 0.3579 1.6279 0.4047 0.8183 0.5453 0.1708 0.3674 0.6846 0.6061 1.1499 0.4779 0.8081 0.4359 1.0025 1.1022 0.175 0.2868 0.4462 0.2799 0.333 0.4519 0.0802 0.8471 1.0436 0.8641 1.0674 2.2629 1.5264 1.684 0.8461 0.7577 0.5198 0.1689 0.3601 0.0943 0.4948 0.3303 0.8811 1.7586 0.3961 0.4408 0.5643 1.7248 0.78 0.276 0.2218 0.6062 0.6094 0.3253 0.8034 0.1687 0.7471 0.9585 0.9515 1.8099 0.4444 0.422 0.63 0.8527 0.407 0.2465 0.598 0.2272 0.2721 2.2939 0.6044 0.3106 1.2186 3.1805 1.7892 2.0761 0.2548 1.3512 1.5512 1.232 4.1877 2.3829 0.3515 0.9394 1.0204 0.7983 0.5224 1.7826 0.6954 1.4987 0.285 0.6793 0.2212 0.3791 0.186 1.7035 0.2528 0.2398 0.4384 0.4032 0.244 1.0526 0.607 0.231 0.4021 2.3953 3.5309 0.9638 1.1783 0.4106 1.1555 1.319 0.8609 1.064 0.5059 0.4174 0.283 0.9035 0.8217 0.586 0.6719 1.3825 0.6005 1.0639 0.7548 0.5224 0.3303 0.5419 0.342 0.2246 2.0138 0.6096 0.7136 0.6395 0.5341 5.8807 0.7185 0.4752 0.3933 0.2134 0.866 0.2079 0.5768 0.3163 0.2972 0.4997 0.2168 0.3556 0.164 1.0007 0.7699 0.859 0.5178 5.8317 1.2192 0.2282 0.4674 0.333 0.241 0.272 0.1964 0.2567 0.339 0.3312 0.4784 0.2389 0.3353 0.2893 0.2843 0.2988 0.4234 0.3839 0.586 0.5515 0.7493 0.5001 0.2899 0.5646 0.3773 0.4266 0.6382 0.6387 0.4101 0.9256 0.1945 0.8386 0.3161 0.1593 0.6341 0.5438 0.9618 0.7432 0.9408 1.3723 0.3026 1.4086 0.4357 0.3114 0.7012 1.3661 0.8162 0.5463 1.2185 1.3507 0.4742 0.5919 0.8878 0.2653 0.3739 0.7203 0.5934 1.1197 0.1725 0.7958 0.5629 0.7597 0.8186 0.4732 1.0509 0.6403 0.5143 0.484 0.794 0.2822 0.2888 1.5739 0.2357 0.2218 0.2611 0.3854 0.6125 0.8275 0.6992 1.0927 0.8789 0.9834 1.0422 0.6556 1.2049 0.4645 0.4186 0.4315 0.498 0.9348 0.8886 0.4549 1.0881 0.4794 0.4905 0.7618 0.409 0.507 0.3131 0.5106 0.4453 0.3886 0.3035 1.2547 0.5691 0.6165 0.1625 0.9298 0.6276 1.1794 1.3133 1.6928 0.8023 1.4278 0.9377 0.6795 0.8821 0.8802 1.1228 0.889 1.7899 0.3302 0.7403 1.1246 1.2152 1.6465 1.4701 0.8898 1.1052 1.0562 1.2763 2.1694 1.4483 1.8325 1.6175 0.9994 1.3628 2.3444 2.5913 0.5859 1.4894 0.838 0.9545 1.2198 1.6637 2.7676 5.1686 0.4892 4.3185 3.6996 0.8074 2.7051 1.5235 1.2844 0.7032 1.985 1.8709 1.4887 0.8722 1.3938 2.0368 0.8205 2.4261 1.4665 1.3422 0.4851 0.3867 0.1432 0.5933 0.6497 0.7043 0.6142 0.2796 0.7521 0.8355 0.1155 0.6148 0.2939 1.4085 0.8002 0.5069 0.5749 0.6841 0.4844 0.8453 2.843 0.8753 0.7682 1.5704 1.9497 0.8633 0.4185 1.8312 2.0165 2.4466 3.1519 0.1327 0.9711 1.1638 0.8066 0.5732 0.3272 1.2473 0.4856 0.9732 0.2514 0.3243 0.435 0.5773 0.0271 0.4786 0.2577 0.8582 0.3485 0.2133 0.1258 0.2567 0.346 0.4889 0.2887 0.0873 1.7576 0.7932 1.1426 0.2555 0.7509 1.451 1.3495 1.3397 1.2678 0.7716 1.3512 1.1639 0.9812 1.698 0.2886 0.2379 1.7636 1.001 0.9363 0.9722 0.3419 1.0546 1.3035 1.6504 1.0321 1.1282 0.7533 0.7651 1.2807 0.6546 0.3772 0.2889 0.3324 0.441 0.5392 0.3652 0.3059 0.5429 0.7372 0.4566 0.5716 1.067 0.6809 0.4136 0.5352 2.0451 0.6335 0.4063 1.0924 0.6428 0.4782 0.2606 0.7232 0.4958 0.6571 0.6687 0.769 0.5427 0.9043 0.3234 0.9923 1.655 0.3435 0.4578 0.4728 0.9938 0.34 1.675 0.3191 0.9298 1.0094 0.9301 0.4792 0.85 0.7033 1.0799 0.849 1.7151 0.7196 0.5731 0.718 0.673 0.5857 0.2137 0.7853 0.3017 0.1673 1.0776 0.762 1.4129 0.4607 0.6712 0.7207 0.282 2.317 0.9913 0.6532 0.3628 0.2773 0.2042 0.5723 0.5698 0.1392 0.0554 0.325 0.3506 0.1236 0.3047 0.2857 3.1132 0.7147 0.6365 0.9797 0.2245 0.7088 0.6302 0.1474 0.6681 1.4309 0.3327 0.387 0.2146 0.2498 0.2481 0.2891 0.4647 0.136 0.2991 0.1535 0.3252 0.9939 0.175 0.1162 0.1742 0.1222 0.2832 0.3839 0.2978 0.3756 0.1966 0.2675 0.0141 0.8365 0.5948 0.1988 0.3234 0.2338 0.4661 0.9369 0.163 0.3635 0.1986 0.4285 0.2987 0.2876 0.2325 0.8095 0.8389 0.4582 0.6754 0.2681 0.6902 0.5328 0.3749 0.8128 0.4355 0.2071 0.2804 0.2487 0.1101 0.2412 0.2182 0.406 0.255 0.1558 0.3168 0.7248 0.1854 0.2616 0.2468 0.2232 0.2252 1.1451 1.2718 1.2086 1.22 0.489 0.771 0.857 0.7054 0.2806 0.1092 0.3364 0.3142 1.0999 0.171 0.6179 0.1271 0.4557 0.1748 0.353 0.3592 0.2103 0.1351 0.6775 0.1538 0.9928 0.2228 0.3205 0.7784 0.3376 0.3508 0.4074 0.1841 0.8705 0.5124 0.4755 0.8202 0.166 0.1946 0.1102 0.1575 0.1616 0.1369 1.8273 0.609 0.6002 0.667 0.8306 1.9923 0.6116 0.5237 0.606 1.3851 0.373 0.5177 0.5549 0.3453 0.5259 1.1151 0.6108 0.5521 0.3394 0.528 0.2856 0.8307 0.4349 0.7048 0.1893 0.1445 0.1776 0.2404 0.0743 0.713 0.323 0.5896 0.3361 0.3514 0.5261 0.519 0.6802 0.3356 0.3074 0.2288 0.1429 0.3621 0.2169 0.1985 0.2822 0.0736 0.2289 0.3173 0.159 0.3532 0.4118 0.4402 0.5217 0.6807 0.2858 0.4192 0.3804 0.2397 0.3865 0.5332 0.4172 0.4668 0.4427 0.167 0.4017 0.4991 0.3629 0.3023 0.0726 0.1377 0.0652 0.3765 0.6942 0.1834 0.0846 0.1181 0.0893 0.4014 0.6937 0.4933 0.749 0.3568 0.9564 0.1838 0.7862 0.3122 0.0757 0.3539 0.4392 0.3324 0.5132 0.0648 0.5621 0.1384 0.2599 0.2959 0.1178 0.1665 0.7687 0.6937 0.1593 0.295 0.1619 0.5757 0.4057 0.3363 0.556 0.6662 1.0827 0.5577 0.8318 1.1226 1.2804 0.8674 1.1974 0.8977 1.0071 0.625 0.9873 1.5951 0.3821 0.6456 0.4797 0.5719 0.4168 0.5062 0.4553 0.4172 0.3311 0.6575 0.6689 0.1516 0.4062 0.6169 1.7178 0.6198 0.7411 0.1797 0.2462 0.3659 0.3019 0.1707 0.3197 0.5781 0.4144 0.4897 0.2606 0.2666 0.2437 0.5455 0.2963 0.1322 0.2977 0.186 0.183 0.5221 0.3513 0.1629 0.3003 0.204 0.1149 0.5048 0.2461 0.4835 0.194 0.2772 0.1051 0.7883 0.5689 0.189 0.4244 0.3901 0.3531 0.6506 0.2456 0.6701 0.7114 0.9011 0.6021 0.1358 0.263 1.1717 0.7331 0.4501 0.4607 0.2401 0.6338 0.2878 0.4436 0.6088 0.3139 0.2135 0.3389 0.2915 0.328 0.9678 0.5981 0.4578 0.373 0.3111 0.2769 0.3723 0.2949 0.3157 0.1068 0.3971 0.2665 1.0935 0.1739 0.1546 0.2315 0.5476 0.1359 0.1026 0.1234 0.4968 0.3308 0.3624 0.2746 0.6094 0.5745 0.9057 0.787 0.4484 0.4828 0.6655 0.5184 0.6586 0.3923 0.2884 0.2728 0.279 0.4425 0.4463 0.4522 0.3303 0.5278 0.279 0.3366 0.9774 0.3738 0.4988 0.2473 0.2364 0.2384 0.1866 0.3178 0.2544 0.1541 0.4444 0.462 0.0888 0.1043 0.2223 0.6591 0.5038 0.2845 0.5606 0.5707 0.2574 0.3855 0.4712 0.4185 0.4573 0.3177 0.3692 0.6262 0.1222 0.4056 0.3593 0.2315 0.4219 0.4306 0.478 1.0501 0.6228 0.4893 0.2744 0.3231 0.5472 1.8518 1.2846 0.9104 0.5264 0.5907 3.5023 1.731 1.1035 0.5468 0.548 0.3042 0.837 0.7784 0.4651 0.1073 0.3211 0.5884 2.3713 0.4311 0.7546 1.6706 0.522 0.333 0.0828 0.0966 0.1765 0.1787 0.0979 0.1078 0.1363 0.2623 0.1043 0.1611 0.0887 1.9378 0.2305 0.7392 0.6925 0.7446 0.14 1.657 1.4243 1.4882 1.194 1.7102 1.1391 1.0176 1.0732 1.3963 1.1467 0.7304 1.9009 0.1367 0.4964 0.2602 0.1957 0.1556 0.449 0.667 0.1356 0.1641 0.5047 0.1554 0.2838 0.2915 0.0691 0.2312 0.3771 0.5238 0.2733 0.0773 0.1239 0.1524 0.1416 0.2779 0.3626 0.3071 0.2049 0.4011 0.3686 0.2133 0.431 0.4045 0.4697 0.3812 0.2334 1.8862 0.2348 0.2889 0.601 0.1002 0.0367 0.0374 0.5808 0.3172 0.2833 0.1505 0.2447 0.2731 0.292 0.1751 0.2878 0.2159 0.3193 1.8705 1.1758 0.3038 0.1017 0.1221 0.5008 0.0633 0.1638 0.4385 0.1893 0.2481 0.1176 0.0697 0.4826 0.1165 0.4857 0.4432 0.2156 0.1658 0.2712 0.1235 0.3525 0.6032 0.65 0.1505 0.1706 0.2561 0.542 0.8578 0.4278 0.3203 3.3041 0.348 0.2064 0.1401 0.1565 2.8427 1.1562 0.8873 1.7692 0.5714 1.8258 0.6242 1.962 0.6254 0.6896 0.3295 0.467 0.4781 0.1515 0.1709 0.2867 1.3247 0.4385 1.6004 0.2982 0.0922 0.1843 0.2146 0.1376 0.3691 0.2965 0.4262 0.1937 0.1473 0.1728 0.1939 0.208 0.2754 0.3372 0.1375 0.1379 0.1789 0.3426 0.3114 0.2657 0.0524 0.2166 0.1147 0.0875 0.1429 0.1387 0.3099 0.1713 0.9983 0.1164 0.1547 0.2825 0.2195 0.0551 0.1428 0.0919 0.1583 0.1552 0.0597 0.0617 0.2153 0.1664 0.2499 0.0702 0.1062 0.1578 0.2766 0.3046 0.1774 0.0556 0.1853 0.2444 0.0802 0.0828 0.098 0.1138 0.0713 0.1033 0.0759 0.3596 0.2764 0.2102 0.1635 0.1222 0.1281 0.1341 0.0514 0.1499 0.1203 0.6739 0.5788 0.1244 0.268 0.375 0.3547 0.1897 0.0401 0.128 0.0674 0.1014 0.3366 0.5403 0.071 1.1247 1.2163 0.9441 1.2008 1.1832 0.6813 1.0616 1.1744 1.2831 0.6243 0.9535 1.5742 0.6207 1.7598 1.0487 1.0761 0.6055 1.2373 1.1597 0.7096 0.5738 1.0043 2.0484 2.5409 0.4745 0.3301 1.0591 0.6191 1.0471 0.2715 0.4666 0.7635 0.8637 0.8288 0.8303 0.7781 0.9076 0.2994 0.9729 0.3549 0.8997 1.0344 1.2251 0.7104 0.6252 0.2979 0.7607 1.2388 0.547 0.707 1.0211 0.8931 0.451 1.3119 0.2067 0.2909 0.2696 0.3356 0.434 1.2597 2.3116 0.7831 0.7174 0.517 1.079 0.8051 0.9611 0.7272 0.8404 0.8359 0.7721 0.467 0.469 0.7291 1.4346 0.5988 0.4325 0.9248 0.6011 0.5714 0.772 0.7771 0.2574 0.0994 0.5837 0.4656 0.0826 0.6027 0.3721 0.5889 0.194 0.965 0.6531 0.1718 0.4402 0.2744 0.0518 0.2558 0.3154 0.5653 0.1344 0.1292 0.2502 0.5558 0.1147 0.075 0.1076 0.4002 0.2084 0.4052 0.6477 0.3901 0.8504 1.1146 0.9378 0.3202 1.2214 0.6746 0.8603 0.9371 0.3349 0.1978 0.2325 0.9686 1.6788 1.5649 0.6838 0.6069 1.1138 1.2026 0.4177 0.5575 0.6252 0.5445 0.2941 0.3927 0.2919 0.779 0.5774 0.6579 0.5978 1.0224 0.5557 0.0843 0.2853 0.1183 0.5284 0.4458 1.3539 0.2915 0.7988 0.2756 0.7717 0.3367 1.6237 1.2261 0.8981 0.741 0.4982 0.7367 0.5004 0.797 0.1962 0.4447 0.4228 0.6066 0.2789 0.1807 0.2641 0.1234 0.4896 0.4497 0.6092 0.3782 0.2064 0.4424 0.5701 0.5886 0.3229 0.2552 0.1827 0.1986 0.2474 0.4568 0.4392 0.1537 0.117 0.3162 0.281 0.1054 0.187 0.1918 0.3334 0.4387 1.4068 0.118 0.2347 0.172 0.1724 0.0966 0.1014 0.1831 0.1994 0.109 0.0738 0.1244 0.2669 0.2812 0.3327 0.0719 0.0955 0.0816 0.2435 0.2585 0.1418 0.0749 0.152 0.2841 0.1452 0.1091 0.2211 0.1943 0.1277 0.1587 0.1374 1.0138 0.2749 0.2132 0.1888 0.101 0.2771 0.2986 0.1412 0.3369 0.214 0.5037 0.4329 0.0658 0.1788 0.2388 0.4676 0.3017 0.1776 0.1824 0.3194 0.125 0.2908 0.3488 0.1505 0.2718 0.1552 0.1933 0.1356 0.4484 0.5028 0.5029 0.3175 0.2598 0.1953 0.1644 0.2351 0.4029 0.2259 0.4875 0.2104 0.4002 0.2267 0.2169 0.1939 0.109 0.1818 0.176 0.0563 0.1377 0.1384 0.2874 0.1937 0.4037 0.2648 0.2741 0.5744 0.2597 0.424 0.475 0.2638 0.3269 0.1481 0.0499 0.107 0.131 0.3431 0.3761 0.1626 0.1436 0.2036 0.1894 0.2068 0.3422 0.1114 0.2012 0.4382 0.0511 0.0617 0.0766 0.078 0.0633 0.0937 0.1828 0.6596 0.3429 0.2631 0.14 0.3552 0.2417 0.1646 0.24 0.376 0.6093 0.2186 0.5152 0.0932 0.1847 0.3334 0.3099 0.3739 0.0589 0.1138 0.0938 0.0946 0.2343 0.392 0.0807 0.6927 0.4198 0.3543 0.1961 0.5208 0.5534 0.8148 0.4928 0.3477 0.1788 0.3822 0.4535 0.5102 0.3981 0.5414 0.5637 0.3538 0.5644 0.513 0.3266 0.4962 0.2764 0.4076 0.2199 0.3073 0.2751 0.513 0.1773 0.4445 0.2337 0.5365 0.7776 0.6662 0.728 0.6253 0.5998 0.6366 0.4278 0.1152 0.3983 0.4148 0.4614 0.5512 0.4226 0.3356 0.2719 0.5222 0.6988 0.2835 0.23 0.5176 0.436 0.3195 0.4452 0.3829 0.2138 0.106 0.1777 0.2646 0.6269 0.4014 0.4334 0.5881 0.4707 0.6512 0.433 0.3726 0.2971 0.4244 0.4464 0.39 0.2343 0.2115 0.4265 0.3522 0.3779 0.3284 0.3283 0.4044 0.1605 0.371 0.4349 0.2192 0.6702 0.4862 0.5123 0.1874 0.4909 0.64 0.6925 0.6406 0.557 0.2815 0.6009 0.5242 0.5489 0.9241 0.353 0.5129 0.2274 0.5842 0.5387 0.3224 0.1294 0.2255 0.6146 0.2178 0.6422 0.2804 0.7493 0.2791 1.0793 0.212 0.4626 0.475 0.4709 0.3082 0.3776 0.6639 0.3516 0.3656 0.3223 0.2884 0.321 0.443 0.328 0.1473 0.1099 0.2644 0.4084 0.5561 0.1692 0.1556 0.2954 0.3555 0.1937 0.1516 0.3877 0.2706 0.2113 0.3086 0.2179 0.6232 0.3526 0.4254 0.1568 0.2416 0.4872 0.3353 0.199 0.2783 0.4622 0.497 0.5933 0.1201 0.1365 0.3849 0.341 0.4234 0.1777 0.364 0.4301 0.1608 0.348 0.3754 0.2088 0.6159 0.4437 0.7963 0.3137 0.7425 0.8828 0.5929 0.9545 0.4899 0.4708 0.3499 0.3344 0.8237 0.184 0.8199 0.6005 2.0301 0.8384 0.7693 0.4386 0.7141 0.5861 0.2411 0.0724 0.1376 0.1413 0.3711 0.4669 0.4645 0.7788 0.8054 0.7138 0.5468 1.0127 0.5627 0.9807 0.5403 0.0796 0.1556 0.1704 0.7408 1.0662 0.6598 1.2107 0.4975 0.892 1.2237 0.3285 0.8656 0.8772 0.6793 0.4763 0.1352 0.1148 0.1918 0.2736 0.5809 0.1863 0.9129 0.4615 0.1012 0.5354 0.6996 0.5362 0.323 0.4262 0.3783 0.9965 0.7145 0.3989 0.7503 0.813 0.8313 0.6365 0.427 0.8944 0.1172 0.1253 0.3175 0.1381 0.5184 0.3097 0.3385 0.7022 0.3027 0.7624 1.0808 0.5868 0.5313 0.5514 0.5884 0.7522 0.5464 1.4627 0.7923 0.5981 0.3618 0.1873 0.3357 0.2179 0.5087 0.4882 0.5211 0.0941 0.2591 0.196 0.5072 0.6516 0.4672 2.3409 0.5418 0.5863 0.267 0.4665 0.1538 0.2961 0.0647 0.3987 0.2685 0.051 0.2976 0.0867 0.0823 0.5986 0.1815 0.286 0.6682 0.7055 0.1993 0.3091 0.7432 0.7273 0.5204 0.7325 0.4206 0.5111 0.4943 0.6654 0.5185 0.6053 0.5224 0.3728 0.4255 0.2938 0.4097 0.4569 0.9068 0.1628 0.1057 0.2677 0.5148 0.2647 0.3491 0.2193 0.4003 0.43 0.5043 0.6518 0.2231 0.3809 0.2579 0.2523 0.2301 0.3578 0.1902 0.3443 1.019 0.6889 0.5438 0.2731 0.6485 0.8493 0.4833 0.3815 0.5545 0.5427 0.5078 0.4117 0.3372 1.8277 1.3488 1.0331 0.7549 2.1875 2.1354 0.9826 0.9592 1.6006 1.1429 1.343 0.3839 0.3305 0.3769 0.5382 0.3114 0.702 0.8898 0.332 0.5537 0.5198 2.2413 1.0849 0.5758 0.2681 0.6446 0.769 0.882 0.8672 0.8877 0.5585 2.008 0.6784 1.0398 0.7061 1.3558 0.6829 0.982 0.5207 0.8105 0.8662 0.4425 0.4288 0.3418 0.6941 0.4261 0.5605 0.405 0.8094 0.9883 0.9644 0.4172 1.0979 0.3399 1.0678 0.8171 0.8842 0.9642 0.392 0.472 0.5734 0.4864 0.5419 0.5814 0.6765 0.3554 0.5306 0.8395 0.3967 0.5504 0.6245 0.539 0.3446 0.1229 0.6744 0.3909 0.575 0.4075 0.7207 0.3885 0.4296 0.3592 0.2173 0.1565 1.0781 1.0146 0.6385 0.6127 0.5563 0.3907 0.3767 0.3367 0.0946 1.3739 0.9146 0.3087 0.3893 0.3853 0.3675 0.4389 0.5301 0.507 0.3938 0.5906 0.6665 0.7382 0.5356 0.3967 0.5878 0.2676 0.5927 0.4823 0.399 0.6462 0.6815 0.3309 0.689 0.6141 2.0588 0.5797 0.3108 0.2458 0.2447 0.4371 0.4317 0.391 0.5554 0.9172 0.1479 0.5171 0.1021 0.1203 0.748 0.4701 0.5642 0.7909 0.2453 0.6287 0.5146 0.4969 0.529 0.0474 0.4916 0.5452 0.4645 0.2971 0.389 1.1934 0.2931 0.4042 0.6715 0.446 0.4173 0.7633 0.5668 0.6704 0.3543 0.6949 0.4088 0.811 0.7884 0.7044 0.6239 0.4334 0.4017 0.3552 0.8566 0.5783 0.3917 0.3526 0.8091 0.7236 0.3072 0.2081 0.9646 0.6412 1.168 1.1308 0.4508 0.4974 0.6187 0.3874 0.0661 0.2922 0.1802 0.1389 0.25 0.5723 0.4451 0.263 0.1438 0.4109 0.1922 0.3625 0.7494 1.1533 0.272 0.4391 0.306 0.4857 0.524 0.7672 0.6252 0.2639 0.3057 0.4924 0.8917 0.1987 0.7206 0.1857 0.7044 0.1473 1.0555 0.8165 0.3261 1.0793 0.8464 1.0262 1.0963 0.8698 0.3297 0.7274 0.8384 1.0521 0.0135 0.3265 0.6031 0.7981 0.3537 0.563 0.8867 0.6505 0.3796 0.6913 0.6042 0.336 0.7983 0.6032 0.6236 0.5829 0.4832 0.4965 0.5656 0.5993 0.384 0.4925 0.3508 0.2588 0.2354 0.7638 0.364 0.5137 1.0617 0.6191 0.6105 0.3688 0.567 0.9813 0.8906 1.7371 0.3333 0.9439 0.724 0.4884 0.7229 1.0283 0.5571 0.7117 0.6454 0.7677 0.8943 0.9821 0.4105 0.5638 0.6844 0.6107 0.6338 0.6752 0.5673 0.3529 0.3558 0.6062 0.4478 0.3651 0.6035 0.5016 0.8355 0.246 0.4702 0.3121 0.2521 0.4539 0.3937 0.2056 0.1887 0.3769 0.2684 0.4949 0.7857 0.7385 0.5506 0.8546 0.3182 0.6857 0.6109 1.1778 0.7388 0.2736 1.3258 0.5686 0.5172 0.5405 0.3516 0.5264 0.5055 0.7168 0.9271 0.3809 0.7223 0.1086 0.0791 0.1325 0.0762 0.2634 0.1998 0.2618 0.2416 0.1956 0.1835 0.1854 0.2224 0.1977 0.2496 0.0573 0.0321 0.1516 0.2257 0.2013 0.2901 0.0244 0.2606 0.1833 0.0919 0.1591 0.0963 0.2953 0.182 0.3452 0.164 0.1295 0.1657 0.1834 0.0829 0.1231 0.0984 0.1238 0.0422 0.0801 0.1172 0.1286 0.1278 0.1625 0.1965 0.2137 0.2109 0.1881 0.289 0.2288 0.1011 0.1555 0.2545 0.0622 0.0742 0.0601 0.054 0.061 0.0458 0.269 0.3937 0.3306 0.2033 0.2768 0.2328 0.2706 0.0669 0.1626 0.0966 0.1083 0.2106 0.15 0.1885 0.2592 0.1503 3.1669 0.1263 0.1153 0.1432 0.308 0.1289 0.3317 0.1976 0.0954 0.709 0.7568 1.6148 0.2946 1.3611 1.4371 1.2322 2.4027 1.4744 1.4201 3.0984 2.173 2.0765 1.1787 0.2464 0.2883 0.8632 0.661 0.6018 0.9334 0.1674 0.807 0.9895 0.6875 3.3788 1.3674 3.7398 1.4083 1.5656 0.8839 0.6443 1.0275 0.9286 0.5532 1.632 1.119 0.6257 0.472 1.1901 0.3384 0.779 0.4357 0.3042 0.7111 0.3997 0.4852 0.5675 1.4792 1.006 1.1904 0.6104 0.5664 1.1184 0.6254 1.2173 1.2665 1.0586 0.8854 1.5859 1.6483 1.9841 0.879 1.2832 1.123 2.1621 0.8632 1.2845 0.7485 0.584 1.1522 0.8037 0.8374 0.8649 1.1661 2.2918 0.6296 1.2712 0.855 0.6796 1.8068 0.4517 1.4689 0.5618 0.6218 1.0182 0.9064 0.691 1.0154 1.1154 1.0097 0.7234 0.6088 0.7691 0.786 0.8071 0.879 0.5648 0.3235 0.5527 1.5894 0.7038 0.6294 0.4883 1.2935 1.0534 1.2031 0.5685 0.5988 0.3171 0.5742 0.7627 1.4712 0.4642 0.4792 0.522 0.4288 0.3399 0.7555 0.7681 0.5373 0.1696 0.5967 0.3292 1.2802 0.8448 0.7103 0.7757 0.6567 0.8267 1.2477 0.894 1.0567 0.7244 0.7867 0.6157 0.5776 0.7551 0.5037 0.7241 0.7958 0.6298 1.5848 0.7066 1.1038 1.1829 0.3321 1.1256 1.1821 0.9637 0.7696 1.4801 0.4659 1.4842 1.6917 1.3572 0.8692 1.8357 0.7879 1.3109 1.0385 0.5169 0.6249 0.778 0.9079 0.8577 0.7943 0.2013 0.1619 0.1394 0.2517 0.3298 0.3301 0.2666 0.1996 0.175 0.1845 0.2881 0.2712 0.1707 0.1002 0.2026 0.1339 0.3012 0.2895 0.2645 0.1978 0.1467 0.1715 0.0871 0.0678 0.1522 0.2268 0.3157 0.183 0.2651 0.3054 0.2608 0.1726 0.1888 0.2153 0.0872 0.2209 0.2487 0.132 0.0674 0.1079 0.2532 0.1964 0.2538 0.2173 0.3591 0.1702 0.2943 0.3048 0.1908 0.1143 0.2602 0.1889 0.0705 0.117 0.0902 0.0966 0.1052 0.081 0.4503 0.2709 0.2285 0.0952 0.2042 0.1525 0.2451 0.1986 0.1877 0.255 0.1614 0.19 0.2309 0.2482 0.1875 0.1532 0.3065 0.2113 0.0546 0.1366 0.1567 0.0851 0.2882 0.4364 0.0829 0.0766 0.1207 0.0775 0.0881 0.4076 0.4562 0.5055 0.2551 0.1949 0.2259 0.2249 0.2833 0.332 0.1202 0.0805 0.0926 0.3378 0.1606 0.1477 0.1483 0.1129 0.1164 0.097 0.0592 0.1973 0.1839 0.3956 0.224 0.4847 0.1931 0.2287 0.2607 0.142 0.071 0.0764 0.0901 0.3418 0.1214 0.0733 0.0489 0.2208 0.2171 0.2148 0.3242 0.1037 0.2309 0.4125 0.252 0.3241 0.1855 0.235 0.1443 0.2647 0.3056 0.2418 0.1529 0.2992 0.2793 0.439 0.5088 0.1229 0.1255 0.2279 0.6958 0.2745 0.1296 0.3221 0.2603 0.1523 0.1342 0.1194 0.6008 0.382 0.2712 0.3961 0.1297 0.2514 0.1951 0.3 0.1371 0.2453 0.3236 0.2258 0.6725 0.4966 0.7956 0.4281 0.7391 0.4917 0.3844 0.2928 0.4176 0.2473 0.4366 0.4097 0.5025 0.1682 0.5286 0.2536 1.1799 0.3523 0.3326 0.6554 0.2859 0.2074 0.2122 0.0907 0.1474 0.7728 0.4114 0.2452 0.352 0.7175 1.1943 1.1856 0.9566 0.8911 0.5343 0.7549 1.0842 0.5677 0.158 0.4555 1.5069 0.58 0.5121 1.511 1.4719 0.6852 1.793 1.3143 1.7677 0.5455 1.1153 1.2452 1.2242 0.7569 0.6246 0.5268 1.0121 1.141 1.2962 0.646 0.1943 0.3337 0.4451 1.002 0.7336 0.8204 1.0133 0.9007 0.3365 0.5296 0.3569 0.5304 0.3575 0.2977 0.4773 0.3022 0.4 0.3793 0.3178 0.2844 0.4419 0.4641 0.4343 0.4738 0.3213 0.2577 0.5278 1.1617 0.3016 1.1885 0.8662 0.4734 0.7009 0.9679 0.4775 0.5679 0.7194 0.5261 0.6597 0.4453 0.4944 0.4834 0.558 0.279 0.5156 0.435 0.0783 0.2458 0.0961 0.2555 0.6951 1.5215 0.1924 0.5232 0.2016 0.7034 0.2296 0.2223 0.3042 0.4675 0.0974 0.1043 0.1437 0.3957 0.4489 0.4896 0.6014 0.4013 0.4582 0.824 1.0899 0.7532 0.4478 0.7059 0.5498 0.2253 0.188 0.3381 0.1249 0.4716 0.2816 0.3028 1.3422 0.5574 0.8245 0.6543 0.4257 1.2274 0.624 1.1034 0.9091 1.0426 0.5515 0.8625 0.8238 0.4341 1.114 0.8226 0.7878 0.4535 0.1844 0.316 0.1547 0.5466 0.4209 0.1805 1.7792 1.5206 2.165 0.3992 3.4049 3.6273 1.4566 3.9421 4.1812 5.737 4.5641 3.0087 4.3777 0.9101 1.1195 1.2965 2.0912 2.4747 2.3528 1.4611 1.6629 2.6538 2.7219 1.657 1.1486 2.0267 3.7777 5.6893 5.4026 0.8111 2.4759 1.9568 0.9435 1.8805 1.3977 2.3206 0.9968 1.089 1.2818 1.545 0.9281 1.5047 1.8596 2.1488 0.804 1.8731 1.6759 2.2693 1.0383 2.7667 2.0148 1.2874 0.923 1.0753 1.2058 2.2753 0.7433 1.6794 1.3389 2.6444 2.9302 3.4679 2.4173 3.3209 3.3621 1.3049 2.3545 1.9231 1.1027 0.9949 1.5 3.0675 3.5286 3.5708 1.5608 2.886 2.4775 0.7497 1.5081 0.911 0.9455 0.8267 1.4513 0.6969 0.4958 0.8525 0.3196 0.7002 0.8363 1.1852 0.7827 0.6868 0.4084 0.5423 1.5756 1.024 0.7203 0.3108 0.3318 0.5337 0.4555 0.4268 0.2573 0.1382 0.2606 0.2669 0.0604 0.1553 0.2155 2.6192 0.405 0.4501 0.2493 0.275 0.2711 0.3435 0.0842 0.1277 0.615 0.2646 0.1514 0.043 0.0539 0.2346 0.6748 0.7295 0.1901 0.3031 0.2977 0.2235 0.4363 0.3395 0.229 0.2499 0.514 0.1663 0.0518 0.1761 0.2438 0.1035 0.2557 0.1076 0.6153 0.4345 0.7522 0.4963 0.2805 0.1912 0.5754 0.1406 0.8092 0.4277 0.6312 0.3843 0.2101 0.1668 0.4406 0.3723 0.8607 0.4068 0.1148 0.5915 0.1082 0.4513 0.4471 0.4504 0.4132 0.3299 0.3976 0.2122 0.7611 0.6357 0.6872 0.8904 1.1333 0.2179 0.2799 0.3396 0.4619 0.8976 0.1478 0.1633 0.206 0.1664 0.1478 0.1457 0.0693 0.164 0.2398 0.1281 0.2173 0.1657 0.6104 0.2161 0.6538 0.1768 0.2677 0.2645 0.2359 0.2534 0.1634 0.1991 0.2194 0.3779 0.4617 0.1279 0.0729 0.3992 0.3293 0.0737 0.0462 0.1763 0.1374 0.2353 0.0857 0.0186 0.147 0.366 0.0494 0.0544 0.1101 0.117 0.004 0.1871 0.2884 0.5072 0.331 0.4183 0.1583 0.0782 0.1477 0.0814 0.0926 0.1498 0.2239 0.5188 0.2797 0.0282 0.1458 0.2151 0.2553 0.2579 0.0699 0.1452 0.2609 0.1052 0.3406 0.3519 0.13 0.6136 0.5303 0.4366 0.2052 0.7678 0.7073 1.4677 0.6321 0.6961 0.745 0.998 0.8681 0.6086 0.4286 0.6584 0.6052 0.5701 0.4994 0.4972 0.353 0.4194 0.4563 0.2964 0.1747 0.5095 0.4489 0.644 0.7388 1.9374 0.0978 0.914 0.4441 0.2295 1.8679 0.5548 2.1366 1.3489 0.9006 0.376 0.9782 0.3251 0.4538 0.5959 0.1597 0.1396 0.2193 0.4203 0.5136 1.0937 0.3173 0.2558 0.213 0.4831 0.291 0.5028 0.5219 0.2599 0.7894 0.425 1.277 0.4005 0.2134 0.3673 0.4406 0.61 1.0886 0.2929 0.6319 1.2361 1.2126 0.9375 0.7359 0.3517 1.3431 0.5434 0.5326 0.8685 0.6565 0.4843 0.9436 0.4955 1.2877 0.5476 1.996 1.7969 2.5882 0.3988 2.1677 2.8793 2.6207 2.7321 2.0891 2.4363 1.5053 1.6545 2.4605 1.2566 1.2912 1.5524 2.6883 2.0349 1.7889 1.1086 1.8933 2.462 1.9098 0.0658 0.1385 0.8256 1.8278 2.416 2.0617 0.8498 1.2689 1.3427 1.1194 2.4193 1.3813 2.39 1.1092 0.1883 0.2243 1.4638 1.0292 1.6243 1.9413 1.1738 0.7133 1.7503 1.5857 0.5562 1.168 2.0155 1.6224 0.7876 1.4636 0.4312 0.5416 0.8132 1.423 0.5578 2.5063 1.3506 0.7023 2.7806 0.9958 2.3755 0.7306 1.3621 0.9706 2.1987 1.1582 1.2549 1.7324 2.4322 3.0462 2.4846 1.136 3.2991 1.1838 0.1263 1.76 0.4541 1.2598 0.5249 1.2169 0.8073 0.3956 0.4427 0.3781 0.6621 0.5503 0.3122 0.4067 0.4705 0.2853 0.3657 0.2162 0.1437 0.5436 3.8944 0.889 0.3135 0.3334 0.3125 1.3216 0.3771 0.4618 0.336 0.8412 1.152 0.7502 0.3349 0.2829 0.2087 0.3189 0.3536 0.4187 0.3268 0.4213 0.3753 0.3498 0.3909 0.3076 0.4058 0.1052 0.2615 0.3417 0.4984 0.2373 0.3934 0.2332 0.2895 0.4312 0.4633 0.2585 0.3463 0.395 0.1391 0.1689 0.1641 0.1227 0.0874 0.1499 0.1019 0.3213 0.1795 0.2897 0.5087 0.5352 0.3471 0.2629 0.3282 0.3426 0.2402 0.2718 0.4683 0.0116 0.209 0.1465 0.3434 0.2248 0.0743 0.2593 0.2368 0.3024 0.6656 0.1688 0.1707 0.3479 0.515 2.0177 2.591 0.4251 0.8167 0.8255 1.0502 0.7234 0.3738 1.6732 1.407 1.3354 0.5347 0.6805 0.7767 0.1508 0.8202 0.7816 2.086 0.1144 0.1847 0.6415 0.1391 0.6521 2.2211 1.3222 0.3707 0.8247 2.5716 0.4031 0.1758 0.223 0.2339 0.2705 0.5663 0.2997 0.4309 0.1106 0.2616 0.2708 0.2576 0.4601 0.189 0.4797 0.4031 0.2681 0.5935 0.7551 0.7431 0.5795 0.9195 0.323 0.0735 0.2525 0.4404 0.539 0.7911 0.4164 0.5978 0.2299 0.4653 0.5159 0.6042 0.4244 0.0811 0.479 0.3087 0.2006 0.7811 0.2358 0.8353 0.6566 0.8459 1.7959 0.3002 0.6748 0.1434 0.3051 0.4233 0.5351 0.2778 0.2344 0.4209 0.2888 0.9917 2.1441 0.8608 0.7349 0.568 0.5816 0.5812 1.1803 0.4528 0.5666 0.2955 0.2683 1.0866 0.9458 0.1096 0.4226 0.393 0.6801 0.1461 0.2887 0.3939 0.3156 0.9091 0.7624 0.5808 1.1705 0.3521 0.807 0.2584 0.1297 0.1392 0.1703 0.2798 0.4219 0.4544 0.1877 0.486 0.0914 0.2317 0.5327 0.3437 0.0897 0.2092 0.5325 0.4147 0.2201 0.7795 0.319 0.2745 0.2916 0.0961 0.1087 0.0893 0.1274 0.107 0.1943 0.0559 0.3749 0.1407 0.1979 0.2986 0.4314 0.2585 0.1788 0.115 0.3675 0.2493 0.3407 0.3977 0.1744 0.312 0.4381 0.5465 0.2353 0.1104 0.3759 0.2352 0.2808 0.6815 0.2412 0.1064 0.4606 0.5548 0.3619 0.6654 0.376 0.3564 0.2861 0.3015 0.2874 0.3019 0.5167 0.2091 0.449 0.1873 0.2516 0.2159 0.2827 0.3219 0.3035 0.4243 0.1147 0.0956 0.0914 0.2618 0.3725 0.2256 0.54 0.2994 0.2576 0.5161 0.2704 0.2498 0.3875 0.2538 0.3777 0.3821 0.3039 0.5389 0.1024 0.1232 0.2244 0.2771 0.291 0.3359 0.3043 0.1514 0.1081 0.2293 0.2283 0.2837 0.369 0.1623 0.2965 0.1369 0.2996 0.3419 0.2231 0.2563 0.0476 0.3312 0.1372 0.1804 0.4369 0.303 0.2189 0.2321 0.1333 0.1872 0.4276 0.395 0.2282 0.3447 0.1936 0.2483 0.3266 0.2291 0.3655 0.3487 0.34 0.2419 0.6003 0.1923 0.3926 0.1853 0.1599 0.2521 0.1633 0.1971 0.3242 0.4414 0.3422 0.2126 0.4361 0.4 0.2787 0.5351 0.1748 0.1391 0.1216 0.1125 0.4367 0.4206 0.3102 0.0236 0.0797 0.1221 0.1037 0.2073 0.3863 0.4799 0.4324 0.5916 0.1956 0.1276 0.1651 0.2099 0.1262 0.1838 0.3804 0.0675 0.1649 0.0722 0.0942 0.1249 0.1869 0.1561 0.1075 0.1768 0.1895 0.1307 0.157 0.2422 0.2055 0.1791 0.0928 0.1649 0.0622 0.229 0.2004 0.1475 0.1338 0.2709 0.3112 0.1291 0.2414 0.3169 0.5006 0.1498 0.1006 0.0483 0.1336 0.3068 0.3334 0.4007 0.6025 0.1787 0.2898 0.4621 0.133 0.4755 0.3122 0.3078 0.1682 0.4118 0.1778 0.1566 2.6341 0.1965 0.9594 0.2317 1.4582 1.5767 0.5037 0.6846 0.4048 0.4475 0.618 0.462 0.3431 0.3351 0.4777 0.0471 0.2446 0.7502 0.7159 2.2017 0.0287 0.4294 1.1178 0.4413 1.4373 0.3197 0.7561 0.4438 0.5582 0.2354 0.2402 0.2263 0.3051 0.0718 0.0975 0.0946 0.1028 0.1661 0.1054 0.0885 0.0917 0.1706 0.1616 0.3996 0.2325 0.4606 0.2491 0.3326 0.2864 0.4043 0.2961 1.4775 0.1281 0.0747 0.1747 0.2025 0.2587 0.1693 0.6337 1.2229 1.8813 0.3601 0.5597 0.3492 3.5305 0.1217 3.9744 0.1643 0.7062 0.247 0.1578 0.2519 0.273 2.1627 0.8416 0.2531 0.2045 0.3875 0.2631 0.1512 0.3072 0.2164 0.1089 0.161 0.1865 0.1989 0.1848 0.1607 0.1281 0.4711 0.1738 0.1763 0.1507 0.1886 0.2158 0.1511 0.4655 0.4759 0.333 0.1744 0.4083 0.3934 0.2717 0.1946 0.3685 0.4895 0.1541 0.1911 0.1137 0.2837 0.1495 0.1832 0.2615 0.2685 0.5358 0.3874 0.2929 0.4283 0.3684 0.3967 0.0551 0.2323 0.0889 0.3003 0.3217 0.3143 0.1298 0.2459 0.2185 0.255 0.3395 0.2282 0.1105 0.1658 0.1664 0.0841 0.2116 0.0322 0.0689 0.0573 0.0485 0.1348 0.2626 0.2477 0.1363 0.171 0.2806 0.2465 0.3984 0.261 0.1174 0.2222 0.1562 0.3655 0.0835 0.7452 0.1265 0.2739 0.3235 0.0412 0.1424 0.1686 0.1531 0.3999 0.3136 0.0774 0.4428 0.4111 0.6265 0.3224 0.481 0.3846 0.9747 0.7019 0.528 0.4825 0.3433 0.6257 0.2827 0.973 0.7493 0.601 0.3684 1.1104 1.0638 0.5108 0.4108 0.8161 1.3816 0.581 0.3855 1.098 0.6126 0.4785 0.5509 0.495 0.4202 0.635 0.5425 0.4672 0.7275 0.595 0.4994 0.3584 0.3686 0.6962 0.6877 0.5647 0.3786 0.3176 0.4737 0.5022 0.592 0.7331 0.5398 0.458 0.4565 0.2889 0.3852 0.8954 0.3828 0.3561 0.3979 0.2816 0.216 0.4613 0.2835 0.3451 0.3896 0.5788 0.4296 0.548 0.1824 0.485 0.5721 0.4542 1.1083 0.239 0.8103 0.6212 0.3936 0.4504 0.3594 0.1529 0.728 0.6705 0.7188 0.7582 0.4138 1.4112 0.7553 1.3975 2.8544 0.7117 0.9695 0.5057 0.4178 0.4119 0.391 0.3971 1.1212 0.3753 1.3556 1.0836 1.9149 1.6747 0.8063 0.7401 0.4012 1.9691 0.6196 0.5779 0.1434 0.4006 2.3839 0.7146 0.3878 0.2695 0.3233 0.135 0.5996 0.4985 0.2181 0.3792 0.9049 0.2237 1.5151 0.1801 0.6506 0.6565 0.4356 0.8675 0.2356 0.5471 0.2496 0.4468 0.4802 0.3645 0.2827 0.2391 0.4386 0.6136 1.2887 2.2907 0.9103 0.8609 1.0258 0.1469 0.2777 0.1925 1.0055 0.1981 0.3342 0.2112 0.3866 0.161 0.9718 0.697 1.0213 0.8875 0.1475 0.2057 0.2373 0.3545 0.7347 1.3277 0.3063 2.9291 0.3733 1.1405 0.42 0.806 0.5351 0.3132 0.6151 0.4758 2.6659 1.8767 0.3709 0.4456 0.1632 3.4802 1.1481 0.2238 0.4461 0.8141 0.2139 0.1693 0.6573 0.4698 0.4409 0.8034 0.104 0.5527 0.2751 0.4361 1.1205 0.8565 0.7636 3.4512 0.4711 0.7146 0.6908 0.4503 0.3409 0.1427 0.1749 0.1727 0.2718 0.186 0.2351 0.1177 0.3526 0.7765 0.3131 0.4437 0.4886 0.3645 0.6426 1.0583 0.3423 0.6366 0.3051 0.2953 0.2426 0.0847 0.2927 3.3167 0.6496 0.2303 0.3965 0.4942 0.5056 0.3715 0.5466 0.6988 0.3129 0.493 0.3468 0.4261 0.5983 1.3591 0.2646 0.5396 0.2669 1.4039 0.4152 0.267 0.6801 1.3963 0.3988 0.2964 1.7641 0.4475 0.4081 0.7323 0.3369 0.4379 0.1046 0.2437 0.4929 0.5069 0.3599 0.4451 0.3807 0.3024 0.8331 0.7572 0.5114 0.1295 0.0838 0.9712 0.6282 0.5803 0.8666 0.4971 0.758 0.69 0.6796 0.4171 1.0172 0.4891 0.3775 0.2459 0.2527 0.1815 0.1448 0.1741 0.0919 0.1141 0.1239 0.1454 0.1728 0.1021 0.0816 1.8607 0.1659 0.787 1.1951 1.5618 0.1092 2.2339 2.4053 1.4343 2.3947 1.6502 0.5957 3.628 3.3985 1.2372 1.4013 3.7718 1.051 0.2914 0.4122 0.1751 0.1732 0.852 0.2036 0.0594 0.8177 0.333 0.9061 0.4356 0.8638 0.1802 0.3682 0.5225 0.4204 0.8264 0.2757 0.2746 0.266 0.2547 0.3697 0.3333 0.4925 0.1089 0.952 0.7185 1.2268 0.4636 1.0067 1.1361 0.6382 1.2392 1.2571 0.5806 0.8904 1.6525 1.1218 0.1022 0.2743 0.1982 1.0869 0.2277 0.1988 0.3774 0.5072 0.1354 0.0621 0.257 0.3796 0.5563 1.9949 0.5757 0.6344 0.2208 0.5273 0.2287 0.2444 0.256 0.2399 0.498 0.266 0.2992 0.0872 0.0965 0.3566 0.2436 0.3521 0.5183 0.3183 0.2337 0.6066 0.6127 0.2498 0.4358 0.3524 0.3125 0.4148 0.4428 0.6947 0.6946 0.6907 0.4628 0.6883 0.9908 0.1474 0.191 0.4179 0.3094 0.5514 0.5648 0.4576 1.0057 0.8554 0.6827 0.7094 1.6245 0.4987 0.7726 0.7534 0.5835 0.676 0.4238 0.317 0.9176 0.4816 1.2373 0.4809 0.573 0.7983 0.5702 1.5459 0.8351 0.8377 0.8484 0.6008 0.4795 0.4852 0.6351 0.7295 0.7879 0.362 0.8854 1.2936 1.4192 0.5146 0.4769 0.5726 1.3625 0.4344 0.1894 0.2471 0.4747 0.18 0.6752 0.4812 0.8359 0.6266 0.3764 0.7557 0.3887 0.5184 0.4499 0.5308 0.8186 0.1925 0.2397 0.0993 1.8539 1.1511 0.8863 0.9689 0.6243 0.7789 1.6153 0.9786 1.149 0.7189 0.9273 1.4224 0.8008 0.8046 0.5018 0.2767 0.1677 0.3838 0.8625 1.4253 0.5568 0.7598 0.9737 1.1394 0.7243 1.3114 0.9409 1.4393 1.574 1.6643 2.1252 1.0358 1.1832 1.4031 1.1127 2.6496 0.2666 0.915 0.1466 0.7576 1.5369 0.9437 0.6294 1.4315 1.1304 1.549 1.6507 3.1682 1.5711 1.4499 1.2046 1.34 1.0852 1.1089 1.0447 1.2106 1.0636 1.7561 1.2089 1.378 1.3177 1.2085 1.0391 0.8167 1.4748 1.1129 0.7762 1.3893 1.7397 0.7862 1.0762 1.5677 1.0034 1.7048 1.689 0.9961 1.7323 2.8068 2.4849 1.5134 0.774 1.2882 0.9723 1.7251 2.5531 2.0487 2.6807 2.4492 2.7674 1.9066 1.4792 1.1972 1.8315 1.9133 2.1246 0.8815 1.4484 0.8824 1.0761 1.4642 1.3369 3.0166 2.3349 2.6199 1.6923 0.4294 1.1686 4.1844 1.3296 4.3301 2.0463 2.2729 1.2608 1.4645 2.6546 1.2908 1.1859 0.8292 0.9905 0.7737 1.7929 0.3359 1.8918 0.9411 1.7198 0.9268 0.4032 0.7363 0.6688 1.149 0.9402 0.6542 1.1172 0.4719 0.4359 0.4963 0.5338 0.6643 0.5749 0.8607 0.9888 1.7291 1.0787 0.8978 0.8342 0.6497 1.669 1.6186 1.1758 0.8787 0.4326 0.8268 0.5188 0.4922 0.6013 0.8497 0.6012 1.5918 1.171 0.7917 1.3901 1.0039 1.1414 1.2579 1.6554 0.7013 1.5996 1.0134 0.5079 0.5234 0.4646 0.6505 0.8623 0.6504 0.8629 0.667 0.7681 0.5548 0.5033 0.739 0.6228 0.7726 0.6521 0.5914 0.6405 0.7479 0.3731 0.3656 0.5686 0.9918 0.4188 1.4299 0.3576 0.5546 0.7596 0.6386 0.8261 0.6178 0.4913 0.7654 0.5131 1.1739 0.4515 0.6258 0.7135 0.3601 0.4608 0.3454 0.3835 0.8115 0.8238 0.5446 2.8882 0.8763 0.6637 0.6772 0.5773 0.5182 0.5598 0.393 0.5793 0.7308 0.9453 1.1319 2.0499 1.2111 0.896 0.8814 1.102 1.412 1.5749 0.9982 0.2883 0.4636 0.8171 0.6237 0.5551 0.5003 1.1501 1.3829 1.167 1.7141 1.355 0.6085 1.2759 1.5099 0.8035 0.3971 0.2543 2.3205 2.2617 2.7955 2.3287 2.281 1.7841 2.0612 1.551 3.3518 2.4165 3.4455 1.7682 1.3162 0.6811 0.6884 0.4584 0.7432 0.8747 1.0005 0.9331 0.6303 1.6755 0.9402 1.3215 1.0854 1.2944 1.8664 1.4398 1.2169 0.7074 0.9186 1.2486 0.9789 0.7694 0.7506 0.7566 0.3437 0.5377 0.2233 0.1551 0.7017 0.651 0.6178 1.7292 1.4375 1.681 0.686 1.9872 1.8794 1.5321 2.5232 1.9111 3.2112 3.1915 2.1514 2.972 4.5737 1.0467 1.1068 1.3788 2.6262 2.436 1.9783 1.201 3.1137 3.6554 3.2087 4.0564 2.5562 1.2521 3.1845 2.6349 2.718 2.0837 1.9064 1.9425 1.9362 2.6721 1.859 1.0903 1.7081 4.2626 2.2366 2.7057 2.8506 3.7621 3.3585 1.9947 4.4686 3.8479 4.2031 2.5673 3.6161 3.2815 2.7367 3.6736 6.3367 3.5661 5.6124 3.5005 4.8285 3.481 2.4765 4.9177 5.8033 2.6947 4.2641 5.7891 0.4038 4.2969 1.3031 1.0159 1.7153 1.5433 1.7668 1.5282 2.5524 1.8164 1.1539 3.8751 3.9972 1.8674 1.4249 1.2739 2.8082 1.1915 0.4717 0.671 0.4796 1.0037 0.8665 0.9797 1.1272 0.7142 0.7682 0.7593 0.7191 0.8057 0.7515 1.4961 0.9359 0.8723 0.7724 1.0951 1.1072 0.9994 0.9827 1.0068 1.4434 0.6927 0.5735 0.9848 0.6099 0.753 0.7562 1.0979 0.8994 1.0602 0.8024 0.6518 0.794 0.972 0.8021 0.793 0.9541 0.719 1.4611 1.3048 1.4002 1.0241 1.3285 0.9252 1.3719 1.4001 1.3916 1.5811 1.131 1.1366 0.9182 1.3712 1.0964 1.1122 0.743 1.1353 0.9714 0.9366 0.7869 0.8871 1.053 1.1981 1.2016 0.9559 1.0057 0.8177 0.7236 0.7766 0.7133 0.8587 0.6014 0.6879 0.6316 0.6042 0.6442 1.7167 0.0887 0.6844 0.6451 1.1566 0.4916 1.3942 1.201 1.2398 1.0112 1.9967 1.7118 1.2158 1.7424 2.4003 2.2351 2.4242 2.5637 1.6759 0.6274 0.6063 0.603 0.8512 1.6469 1.5453 0.7304 0.7412 0.5139 0.7716 0.7418 1.0135 1.7805 1.4131 2.2165 2.4635 0.6265 1.0076 0.3716 0.7913 0.6396 0.6304 0.9358 0.6391 0.8451 0.8184 0.466 0.8532 1.1123 1.1647 0.7745 0.5447 1.7074 0.9475 1.5122 0.9201 1.8962 1.5994 0.7277 0.6441 0.6809 0.8866 1.1486 0.6885 1.1215 0.9434 1.225 1.8095 1.46 1.7837 2.2435 0.5317 0.7084 0.9683 1.517 0.8141 0.8147 1.0637 1.3997 1.4459 1.5536 0.8487 0.8187 0.7445 0.6839 0.8364 1.1458 0.7441 1.3248 0.9396 0.5754 0.5765 0.5655 1.0413 1.0965 0.5054 0.6541 0.5674 0.5665 0.4749 0.4355 0.8995 0.4549 0.1883 0.5036 0.3595 0.9254 0.5396 0.5031 0.4203 0.8507 0.3435 0.3186 0.2714 0.394 0.8929 0.4788 0.471 0.5987 0.2766 0.16 0.2885 0.3167 0.39 0.333 0.3793 0.3246 0.3182 0.2128 0.1689 0.3909 1.1419 0.8215 0.4632 0.3569 0.9012 0.3445 0.3252 0.6116 0.7519 0.7922 0.3353 0.4424 0.3531 0.3214 0.3719 0.2185 0.3733 0.4496 0.5142 0.1064 0.2581 0.381 0.5497 0.1825 0.3678 0.2525 0.4046 0.5234 0.3912 0.6001 0.4352 0.3786 0.7018 0.7689 0.4739 0.2217 0.3807 0.1348 0.4328 0.417 0.2771 0.3091 0.2094 0.3486 0.3798 0.1822 0.4964 0.5291 0.5127 0.4878 0.2767 0.6655 0.6074 0.5501 0.7592 0.1423 0.0822 0.0924 0.5118 0.2245 0.2141 0.2212 0.1389 0.3804 0.2154 0.2994 0.1853 0.3945 0.3338 0.6599 0.8217 0.2398 0.3329 0.2581 0.1525 0.1727 0.4691 0.3388 0.4853 0.5565 0.6548 0.2852 0.5049 0.1959 0.2321 0.387 0.1724 0.2742 0.3815 0.3989 0.3757 0.3811 0.3367 0.2669 0.2623 0.3072 0.6529 0.4204 0.7456 0.6352 0.6188 0.5333 0.4209 0.2824 0.2402 0.3928 0.3104 0.2313 0.3385 0.401 0.1476 0.2902 0.2848 0.4322 0.3656 0.3951 0.6232 0.2423 0.2379 0.3461 0.3041 0.2789 0.2624 0.2814 0.2891 0.1291 0.1676 0.2086 0.1249 0.3127 0.18 0.4878 0.2071 0.1456 0.1859 0.1333 0.1832 0.1277 0.1291 0.1242 0.1133 0.1827 0.1391 0.1267 0.0973 0.0441 0.1147 0.0827 0.1355 0.155 0.1849 0.2653 0.1843 0.2772 0.1506 0.0917 0.1251 0.0993 0.0809 0.1425 0.1377 0.1665 0.1467 0.0894 0.0797 0.1894 0.168 0.2034 0.0699 0.0613 0.09 0.0741 0.1938 0.1176 0.0624 0.1327 0.1372 0.0448 0.0956 0.0219 0.0622 0.086 0.0585 0.1207 0.295 0.1607 0.1142 0.1215 0.1397 0.0734 0.1222 0.0797 0.1324 0.1385 0.1881 0.3855 0.1606 0.1416 0.1475 0.2842 0.2361 0.0572 0.1775 0.1616 0.1446 0.3266 0.4222 0.0707 0.2671 0.4816 0.2751 0.1924 0.4669 0.2589 0.4057 0.3677 0.2216 0.3051 0.2999 0.4146 0.4159 0.6076 0.3116 0.3586 0.3655 0.5089 0.4813 0.3315 0.4572 0.1596 0.2147 0.0735 0.1745 0.2359 0.2945 0.3025 0.42 0.196 0.4792 0.5655 0.3032 0.2382 0.2754 0.4473 0.4451 0.2553 0.0714 0.1234 0.4312 0.3429 0.4024 0.231 0.2008 0.2032 0.505 0.4496 0.1772 0.3108 0.3207 0.2135 0.1425 0.5005 0.2664 0.2748 0.14 0.2517 0.2958 0.3306 0.2056 0.0998 0.2506 0.2966 0.2271 0.6326 0.1214 0.3548 0.2558 0.3822 0.6337 0.2079 0.1649 0.2195 0.4893 0.4213 0.1558 0.1864 0.2613 0.144 0.3516 0.332 0.1757 3.8247 6.035 5.1584 0.6926 4.2783 5.812 5.9673 6.6194 7.9916 3.4522 7.8984 10.9219 10.9531 2.0224 1.8474 2.2041 3.0183 2.8934 3.0308 1.5784 3.0948 2.3546 2.2963 2.6562 7.4119 12.0382 7.2058 3.4235 6.1452 1.171 1.2225 1.0141 0.3185 0.462 1.3912 1.3851 1.0508 0.4779 1.9549 1.1906 1.6362 0.7002 0.597 1.6048 1.6392 0.9532 3.8191 1.1116 0.6232 1.1876 0.6494 1.4071 1.7658 1.9996 2.2292 0.8955 1.5964 1.0475 1.71 4.1014 1.8669 1.8257 2.6287 1.6582 1.0958 0.6773 1.4254 1.6215 3.2397 3.4418 2.3317 5.589 1.2172 1.5098 1.7391 0.8297 3.2657 1.137 0.6269 1.5355 1.627 2.4392 0.7248 1.2472 0.7394 1.446 0.5593 0.4213 0.7619 0.4369 0.4746 0.5002 0.7617 0.9475 0.7356 0.7878 0.7687 0.9333 0.3569 0.6894 0.9864 0.887 0.4808 0.5192 1.0783 0.8796 0.102 0.243 3.9041 0.3388 0.7554 0.5797 0.3578 0.6323 0.3117 0.3104 0.2712 0.4124 0.2768 0.3333 0.3908 0.0669 0.1801 0.1594 1.2232 0.4438 1.2571 0.5883 1.29 0.5345 0.8379 0.5499 1.1695 0.577 0.7327 0.1677 0.0541 0.3994 0.4093 0.2384 0.5599 0.4884 0.7464 1.2984 2.2635 0.5405 0.5586 0.8078 0.3781 1.0038 0.99 0.4192 0.367 0.6225 1.231 0.6829 0.7672 0.3306 1.1237 0.977 0.2378 1.0608 0.1712 0.611 0.3036 0.3626 1.1585 1.2705 1.2908 0.3867 0.8414 0.9755 1.101 1.0151 0.8398 0.4542 0.2869 0.6625 0.6739 0.8502 0.6177 0.8238 0.6652 1.0112 0.9748 0.4919 0.8457 0.7857 0.485 1.0603 1.1862 2.1164 0.4848 0.4504 0.6494 0.5979 0.4897 0.4985 0.418 0.8378 0.9144 1.092 0.9655 1.0528 1.1712 0.4738 0.651 0.7826 0.7267 0.4236 0.3396 0.5757 0.6277 0.3353 0.4219 0.5925 0.3443 0.2963 0.6736 0.9065 0.755 0.7862 0.9168 0.5501 0.4524 0.9091 0.7039 1.0999 0.6268 0.7917 0.48 0.9578 0.4079 0.5022 1.1709 1.2087 1.3578 0.2529 0.6635 0.195 0.5775 0.8885 1.1146 0.8635 1.249 1.4081 0.4375 1.2129 0.8228 0.1697 0.2321 0.2743 0.5502 0.5469 0.3019 0.3458 0.3007 0.1482 1.1782 0.2757 0.1096 0.4031 0.1863 0.0654 0.0942 0.0723 0.1406 0.1292 0.0964 0.0721 0.0498 0.056 0.0588 0.3097 0.3016 0.3122 1.1684 0.3499 0.0732 0.0978 0.2785 0.1329 0.0711 0.1052 0.107 0.1315 0.108 0.058 0.1006 0.1411 0.1339 1.2015 0.0403 0.0356 0.0718 0.6483 0.0897 0.0303 0.2148 0.17 0.2225 0.0831 0.057 0.3082 1.1577 0.1682 0.2408 0.4417 1.0088 0.5267 1.495 0.2816 0.3864 0.1865 1.3849 0.3002 0.9331 1.9466 1.3508 0.7196 2.3023 0.7053 0.7105 0.5401 0.6612 1.4256 0.4902 0.4467 0.2692 1.132 0.4439 0.6895 0.324 0.6039 1.7175 2.6961 3.2339 0.6742 0.4604 0.6048 0.2033 3.7838 0.3658 0.496 1.0956 0.6115 0.2973 0.3712 0.4601 0.7875 0.7137 0.6388 0.3721 0.476 0.2764 0.2372 1.1392 1.0669 5.7919 3.7523 0.8584 0.4858 0.3897 0.2413 0.1644 0.2443 0.2248 0.2511 1.2897 0.4087 0.4772 0.3432 1.055 2.7929 0.404 1.0627 0.3863 3.4759 0.7279 0.2796 0.4344 1.017 0.6278 0.3366 0.5422 0.162 1.0853 1.1663 0.7766 1.0019 0.4453 0.3463 0.4766 1.5928 0.2456 0.1997 0.4722 1.0323 0.6418 0.6088 0.9297 1.0546 0.8506 2.3083 1.8102 0.5236 1.1745 0.6775 0.6667 0.7704 2.0232 0.2112 2.6821 0.8205 1.1125 0.2958 0.2943 0.4006 0.4196 1.0203 0.9057 0.5676 0.8207 0.6515 0.6541 0.5676 0.6615 0.5454 0.2794 0.2622 0.3481 0.5427 0.5985 0.5734 0.3409 0.3929 0.5394 0.5614 0.0499 0.2181 0.4768 0.5002 0.6487 0.9437 0.3752 0.193 0.2866 0.1413 0.1474 0.3196 0.3262 0.184 0.1749 0.0353 0.0875 0.212 0.4161 0.4412 0.7248 0.3702 0.5931 0.5738 0.4424 0.2105 0.5761 0.3364 0.1908 0.0682 0.0652 0.2488 0.2592 0.2552 0.4348 0.8972 0.597 0.7392 0.8915 0.6895 1.3128 0.4224 0.1788 0.3563 0.5312 0.8581 0.2283 1.4155 0.5373 0.6841 0.3793 0.3352 0.4937 0.157 0.1172 0.3128 0.1632 0.2589 0.3 0.1706 0.193 0.3023 0.2008 0.139 0.2118 0.3266 0.3088 0.2653 0.1965 0.2659 0.4526 0.2804 0.3839 0.3871 0.1946 0.2048 0.4159 0.4247 0.4038 0.551 0.1579 0.2383 0.1906 0.4025 0.2762 0.2273 0.3427 0.2637 0.2277 0.5486 0.3419 0.2273 0.325 0.1829 0.1912 0.3053 0.1753 0.5019 0.1718 0.1573 0.2732 0.3937 0.2635 0.5709 0.8303 0.6415 0.2064 0.4903 0.4732 0.4586 0.7763 0.7 0.3407 0.2712 0.2498 0.2837 0.2155 0.1801 0.3368 0.77 0.5728 0.4157 0.9372 0.4898 0.2127 0.3651 0.4673 0.3753 0.1654 0.3691 0.1723 0.3354 0.2243 0.1696 0.4247 0.1971 0.4135 0.6579 0.2864 0.2524 0.3907 0.2185 0.1779 0.1412 0.1137 0.1803 0.242 0.1397 0.0979 0.2143 0.2229 0.1219 0.3047 0.0863 0.1213 0.0808 0.0775 0.4362 0.2623 0.2456 0.1584 0.1463 0.136 0.13 0.1678 0.079 0.1369 1.5873 0.1959 0.2973 0.3022 0.1889 0.3016 0.2823 0.2991 0.2792 0.2336 0.4767 0.3167 0.463 0.4023 0.4993 0.0956 0.6272 0.7871 0.489 0.5659 0.4593 0.6748 0.4833 0.5111 1.7141 0.8947 0.9889 0.1843 0.3084 0.3447 0.4154 0.4659 0.7441 1.0487 0.1491 0.3819 0.1756 0.2108 0.3371 0.5286 0.9615 1.0196 0.3905 0.2843 0.3104 0.3376 0.4058 0.0947 0.2628 0.2591 0.3589 0.1265 0.0982 0.4545 0.3424 0.1741 0.6891 0.1588 0.4551 1.6278 1.2113 0.9302 0.0715 0.9553 2.0191 1.5473 1.1007 1.0638 1.5463 3.9717 0.856 3.8098 1.6089 0.7565 0.9554 1.4354 3.0262 3.202 1.7632 1.1794 0.8966 0.8738 4.6251 0.9189 1.3562 1.0352 1.5334 1.5289 2.6099 1.4092 0.8581 0.485 0.5494 2.9867 2.2993 1.1836 2.3031 2.214 2.8357 1.8739 0.2431 0.1981 1.4653 1.9413 0.5877 0.977 0.8461 2.1877 1.5185 0.2587 0.9521 4.0565 1.8921 6.2036 2.6568 3.1918 3.2297 1.7512 2.5047 1.3038 1.5685 2.2581 0.9128 0.8332 1.4685 0.1613 0.8587 2.044 2.0142 1.1946 3.0999 0.9413 2.1663 1.8162 0.669 3.9023 0.9643 0.2292 2.9789 1.0483 1.1537 1.7921 0.7243 0.5774 0.4425 0.5722 0.2409 0.4397 0.4404 0.4712 0.3651 0.4024 0.8194 0.5805 0.4954 1.0232 0.7963 0.3776 0.5937 1.3782 1.3282 0.969 0.2415 0.6384 0.8751 1.7795 0.7236 0.6534 0.8206 0.399 0.496 1.0924 0.775 1.1478 1.0662 1.2223 1.0407 0.9183 0.5849 0.8289 1.6571 1.1402 0.3904 1.2568 0.979 0.8695 0.9467 1.0332 0.2368 0.7265 1.0554 0.8837 1.0801 0.9297 0.5733 0.6593 0.5583 0.6312 0.4118 0.2393 0.5615 0.7061 0.6015 0.8121 1.1953 0.8117 1.2514 0.6184 1.4348 0.4086 0.4778 0.8063 0.2536 0.6996 0.3823 0.4287 0.5885 0.2871 0.8291 0.7328 0.8078 0.4196 0.8542 0.2555 0.4082 0.6415 0.3649 0.3908 0.9581 0.4115 0.5545 0.291 0.5128 0.3747 0.1857 0.2804 0.3305 0.144 0.3429 0.7745 0.7924 0.277 0.4223 0.3937 0.4643 0.3838 0.5418 0.4271 0.7986 0.5439 0.3891 0.6911 0.1841 0.1726 0.4698 0.332 0.2409 0.4218 0.4263 0.6341 0.496 0.6012 0.4674 1.3874 0.1627 0.3464 0.5138 0.4665 0.2662 0.4979 0.3 0.3603 0.261 0.5015 0.4102 0.504 0.1693 0.1989 0.345 0.248 0.2116 0.1013 0.0911 0.1692 0.2726 0.2209 0.2335 0.4595 0.4068 0.3684 0.744 0.2442 0.488 0.5075 0.3874 0.586 0.0912 0.1507 0.2225 0.3953 0.2338 0.1093 0.4119 0.3259 0.3602 0.7725 0.223 0.1878 0.4018 0.5109 0.2865 0.5025 0.3253 0.3654 0.4934 0.4165 0.3425 0.3468 0.5413 0.4289 0.5732 0.3981 0.4293 0.3256 0.2548 2.4242 2.801 0.7645 0.164 0.163 0.232 0.7251 0.4378 0.2393 1.2297 0.3439 0.2732 0.7187 0.5031 0.6461 0.8008 0.4448 0.5236 0.5467 0.2904 0.2098 0.2474 0.3151 0.4302 0.5353 0.62 0.4102 0.8113 0.5167 0.3012 0.4712 0.8472 0.5149 0.5465 0.4628 0.5177 0.2886 0.2565 0.3663 0.3433 0.2485 0.6254 0.6268 0.4454 0.5015 0.634 0.788 0.8321 0.4657 0.6924 0.3936 0.3015 0.4975 0.2151 0.5237 0.2076 0.2335 0.5564 0.1992 0.476 0.4072 0.2906 0.3948 0.5803 0.2618 0.3033 0.1034 0.1847 0.2811 0.1409 0.1794 0.5539 0.3866 0.2737 0.1973 0.5286 0.2749 0.4012 0.7216 0.1279 0.1855 0.0611 0.1084 0.3077 0.3109 0.3889 0.0183 0.0853 0.09 0.1284 0.1724 0.2241 0.6888 0.5242 0.5479 0.2606 0.0826 0.136 0.1318 0.0715 0.1256 0.1199 0.0906 0.1319 0.0742 0.0922 0.9793 0.2543 0.5124 0.3301 0.6657 0.2474 0.6029 0.7888 0.8318 0.7792 0.8984 0.6939 1.4784 0.7387 1.8004 1.798 2.151 0.8503 0.4124 0.5714 0.2089 0.2146 0.2926 0.6744 0.2302 0.1382 0.1223 0.4289 0.3233 0.4965 0.2123 0.5594 0.2391 0.2862 0.4433 0.1163 0.5624 0.1285 0.3059 0.3231 0.5254 0.1833 0.2697 0.1357 0.0874 0.1718 0.1118 0.2367 0.2642 0.4597 0.3219 0.215 0.3089 0.3528 0.2164 0.3988 0.1968 0.0875 0.0894 0.3894 0.2057 0.1867 0.2925 0.0426 0.2028 0.237 0.1084 0.4182 0.2715 0.2851 0.3063 0.3454 0.5195 0.4263 0.2557 0.2429 0.0859 0.1861 0.1937 0.3557 0.4744 0.1279 0.0983 0.4221 0.1376 0.1693 0.2125 0.2353 0.1076 0.3511 0.4505 0.2062 0.1964 0.1764 0.1809 0.2503 0.088 0.2304 0.2384 0.265 0.1798 0.3863 0.8332 0.3948 0.3157 0.3269 0.2438 0.312 0.4226 0.2261 0.7531 0.1138 0.3404 0.1795 0.3561 0.2946 0.402 0.3955 0.1627 0.797 0.7519 0.2501 0.1603 0.3373 0.296 0.1665 0.3188 0.5823 0.1942 0.1519 0.203 0.329 0.7462 0.2792 0.3119 0.1981 0.2513 0.3266 0.4533 0.8591 0.5434 0.4012 0.6463 0.6663 0.6123 0.8779 0.211 0.5881 1.0447 0.5688 0.5328 0.2736 0.2713 0.1965 0.3231 0.6245 1.2733 1.3229 0.6165 0.7358 1.0597 0.6088 1.0282 0.8447 0.683 0.7609 0.8375 0.8098 0.6721 1.2505 1.2119 0.9034 0.8878 1.4473 0.9897 0.9148 1.3414 1.3486 0.6432 0.5558 0.1511 0.1991 0.3637 0.1119 1.4308 0.8355 0.8004 0.6338 0.4477 1.0091 0.896 1.1078 1.2292 0.1917 0.2463 0.6185 0.2228 0.3725 0.132 0.1964 0.4046 0.2268 0.1993 0.5556 0.27 0.3436 0.4652 0.5295 0.1961 0.9297 0.8602 1.5862 0.6373 0.8085 1.1732 1.7305 0.881 0.7694 1.6526 0.6425 1.4909 0.2083 1.1945 0.6957 0.8904 0.5693 0.6313 0.5979 0.51 0.3333 0.5001 0.5929 0.1295 0.941 0.0717 1.0942 1.6388 1.3013 0.3321 0.2105 0.1296 0.1367 0.1356 0.5927 0.139 0.4223 0.1029 0.1515 0.2656 0.6114 1.0599 0.6755 0.4383 0.4485 0.7953 0.6048 0.4938 0.953 0.6934 0.44 0.1697 0.8187 0.9579 0.4491 0.5687 0.4355 0.8634 0.6176 0.4651 0.2131 0.9897 0.306 0.8858 0.2388 1.5351 0.3336 0.7208 0.6776 1.2069 1.7045 0.6057 1.4948 1.5078 0.9845 1.3454 1.1549 0.9238 3.5348 0.5473 1.2483 0.8776 0.7984 0.6179 0.7146 0.5091 0.331 0.5027 0.6728 0.648 1.2704 0.9954 1.1536 1.3958 1.1296 0.916 0.5359 0.4252 0.3745 1.1331 0.5169 0.5094 0.8705 0.3051 0.3947 0.4551 0.5898 0.8673 0.2206 0.914 1.144 1.1167 1.3712 0.5488 1.3292 1.2063 0.5465 0.7216 0.3799 0.3352 0.3312 0.5281 0.0866 0.596 1.1752 0.6761 1.0192 0.6896 1.1735 0.5936 1.1685 0.9879 1.5663 1.491 0.808 0.2203 0.1902 0.1491 0.1729 0.1772 0.1439 0.9829 0.9954 0.6506 0.5826 0.7659 0.7158 0.9509 0.6916 1.0301 0.7897 0.3314 1.0017 0.3938 0.7042 0.7958 0.6406 0.6741 0.67 0.1771 0.8335 0.1749 0.3464 0.6061 0.2997 0.0987 0.4741 0.4748 0.4373 0.2465 0.6446 0.4673 1.0258 0.456 0.4382 0.4361 0.319 0.4298 0.4341 1.0711 1.4948 0.6228 0.7505 0.6586 0.622 0.7173 0.5459 0.69 0.6801 0.7059 0.3796 0.3318 0.4075 0.4324 0.3294 0.8735 0.6748 1.1896 0.581 0.7081 1.5856 0.8969 1.1182 0.7964 0.821 1.6334 1.3886 0.3809 0.4001 0.7553 1.0653 0.4798 1.3071 0.9248 1.0404 0.6055 0.5995 0.5281 0.9552 1.3041 0.4983 0.6043 0.4802 0.2817 0.89 0.6701 0.2757 0.4781 0.6734 0.7408 0.4657 1.8176 0.2845 0.3547 0.7136 0.4983 0.8151 0.386 0.136 0.5282 0.5104 0.5101 0.508 0.2877 0.3435 0.9581 0.691 1.1709 0.5287 3.6298 2.9011 2.954 1.0982 1.8253 5.1926 5.0563 5.2172 4.6417 3.0533 6.0027 3.3262 3.4524 6.0721 2.4698 3.4959 2.5383 3.7736 4.6784 5.4931 1.9981 4.0599 3.9273 14.0528 9.5417 5.8395 1.1736 3.0278 2.2847 3.9474 4.5756 5.619 3.7458 3.2043 5.2648 3.1293 2.0865 4.1633 9.4752 4.2502 3.7024 2.2534 3.5577 3.969 3.5294 1.8756 4.5235 5.3549 2.9437 4.6723 2.4891 2.3448 7.2302 6.8909 4.1285 5.0993 6.949 3.4841 7.5371 2.5559 6.2479 3.3161 5.0013 5.6229 3.6446 2.1197 3.2284 1.6734 1.799 3.0906 1.6079 3.3471 3.3478 3.4795 4.6129 1.5738 5.7428 5.5011 2.3856 5.7549 2.2906 5.0503 2.9702 0.471 0.3804 0.7209 0.3571 0.6506 0.6003 0.9639 0.5522 0.5735 1.3548 0.4269 0.5027 0.6052 0.5478 0.4842 0.6553 0.6091 0.4166 0.3954 0.4836 0.4679 0.4092 0.4939 0.4508 0.5047 0.7938 0.6123 1.3436 0.4945 0.1943 0.1256 0.2586 0.2556 0.1512 0.5745 0.4045 0.2773 0.5306 0.4094 0.2853 0.5071 0.419 0.5783 0.1552 0.2168 0.343 0.4564 0.3735 0.4579 0.4215 0.3023 0.1679 0.0443 0.4832 0.3244 0.7264 0.7456 0.613 0.7534 0.7614 0.5981 0.4411 0.5649 1.4326 0.4119 1.4323 0.2606 1.1846 1.9977 1.5284 1.8152 0.3497 0.2703 1.01 0.8143 0.2707 0.493 0.5411 0.6014 1.7236 1.2475 1.8833 1.6345 0.8863 0.6866 0.3081 0.3302 0.2581 0.304 0.3323 0.2546 0.2216 0.3017 0.4308 0.2685 0.3562 0.9643 0.8692 0.7051 0.8409 0.3715 0.3424 1.3653 0.64 0.5953 0.8553 0.5316 1.1386 0.272 0.2124 0.2992 0.373 0.8271 0.7997 0.9197 0.575 1.106 1.0283 0.7815 1.1359 0.8072 0.8348 0.6514 1.0848 1.4772 1.3087 0.7753 1.2583 0.7928 0.619 0.8753 0.9298 0.9763 1.0064 0.8344 1.1792 0.441 0.3297 0.331 0.3429 0.1655 0.7408 1.3374 0.6982 0.6057 1.0305 0.9152 0.5956 1.5647 0.8529 0.4906 0.4909 0.8833 0.3105 0.3183 0.2441 0.2169 0.4753 0.3094 0.7662 0.581 0.226 0.3424 0.4982 0.5036 0.3045 1.4624 0.9661 1.246 0.5078 0.8624 1.1239 1.1875 1.2792 1.1386 1.8672 1.6204 1.281 0.9733 2.5673 0.7627 1.4297 1.3071 1.7383 1.6325 0.9207 0.587 2.0075 1.9572 2.0973 1.4656 1.6865 0.7189 1.8516 2.1787 2.0366 0.6607 0.9459 0.7302 0.6954 0.7471 0.7924 0.3814 0.876 1.0576 0.4279 0.6961 1.4346 1.1742 1.2491 0.6446 1.7922 0.8416 1.6695 1.002 1.5821 1.1878 0.9749 1.1268 0.7034 0.6056 0.8261 0.7889 0.5072 2.7115 1.6224 2.0544 0.7764 0.9206 1.2913 0.8835 0.7592 1.6984 0.9485 1.2648 1.5772 0.8899 1.8214 1.9885 1.3074 1.0987 0.89 1.1093 0.7185 0.9953 0.7992 1.213 0.6676 0.897 0.1502 0.1847 0.1817 0.214 0.1815 0.4113 0.2971 0.2213 0.155 0.5112 0.7595 0.256 0.368 0.9257 0.0613 0.0521 0.1278 0.5772 0.5613 0.1922 0.0306 1.0048 1.1422 0.0803 0.1992 0.1482 0.2422 0.5069 0.589 0.4297 0.4067 0.3275 0.8244 0.1145 0.1408 0.1384 0.1328 0.1913 0.0979 0.0595 0.0921 0.1914 0.2205 0.9005 0.8334 0.6329 0.5613 0.9814 0.3359 0.3797 0.4248 0.2457 0.0362 0.1021 0.08 0.3238 0.1118 0.266 0.8871 0.7097 1.6485 1.196 0.0766 0.4595 0.539 0.1046 0.3212 0.122 0.1552 0.2279 0.2258 0.5294 0.2802 0.2953 0.3541 0.2367 0.194 0.1751 0.2769 0.1663 0.4964 0.2142 0.0895 0.3242 0.3599 0.2755 0.3838 0.6269 0.5371 0.7203 0.4359 0.4421 0.3944 0.383 0.4988 0.3859 0.7609 0.8408 0.5256 0.9257 0.7432 0.6851 0.8433 0.3139 0.8043 0.7401 0.1923 0.2706 0.1982 0.3834 0.3911 0.3549 0.4689 0.5642 0.8172 0.6522 0.2343 0.2008 0.361 0.6393 0.1032 0.1782 0.113 0.9447 0.7919 0.8638 0.6785 1.1398 0.6559 0.8425 1.4935 0.7372 0.7117 0.86 1.1917 0.1894 0.2102 0.1919 0.4514 0.2077 0.273 0.2644 0.6932 0.7554 0.5217 0.8195 0.5949 0.6968 0.8034 0.9679 0.6554 0.724 0.8719 1.0924 0.7785 0.4516 0.5222 0.5737 0.3792 0.2019 0.9776 0.1972 0.3402 0.4657 0.5959 0.1706 0.1237 0.2667 0.419 0.1972 0.4926 0.5195 0.6429 0.2618 0.1349 2.0298 0.2768 0.2755 1.1145 0.2812 0.1796 0.0929 0.5453 0.213 0.1993 0.2027 0.0583 0.1264 0.1211 0.1232 0.3483 0.2668 0.2754 2.0129 1.3313 0.1358 0.0979 0.1586 0.0374 0.0582 0.0841 0.0915 0.0752 0.1669 0.095 0.1015 0.1266 0.6901 0.2852 0.4415 0.1638 0.835 0.1268 0.1197 0.4483 0.153 0.1047 0.5463 0.0586 0.882 0.9589 0.7127 1.1153 0.074 0.2073 0.5598 0.1659 0.1054 0.1338 0.527 0.385 0.3701 0.2834 0.232 0.2114 0.3531 0.3633 0.6438 0.5673 0.322 0.4865 0.2086 0.3382 0.2951 0.3206 0.3547 0.309 0.2728 0.3287 0.8269 0.8872 0.3834 1.5924 1.0489 1.4064 1.4011 1.1229 1.4495 0.8012 1.2303 2.6295 0.7798 0.7543 1.9628 2.8675 1.928 1.7716 1.5915 1.76 1.2062 1.6408 1.9595 1.1144 0.9376 3.3566 1.3434 0.7945 0.5829 2.2055 0.8897 1.9749 2.2043 0.533 0.5032 0.4239 1.0678 2.5152 1.1191 0.5151 2.2645 1.8892 1.7761 1.6737 2.3392 2.4527 2.1903 1.4128 3.1913 2.2499 2.7504 2.0959 1.419 1.7448 1.0359 0.8364 0.6503 0.6597 1.0703 1.2017 0.205 1.0968 1.8164 3.2232 2.2105 1.6293 3.4125 1.3951 0.8737 0.4943 0.7347 1.3217 0.99 1.1441 1.3562 2.3202 0.9103 0.874 0.7412 0.8754 0.6707 0.9593 0.3423 0.6452 0.8108 1.1373 0.1721 1.3227 0.8874 0.3892 0.2992 0.2494 0.8139 1.2173 0.684 0.459 1.1549 0.4711 0.1927 0.5841 0.9246 0.8772 0.6834 0.4437 0.835 1.1018 0.2858 1.0377 1.2405 0.2409 0.8071 0.643 1.0773 0.5724 0.7283 0.8797 0.1316 0.2232 0.6043 0.485 1.0231 0.9229 0.3485 0.5743 0.3048 0.4817 1.064 1.7822 1.01 0.9295 1.6711 0.794 1.6867 0.6568 0.6038 0.4041 0.3091 1.3815 1.3309 1.4003 1.9531 0.7738 0.4824 1.8541 2.2147 1.0879 0.8959 0.8398 0.344 0.8973 0.875 0.6574 0.6405 0.5431 0.2592 0.3958 0.3897 0.5331 0.4895 0.5868 0.4116 0.6395 0.6057 0.5316 0.4357 0.7424 0.1987 0.5052 0.2359 0.3369 0.4126 0.5455 0.4803 0.4249 0.3716 0.4018 0.3864 0.3969 0.2264 0.2928 0.3794 0.4116 0.6133 0.3663 0.3428 0.2173 0.2547 0.2251 0.1865 0.1254 0.2472 0.6884 0.477 0.3985 0.534 0.7141 0.3183 0.9665 0.4413 0.4879 0.5457 0.6247 0.744 1.4042 0.3376 0.1902 0.9856 0.3445 0.3374 0.2822 0.2847 0.1908 0.5662 0.3952 0.6423 0.4205 0.482 0.2414 0.5686 0.427 0.8083 0.7069 0.299 0.7095 0.3754 0.3609 0.1924 0.1893 0.248 0.6549 0.2729 0.9356 0.2394 0.4148 0.5252 0.3114 0.5632 0.3453 0.6511 0.3132 0.3683 0.2806 0.2277 0.3294 0.0918 0.6293 0.3534 0.5703 0.2588 2.4641 2.2403 2.2327 1.7722 2.3787 2.2754 1.9787 2.7894 3.2246 2.8976 3.7776 3.9352 2.35 2.2158 2.2548 1.5156 2.6655 2.1461 2.0604 1.8269 2.8244 4.5761 3.9442 3.5467 2.609 3.3785 1.5763 2.8735 3.2492 2.8808 3.7196 3.1423 2.1878 2.4369 3.0809 2.9485 1.6528 3.1174 4.6819 2.7388 2.1271 4.1878 5.0212 3.4045 2.3953 5.0356 3.0102 4.7269 2.0825 3.8034 3.4106 2.6553 2.3951 1.9868 1.9138 2.3583 1.8432 2.0851 4.8582 3.0842 4.7963 3.8196 2.1449 3.4566 3.2689 1.2945 4.1624 2.0664 1.8084 2.1057 1.6763 3.4409 3.2539 3.009 2.2388 2.5905 1.561 2.7624 1.3465 1.0026 1.9472 1.4729 1.5789 0.9002 1.1171 0.4936 2.43 1.2921 0.739 0.4881 0.3936 0.303 0.2647 0.4682 0.4993 0.3476 0.4712 1.8522 2.1268 1.5999 0.9707 0.9413 0.758 2.0659 0.6504 0.6362 0.3596 0.4367 0.9979 0.4414 0.2625 0.3201 1.115 1.3456 1.1883 1.5676 1.7228 0.7417 1.6253 1.6325 1.676 0.882 0.1605 1.7753 2.4247 1.0307 1.4041 1.1149 1.421 0.6972 0.7072 0.6039 1.2176 1.5035 1.2185 0.3763 0.4763 0.1001 0.3911 0.2915 0.4349 0.3143 1.2871 0.4846 0.4821 0.7247 0.7482 0.7071 1.0558 1.1311 1.1376 1.4789 0.5809 1.0801 0.6107 0.3756 0.2851 0.5231 0.8245 0.0479 0.3196 0.0392 0.2842 0.5767 0.2499 0.1568 2.1587 4.0361 2.4207 2.0398 2.2952 1.5302 2.3363 1.8689 2.0199 1.2152 1.9299 3.1809 1.6039 1.6202 2.8325 2.8247 2.5652 1.0423 1.0414 1.6537 2.4617 1.2336 1.0768 1.1104 1.6272 2.202 3.9043 1.2051 1.3329 1.2802 1.0909 1.5725 1.3446 4.1211 2.2785 3.4341 2.7125 1.6055 1.8513 0.981 3.262 2.3234 2.0576 0.9898 1.4136 0.9091 1.3487 1.8764 1.1818 1.0465 1.2957 1.6676 1.6739 2.1695 1.2155 1.1204 1.1178 1.3218 1.6752 1.9423 0.8439 0.5922 1.553 1.1977 1.5132 3.6451 1.1053 2.3239 3.4931 2.3532 2.854 1.7686 1.2637 1.5387 2.2219 2.8829 0.7524 1.5143 0.3099 1.658 1.4946 1.5564 1.556 2.1148 1.7267 2.4463 2.1075 1.9274 2.0217 1.0018 1.5307 1.2877 1.0872 1.8312 2.2151 1.6809 0.212 0.9806 0.8602 1.3774 0.537 0.4946 0.4951 0.9023 0.3928 0.1817 0.2662 1.3453 0.9475 4.094 1.0781 1.1779 0.9249 1.6653 1.2679 1.223 1.5609 1.0672 1.74 2.1327 0.8885 0.4443 0.6463 1.2875 0.9452 1.3151 1.3477 0.9569 1.0585 1.4368 1.1719 0.816 1.1596 1.2981 1.3842 0.8554 0.8769 0.8214 0.8601 0.6762 0.8135 1.2188 1.3728 0.3663 0.4229 0.658 1.1527 1.4494 1.3548 1.4453 1.2492 1.7471 1.1516 1.1911 2.1794 1.3032 1.4803 0.9997 0.5769 0.7809 0.3494 0.5077 1.5966 0.663 1.7214 0.9072 3.1703 4.1074 1.7752 2.5317 2.2766 2.33 2.1363 2.0626 2.642 1.3063 1.5561 2.7273 2.0389 3.2951 5.1337 4.1871 2.6865 3.1575 3.4301 3.3549 4.5467 3.3019 3.747 0.9717 2.7048 0.5079 1.0095 1.2954 1.119 2.1889 3.1151 3.9665 4.2254 4.3201 2.4737 3.8117 3.7034 0.3683 2.8968 2.7787 4.7224 4.0011 5.2708 3.9952 4.4965 3.4619 4.4641 2.5395 3.3888 4.4677 4.9259 3.9411 6.7318 5.5166 2.1949 2.8859 2.5059 2.6803 2.7473 2.5398 2.021 2.8815 3.4905 3.6654 3.0768 3.6797 4.3344 2.0388 4.5611 2.4598 3.2778 3.163 1.9025 1.1565 1.7782 2.8756 2.5516 3.8084 2.3325 1.3568 2.7895 1.7803 2.6514 0.3351 0.3186 0.2971 0.2967 0.3368 0.4138 0.5419 0.3424 0.3326 0.2612 0.2827 0.2458 0.4506 0.3346 0.2349 0.3648 0.1648 0.2738 0.2618 0.1816 0.2858 0.3527 0.2474 0.0786 0.2416 0.1261 0.5857 0.2591 0.327 0.1533 0.225 0.3193 0.2344 0.1431 0.1682 0.3109 0.4232 0.1381 0.2393 0.1966 0.1895 0.3429 0.2761 0.2159 0.1103 0.3009 0.2498 0.1853 0.1044 0.2522 0.2143 0.1465 0.1063 0.1385 0.1493 0.1597 0.1908 0.1155 0.4381 0.5096 0.3971 0.3562 0.2866 0.3243 0.2216 0.2777 0.156 0.2216 0.4547 0.3697 0.4551 0.3752 0.2686 0.3061 0.3445 0.3178 0.2596 0.1627 0.3366 0.2545 0.397 0.462 0.1637 0.6188 1.042 0.8144 0.3814 0.8296 1.0944 0.462 1.2276 1.6516 0.8463 0.6758 0.3599 1.7398 0.2455 1.1903 1.3227 1.7097 0.5269 0.492 0.3033 1.6472 0.5511 0.4854 0.6496 0.2971 0.5918 0.4564 0.8392 1.1993 0.5778 0.9818 0.9172 0.3303 2.0818 1.1433 0.8715 0.5039 0.5017 0.2711 0.5323 0.5062 1.1107 1.279 1.1611 1.0909 1.3879 1.0077 0.9159 0.824 1.2605 1.4502 0.9337 0.6351 1.0539 0.5144 0.5102 0.3868 0.9099 0.468 1.2445 0.5184 1.1392 1.2529 1.3088 1.2221 0.2958 1.311 0.7502 0.6821 0.7554 0.7765 1.1411 1.0442 0.7935 0.8232 1.0376 0.5547 0.4822 0.3956 0.634 0.5637 0.9242 0.7396 0.706 0.4644 1.1342 1.2607 1.7349 1.5112 1.6175 0.98 0.7232 0.5772 0.4561 0.8331 0.706 0.4185 1.217 1.4649 0.4356 0.8816 0.8132 0.1945 1.0984 0.6011 0.3517 0.6375 1.0358 1.2731 0.546 0.5724 0.3435 0.5819 0.1252 1.1457 1.1867 0.7678 0.5483 1.5123 0.9537 1.0384 1.1406 0.3801 0.6176 1.0137 0.3538 0.688 0.2647 0.9492 0.9504 0.1759 0.2496 0.359 0.3235 0.2161 0.4456 0.2913 0.2211 0.1985 0.2169 0.1599 0.1847 0.3421 0.2476 0.6466 0.1326 0.0873 0.1255 1.7849 0.0518 0.6641 0.5527 0.5207 0.557 0.4783 0.4365 0.4719 0.3268 0.7553 0.9075 0.3384 0.9131 0.1227 0.531 0.1681 0.6047 0.3003 0.2233 0.493 0.1339 0.9802 0.5246 0.5581 0.5151 0.3501 0.4634 0.501 0.4278 0.6437 0.3089 0.2393 0.2596 0.4176 0.6965 0.6513 0.363 0.2039 0.5599 0.4541 0.0642 0.1418 0.2895 0.4005 0.4595 1.1212 0.4902 0.2795 0.3359 0.1912 0.4045 0.4333 1.5435 0.2263 0.1265 0.0453 0.1271 0.2179 0.4068 0.354 1.1328 0.6918 0.6678 0.5008 0.416 0.26 0.6843 0.437 0.2946 0.0573 0.0922 0.0955 0.0967 0.1057 0.1472 0.5926 0.7668 0.8077 1.3181 0.58 1.2753 0.3418 0.1992 0.5977 0.4569 0.5769 0.3807 0.6437 0.5098 0.8428 0.5313 0.5267 0.763 0.2486 0.1705 0.1827 0.1993 0.3467 0.2853 0.1441 0.1652 0.1219 0.2748 0.0936 1.0582 0.7915 0.8883 0.4237 0.5694 1.4027 0.5253 0.4601 0.5 0.9783 0.2488 0.1081 0.391 0.6093 0.6335 0.4145 0.2091 0.7052 0.6462 0.8296 0.4195 0.3907 0.5665 1.3911 1.2147 0.9274 1.0984 0.7893 0.758 0.3677 0.3701 0.7323 0.5493 0.5696 0.7489 0.8095 0.2152 0.2607 0.1539 0.3903 0.3614 0.8584 0.4498 0.3717 0.5157 0.4947 0.389 0.4321 0.804 0.4149 0.9301 0.4053 0.6179 0.5235 0.6481 0.5974 0.3433 0.4787 0.6774 0.5308 0.9082 0.2797 0.3689 0.3304 0.1515 0.1923 0.2027 0.633 0.901 1.4773 0.7161 0.1206 0.387 0.4075 0.1507 0.3751 0.2886 0.2326 0.2057 3.8149 2.7628 4.3105 6.8133 2.1038 2.4741 3.2807 3.0362 4.4159 2.8557 2.7746 4.2109 1.8066 3.9654 4.5068 4.4342 2.7996 2.469 3.0358 3.3591 3.2602 2.5304 3.297 7.9765 4.4669 8.0218 3.4002 2.8319 1.6284 4.0824 2.8651 3.702 3.4972 4.7893 6.7456 3.9495 4.6505 14.355 13.1848 6.9734 3.8235 3.2876 5.4254 1.3513 2.4671 1.9733 2.2779 3.9022 1.8621 4.3019 2.6358 2.7013 4.0073 2.9214 1.6726 4.6786 2.2896 3.0617 0.5487 2.5402 7.0392 3.6298 2.8646 1.3606 2.8895 3.2405 3.2468 3.6347 5.1351 3.7464 4.2782 0.8797 2.5504 1.9221 3.131 5.8275 3.8715 5.6655 11.1384 5.2797 10.4159 3.3462 3.9188 3.7397 6.5933 5.4433 6.0265 4.5324 3.4806 3.6005 6.9618 7.6542 8.4492 8.2133 5.4567 7.0862 4.6554 4.8629 1.4896 2.8238 1.624 1.5316 5.7803 1.3855 2.1267 1.2702 1.0335 2.1667 9.358 2.1147 8.3788 5.1518 4.8894 4.5263 0.9825 3.8655 3.6988 6.2041 4.103 4.5768 15.1759 1.9272 3.5022 1.6271 2.1083 2.9243 1.1206 1.7141 3.4596 0.62 1.3178 2.6043 1.3749 1.7557 2.0804 1.5079 0.6346 6.92 5.0943 3.929 5.0155 1.0032 0.8382 0.6008 2.8077 2.2565 0.7221 2.2249 0.6225 3.8808 2.2385 3.6251 3.2032 1.5942 3.4995 2.3956 2.0774 1.8815 1.6158 1.4046 1.2804 9.1412 0.411 4.6934 0.274 3.5056 2.9892 2.5578 1.6071 3.8186 1.1551 2.1458 2.1801 1.609 2.6846 1.5721 1.5651 1.5939 0.7282 0.7044 4.8429 5.768 2.6741 2.4947 2.7262 3.0899 6.6926 1.2272 1.409 4.3692 3.024 3.3056 1.3906 1.5591 1.1121 1.3386 1.7253 1.4189 1.2616 3.5436 4.8495 3.1799 3.179 3.4496 4.1814 4.1998 3.8638 2.9603 3.3035 2.4442 3.1398 1.9677 2.5884 1.8577 3.1725 2.3513 1.3216 1.6994 2.9654 3.2143 2.012 2.204 2.0816 3.1942 1.3008 2.1247 0.7988 1.5839 2.6541 1.7604 2.5501 3.8878 1.6753 3.0755 2.6077 2.0426 2.1271 1.2508 1.3484 2.2369 1.7958 3.407 3.817 2.3166 1.9862 2.4376 3.7564 1.6553 2.899 0.4528 0.168 0.2556 0.9321 1.3885 2.3132 1.3306 2.3626 2.044 2.1551 2.8688 3.3494 1.961 3.6532 0.3418 0.3338 0.5379 2.774 3.136 2.6199 0.3988 1.8731 2.5276 0.4486 0.6743 7.3229 1.8422 2.1372 0.9116 2.9146 2.5083 2.597 3.2975 0.456 0.245 0.6975 0.9725 7.8591 0.4738 3.1853 0.6246 0.8259 0.9164 1.4367 1.9063 2.142 1.0033 2.5884 1.5274 1.2863 2.3253 2.7073 2.943 0.3034 2.7515 3.3301 1.5929 2.4018 1.6555 1.9196 2.1262 1.922 2.6866 2.1255 1.2267 0.5317 2.5094 0.7017 0.2728 0.1966 0.2214 1.765 2.6042 1.2152 1.9178 0.4763 4.5507 0.879 18.6634 1.1845 0.7892 0.8913 3.8712 0.8128 0.8447 1.2919 0.3536 1.3714 0.9817 1.7913 1.0284 1.4867 2.5996 0.7781 1.1182 0.6592 0.7501 0.7797 0.5684 0.9891 1.027 0.9543 0.8504 1.1229 1.3141 0.9385 1.9124 1.1576 1.0267 1.5977 2.578 0.9017 0.2063 0.3898 0.2685 0.3199 0.3496 1.1118 0.9149 0.8858 0.5574 1.0564 0.5704 3.2999 0.2202 1.0046 1.1901 1.4895 0.1304 2.5834 2.4326 1.7963 1.1569 0.6341 0.5754 3.0009 4.4503 4.6201 3.1893 3.1963 5.9046 0.0318 0.9609 0.5563 0.3912 0.7903 1.1378 0.4804 3.1644 0.2245 2.4538 1.9408 0.8321 4.0921 0.1864 0.683 1.7651 1.4299 1.8424 1.0425 1.6139 0.9029 1.0215 1.4753 0.8688 1.3721 1.4659 1.4859 1.1855 0.2404 0.7207 0.7469 1.4294 0.6339 0.7622 0.6152 0.8162 0.7698 0.7092 2.5993 0.6868 0.5316 2.0499 2.6572 2.5521 2.4629 0.9952 2.1883 2.8677 1.5279 1.2455 0.5237 0.4712 0.6101 0.9819 1.3849 2.1643 1.5257 0.8727 2.0184 2.6725 2.5211 1.9065 1.2065 2.5794 4.4122 1.9517 1.031 0.7038 1.4815 1.75 1.5162 1.8551 2.2022 1.6142 1.1252 1.4689 1.2004 1.6992 0.7752 0.6777 0.5449 1.2037 0.3904 2.3395 0.8448 1.4857 1.3861 1.2839 1.2895 1.0996 1.9578 1.053 0.9174 0.3526 1.5583 0.7537 1.1946 0.4237 0.6925 0.5625 0.9776 1.0799 0.7957 0.5275 0.5152 1.2513 0.8726 0.5191 0.327 0.3628 0.1811 2.5985 0.5728 0.3151 0.3594 0.2108 0.3369 0.327 0.2042 0.2749 0.2579 0.6769 0.6834 1.5145 0.7504 0.5825 0.546 0.5929 0.5442 0.509 0.7373 0.1348 0.2808 0.4238 0.3933 0.3243 0.6674 0.6424 1.2393 0.5186 0.9313 0.7637 0.6346 0.5893 0.9235 0.2895 0.1172 0.4465 0.9598 0.5743 1.0896 0.6552 0.6879 0.3527 0.7404 1.0075 0.8395 0.6769 0.9495 0.713 0.4046 0.2336 0.5801 0.8891 0.3874 0.5612 0.0876 0.2846 0.1632 0.2574 0.4671 0.3462 0.2934 0.8565 0.1924 0.6376 0.8305 0.3848 1.1754 0.0573 0.3056 0.2997 0.4335 0.606 0.0747 0.1578 0.3872 0.3637 0.3688 0.5292 0.4739 4.0316 2.3285 2.7217 1.6136 1.8508 5.568 2.7049 1.868 1.9972 3.1103 5.2439 2.5878 2.7393 0.8572 3.1734 2.1174 3.0216 3.2485 3.5807 4.4643 1.4455 0.9901 0.6424 6.062 1.7639 3.0171 1.2582 3.0844 1.8326 5.0024 3.5151 2.7889 3.8105 1.5664 3.8775 3.1035 2.969 4.0847 1.9051 4.3115 3.5252 1.668 1.1431 2.3273 1.2833 1.5316 2.9693 2.9781 1.7982 1.6455 2.0091 1.3087 4.5759 1.4386 3.4105 3.1726 5.7958 1.5564 3.7259 3.7275 0.8585 0.6097 1.9472 1.4035 0.8895 2.6769 1.562 3.3999 3.6171 2.9556 2.7399 4.0444 6.7254 3.817 1.1097 1.8726 4.881 3.659 1.7592 2.7166 1.3022 3.0972 4.3822 1.2059 1.5908 0.5536 1.6994 1.0383 0.9426 0.9736 1.2611 1.4264 0.6877 1.0551 1.3832 0.9947 0.4478 2.2574 3.1381 1.8796 2.1033 2.2378 2.2065 2.4644 0.6602 1.5985 0.3293 0.8144 0.6289 0.8913 0.682 0.5664 0.865 0.9004 1.4962 0.9472 0.9706 0.9835 0.8817 1.5845 0.4648 0.1212 0.5467 2.7892 2.7615 2.2044 1.6704 2.6112 1.1097 1.682 1.7803 1.5336 1.3283 0.8396 2.1287 0.4331 0.9484 0.4837 0.4887 0.3695 0.5193 0.8927 1.4941 0.5025 1.1096 1.8392 1.1216 1.7775 2.6122 0.9906 1.448 1.4468 0.7587 1.0096 1.1766 0.2166 1.122 1.3677 2.1211 0.4951 0.6451 0.8276 0.571 1.3943 0.5963 0.7575 1.09 0.2198 0.4414 0.3559 0.6437 0.486 0.843 0.4129 0.2701 1.1569 0.5365 0.4522 0.4441 0.8317 0.336 0.1914 0.7664 0.5517 0.505 0.4036 0.1157 0.2839 0.5124 0.1456 0.4694 0.4076 0.3435 1.1473 1.3527 0.1868 0.0954 0.1335 0.1717 0.0838 0.1192 0.115 0.2206 0.2253 0.136 0.1306 0.2913 0.2278 0.2196 0.1283 0.1636 0.1599 0.2015 0.489 0.1518 0.3201 0.3132 0.1868 0.2952 0.0637 0.332 0.2907 0.2319 0.279 0.2876 0.4773 0.3387 0.153 0.5279 0.3133 0.1456 0.3411 0.2064 0.8378 0.7916 0.332 0.5775 0.3356 0.5347 0.5603 0.4991 0.2097 0.4473 0.5224 0.4265 0.2381 0.4104 0.4587 0.2779 0.5914 1.1108 0.8737 1.4984 0.8892 0.4443 0.7518 0.6752 0.9198 0.6641 0.7599 0.9014 0.3604 0.3984 1.0445 2.321 1.5566 0.667 0.636 0.8196 2.2755 0.4097 0.9514 0.1304 0.7203 1.232 0.9165 0.6585 0.51 0.8284 1.1558 0.8697 0.8438 1.1441 1.4225 0.9323 0.8496 2.3028 0.2409 0.6997 1.0686 0.8837 0.8907 0.9154 1.4138 0.7973 0.7366 1.0572 1.0513 1.1682 1.1682 0.9826 0.6242 0.463 1.1824 1.1972 0.9857 1.1671 0.4065 0.8254 0.3171 0.6331 0.9405 1.0017 1.1875 2.1021 1.1535 1.0859 0.8539 0.6856 1.6735 0.1696 0.1295 0.8752 0.6243 1.3015 0.6213 0.4488 1.0549 0.4273 0.9752 0.6075 0.756 0.8387 0.9018 1.0423 0.1967 1.1932 1.0874 1.2556 0.889 1.1631 0.9299 1.0611 0.7362 1.2468 1.1221 1.0121 0.4849 1.362 2.2834 2.1782 0.9256 1.1302 1.9973 1.3374 2.4772 1.1423 1.2422 0.3801 0.9221 1.8925 0.6836 0.6713 0.7772 0.3379 0.5569 1.0116 0.8556 0.624 0.6007 1.0676 1.0387 0.9392 0.9209 0.7951 1.0779 0.7649 1.0351 1.2604 0.8992 1.289 1.1807 0.4508 0.7847 1.058 1.9673 1.7373 1.4409 2.2526 1.7076 1.5761 1.1991 0.9852 0.9749 0.8929 1.3927 1.0622 1.2828 0.84 1.3167 0.9394 0.9881 0.9767 1.9598 1.4657 1.2835 0.6788 0.7856 1.605 1.1837 0.9371 1.3947 0.6711 1.8581 1.1188 0.3293 0.6784 0.213 0.5898 0.8639 0.493 0.4315 0.2273 0.2703 0.2551 0.2569 0.4374 0.4809 0.1881 0.8838 0.6225 1.4748 0.3261 0.3012 0.4304 0.8091 0.2749 0.1739 0.105 0.3142 0.3293 0.3427 0.253 0.2923 0.4832 0.5367 0.6552 0.427 0.4645 0.257 0.473 0.7636 0.2627 0.1396 0.1332 2.0507 0.702 0.7256 0.7305 0.5484 0.3665 1.0384 1.1967 1.0241 0.562 0.5802 0.9455 0.5012 0.177 0.337 0.4358 0.3361 0.8617 0.2844 0.6088 0.1799 0.1903 0.5758 0.4891 0.4176 1.6958 0.3055 1.0783 0.8195 0.3403 0.9513 0.398 0.4586 0.8109 0.4018 0.4406 0.2002 0.2104 0.1814 0.3646 0.3838 0.6715 0.2157 1.8481 1.4242 1.7226 2.0011 1.3407 1.2646 1.2874 1.2145 1.0509 1.1751 1.3139 0.9786 1.2974 1.5458 1.9257 1.7038 1.6978 1.2241 1.1176 2.1409 1.7993 1.776 1.5913 2.3777 1.2955 2.6402 0.8656 1.1653 1.0292 1.4308 1.5694 1.8112 1.3408 1.8728 1.7418 1.7965 2.138 2.1582 2.1207 2.6641 2.2267 2.7715 3.4488 2.6093 2.8709 2.2465 2.7633 2.8863 1.8199 2.3201 2.1204 2.4071 3.1033 1.9643 1.7784 1.1185 1.9518 1.7146 2.0056 1.6416 1.6352 2.2771 2.2631 2.3741 2.1813 2.5597 3.4846 2.439 1.9967 1.4954 1.5682 2.2378 1.1072 1.405 0.881 1.4493 2.479 1.5271 2.0699 2.5841 1.225 2.2039 2.0207 1.7751 1.3718 1.1997 1.1156 1.4558 1.0381 1.5453 1.4716 1.6326 1.2124 1.19 1.3938 0.7931 1.9435 1.4961 1.431 0.8946 2.2218 2.0311 1.0894 1.4578 2.4019 2.9488 2.7804 1.0882 2.6194 0.9983 1.2023 2.211 1.1317 0.9861 1.2599 0.8057 1.0563 1.1426 1.1172 0.7714 1.4382 1.956 1.1237 0.7775 1.9046 1.6428 1.3635 1.1588 1.6753 1.2978 1.1393 0.9195 1.1032 1.2746 1.5023 1.2081 1.0836 1.0198 1.4129 1.115 0.2052 1.1292 1.1291 1.1877 1.6441 0.6746 1.108 1.0312 0.9653 1.4877 1.0521 1.3146 1.4957 1.49 1.1363 1.9966 1.2163 0.8499 0.9915 0.9327 1.3398 1.4345 0.5405 1.0557 0.6916 1.3952 0.4743 0.3409 0.4147 0.1564 0.2865 0.4131 0.4777 0.4074 0.3815 0.3392 0.3473 0.439 0.4828 0.1526 0.5496 0.2746 0.3392 0.2052 0.1933 0.1761 0.1891 0.1678 0.1253 0.0677 0.2182 0.3775 0.4636 0.3364 0.6259 0.1793 0.3094 0.4399 0.3464 0.2373 0.2231 0.4139 0.4076 0.3492 0.1453 0.1893 0.2145 0.3637 0.4414 0.0939 0.1114 0.3724 0.2762 0.3094 0.3035 0.2034 0.2038 0.5497 0.1586 0.1269 0.2712 0.2895 0.005 0.401 0.5888 0.5147 0.9534 0.742 0.3778 0.2403 0.8535 0.2956 0.5321 0.3027 0.7642 0.9697 0.9904 0.7121 1.6908 1.2099 0.7406 0.8172 0.0513 0.831 0.2284 0.2827 0.7472 0.2825 0.2622 0.6971 0.7496 0.6767 0.1993 0.5496 0.5584 0.776 0.5945 0.7398 0.4261 0.3509 0.3967 0.6111 0.4659 0.1898 0.1358 0.7235 0.6539 0.6083 0.2399 0.3102 0.7746 0.3671 0.0348 0.1417 0.6077 0.3149 0.4225 0.7428 0.289 0.275 0.4256 0.1748 0.4036 0.3247 0.3363 0.1582 0.4858 0.0516 0.3675 0.3265 0.3026 0.2671 0.2613 0.228 0.4398 0.4144 0.2397 0.5096 0.4975 0.3665 0.2303 0.2033 0.0646 0.2338 0.2338 0.2527 0.1109 0.3683 0.5279 0.2369 0.6521 0.2611 0.5186 0.1697 0.1521 0.1778 0.39 0.1946 0.2832 0.4705 0.4511 0.374 0.3217 0.3481 0.4299 0.1946 0.0878 0.3422 0.0823 0.3356 0.372 0.2604 0.7041 0.6073 0.4602 0.2054 0.8096 0.1659 0.6809 0.438 0.2726 0.1613 0.2744 0.2123 0.4368 0.3112 1.0174 1.8256 1.2633 0.2727 0.2562 0.2735 0.8475 0.148 0.1147 0.1393 0.4869 0.2728 0.2479 0.1599 0.4035 0.7313 0.5731 0.8501 1.4974 0.5825 1.312 1.3984 0.7941 0.897 0.2724 0.2007 0.3159 0.9199 0.8319 0.2054 0.1204 0.3019 0.3772 0.5846 0.275 0.1605 0.2918 0.3801 0.3885 0.1324 0.5518 0.4072 0.2583 0.6031 0.2024 0.3393 0.4042 0.2766 0.2802 0.1603 0.3481 0.3699 0.2438 1.1297 1.5268 1.9074 1.3935 0.3545 0.4844 0.737 0.3887 2.1728 0.2892 0.427 0.7283 0.1133 1.182 0.3851 0.3595 0.249 0.581 0.2517 0.5107 0.6781 0.2643 0.3843 0.3709 0.2786 0.1675 0.1405 0.1745 0.5009 0.2895 0.5837 0.5729 0.7655 0.2529 0.2334 0.2441 0.5134 0.2556 0.2512 0.0453 0.1349 0.2281 0.2886 0.1661 0.3297 0.1946 0.4138 0.592 0.5043 0.4691 0.2877 0.5 0.6591 0.3179 0.0598 0.2041 0.7665 0.7176 0.7278 0.2085 0.3759 0.2091 0.3508 0.4335 0.2155 0.1885 0.2145 0.3875 0.2699 0.0453 0.2611 0.2071 0.2258 0.1905 0.2299 0.3845 0.273 0.1916 0.2817 0.1336 0.2812 0.8165 0.2473 0.5005 0.5618 0.3304 0.6285 0.2293 0.3378 0.2953 0.3793 0.508 0.2275 0.1321 0.271 0.0954 0.3865 0.3731 0.3121 0.724 0.5759 0.588 0.4751 1.2919 1.2391 0.411 0.8613 0.7432 0.4338 0.7522 0.5233 0.6514 0.2915 0.6865 0.713 0.8733 0.3997 0.364 0.2122 0.5403 0.3552 0.2693 0.0402 0.1314 0.6926 0.6875 0.4302 0.751 0.5128 0.4332 0.4781 0.375 0.6785 0.4695 0.7647 0.8351 0.3216 0.0366 0.2475 0.4303 0.6757 0.7473 0.5049 0.5157 0.7139 0.559 0.4886 0.5828 0.6467 0.6365 0.5583 0.1712 0.0957 0.4858 0.4064 0.2819 0.2755 0.8043 0.6244 0.387 0.5093 0.4189 0.59 0.4338 0.6961 0.4934 0.8179 0.7535 0.6053 0.6603 0.5803 0.5701 0.3059 0.3385 0.5483 0.318 0.1093 0.41 0.1179 0.3058 0.3273 0.4679 0.7766 1.8427 0.9585 1.0434 0.4833 0.4996 0.7586 0.7336 0.6422 0.3185 0.3979 0.4493 0.7248 0.4976 1.2637 2.2035 1.8888 1.5468 1.3979 0.7555 5.5941 0.5676 0.4574 0.3286 0.4107 0.8864 0.3561 0.3159 0.321 0.6176 1.0096 1.287 1.5021 1.0848 1.7584 1.8576 1.7618 0.9879 0.4971 0.6285 2.0209 1.7757 0.7195 1.4033 0.7971 0.8557 1.019 0.5515 0.7811 0.7299 1.3452 1.1696 0.8201 0.3333 1.8429 1.0044 1.1081 1.4109 0.8181 0.8963 0.3214 0.81 0.9842 0.6581 2.0828 2.8342 2.0668 1.3357 1.5248 0.7094 1.3402 0.4055 0.5269 0.5014 0.3985 1.7338 0.5073 0.2767 0.8905 0.1897 0.9631 0.4214 0.789 1.047 0.6042 0.79 0.1505 0.7935 1.0159 0.7844 1.1358 0.7207 0.4232 0.3469 0.4312 0.8679 0.5126 0.8196 0.4011 0.467 1.0486 1.0124 0.2519 0.3747 2.245 1.1318 0.0708 0.4431 0.6805 0.3849 0.4197 0.6765 0.3236 0.4153 0.7692 0.3873 0.797 0.6667 0.5983 0.7149 0.4596 0.2296 1.0522 0.624 0.8439 0.3822 1.0215 0.7833 0.7742 0.9343 0.4216 0.6696 0.8649 0.5966 0.4521 0.574 0.4379 0.2008 0.2135 0.2197 0.1712 0.4138 0.8224 0.5521 1.6546 0.917 1.1549 0.6517 0.5478 0.5459 0.8563 0.6502 0.7972 0.6218 1.3247 0.6256 0.7778 0.4383 0.4896 0.3917 0.2692 0.4479 0.159 0.4253 0.3841 0.6364 0.5157 1.4098 1.0589 0.5112 0.4647 0.4708 1.4341 0.8785 0.7247 0.3794 0.9322 0.748 0.9289 0.801 0.8032 0.8642 1.4279 0.9499 0.8628 0.4584 1.1197 0.8701 0.5002 0.6741 1.7788 0.5056 0.6481 0.3763 0.6626 0.3779 0.4832 0.7179 0.7156 0.7343 1.573 0.7554 0.7162 0.4471 1.6256 1.152 1.4379 0.4515 0.4209 0.1019 0.145 0.177 0.4776 0.3837 0.2542 0.2459 0.2003 0.1683 0.3862 1.2269 0.3535 0.2405 0.2251 0.2477 1.048 1.2709 0.6394 0.3257 0.4448 0.7077 0.7046 0.9088 0.5759 0.5273 0.5543 0.5996 1.4131 0.3501 0.1256 0.3578 0.6142 1.5046 0.358 1.1525 0.2999 0.9006 0.5072 0.9462 0.3643 1.0439 1.0531 0.7164 0.2206 0.6492 1.2216 0.561 0.9056 0.5916 0.4395 0.7138 0.8324 0.5427 0.6134 1.0886 0.8511 0.6703 0.5806 0.5618 0.6061 0.8137 0.5789 0.7835 0.1013 0.0807 0.7015 1.9613 0.4358 0.2738 0.3834 0.2609 0.2122 0.2958 1.5329 1.8848 1.292 0.9684 0.2108 0.0341 0.1931 0.9263 1.6237 0.8985 0.4335 0.6724 0.6602 0.6137 0.6247 1.3797 0.9036 1.0885 0.7388 1.0962 0.0862 2.4928 2.2383 1.6289 1.1556 0.7587 1.0553 0.5127 0.7591 1.3009 1.1441 0.513 0.5835 0.7867 0.9139 0.6896 1.2004 0.799 0.9433 1.1223 1.2694 0.4784 0.4466 2.979 0.203 0.5871 0.124 1.0929 0.1843 0.4922 0.5785 0.5376 0.4553 0.302 0.7109 0.9823 0.7651 0.8948 0.5881 1.0515 0.9481 0.7116 0.6677 0.892 0.6464 0.3814 0.893 0.4263 0.4146 0.5513 0.4117 0.4478 0.7671 0.367 0.793 0.8921 0.702 1.0428 1.3119 0.8108 0.4062 0.4347 0.4052 0.221 0.3963 0.3744 0.3201 0.7403 0.6035 0.3186 0.4039 0.5557 0.3943 0.3764 0.7265 0.619 0.5417 0.584 0.9374 0.4742 0.5843 0.3474 0.695 0.414 1.6671 0.7015 1.291 1.2115 1.1843 1.1044 0.6959 0.6348 0.8674 1.3536 0.5206 0.5554 0.5918 0.8404 0.2996 0.3912 0.3787 1.0354 0.6764 0.807 0.6962 0.3592 1.3854 0.7129 1.3539 2.2394 0.5698 1.3622 1.068 1.311 0.9533 1.3875 0.4158 0.73 0.9903 0.5535 0.3024 0.4488 0.4872 0.3138 0.5293 0.3831 0.8241 0.6796 0.6579 2.9965 1.5466 1.4597 0.9315 0.7155 1.3039 0.941 0.927 0.6283 0.8649 0.6339 0.4832 0.7004 1.7991 1.8858 1.6819 2.1869 1.664 0.8953 1.9908 0.8215 3.5101 0.9589 1.6557 0.4776 0.2721 0.1653 0.7064 0.7707 0.9269 0.5377 0.3202 1.1141 0.7612 0.7897 0.5868 0.4863 0.3011 1.0229 0.6314 1.0591 0.7553 0.4721 0.6055 0.501 1.322 1.0435 0.7867 1.0456 1.2415 1.0295 2.0176 0.3514 0.9676 0.8301 0.809 0.3605 0.7493 0.621 0.8484 0.7583 0.6262 0.6858 0.2101 0.8304 0.2886 0.441 0.1637 0.1008 0.1438 0.2161 0.1495 0.4633 0.2148 0.2677 0.1254 0.4217 0.4276 0.3818 0.5131 0.3244 0.1327 0.1293 0.5668 0.683 0.651 0.7339 0.0841 0.2861 0.317 0.2952 0.2497 1.4897 0.3076 0.4182 0.5253 0.6394 0.1874 0.2073 0.1776 0.0777 0.0799 0.1391 0.1022 0.4795 0.2262 0.2065 0.3121 0.2218 0.2656 0.498 0.5027 0.2978 0.8384 0.6462 0.5129 0.6609 0.2446 0.3027 1.5475 0.2354 2.2799 2.1219 1.9767 1.103 0.566 0.5188 0.6089 0.1383 0.6532 0.6507 0.2402 0.6761 0.3359 0.3276 0.1743 0.1992 0.131 0.5165 0.3874 0.3728 0.3256 0.1428 2.553 0.9934 0.7027 0.4656 0.2709 0.7967 0.498 0.4989 1.3458 1.8321 0.1953 0.6288 0.8902 0.8721 0.4218 0.4421 0.6624 0.9225 0.9405 1.0296 0.6056 0.5045 0.7533 2.5831 0.8262 0.7795 0.8124 0.8898 0.3788 0.5602 1.1358 0.3706 0.4765 0.4194 0.6569 0.5944 0.5463 0.3336 0.0495 0.2992 0.1938 1.0381 0.4897 0.4535 1.418 0.8138 0.312 2.1105 0.4319 0.237 0.3537 0.2921 0.8392 0.8999 0.4333 0.7037 0.242 0.2973 0.164 0.6663 0.716 1.3709 0.773 1.7504 0.5452 1.677 0.8876 0.2769 0.5747 0.4174 0.4734 0.329 2.0196 0.1393 1.8567 0.4748 1.7394 1.2767 1.0319 0.4875 1.2676 0.5575 1.3135 0.775 1.0094 0.2784 0.9578 0.8866 1.3153 1.1084 0.4324 0.5067 0.3134 0.2667 0.572 0.6186 0.6509 0.3221 0.3486 0.4004 0.4483 0.3352 0.4146 0.2509 0.8449 0.6488 1.0553 0.9142 0.8722 0.6415 0.4286 0.7591 0.4163 0.0761 0.1347 0.1957 0.3326 0.3971 0.2997 0.6424 0.302 0.438 0.3048 0.3203 0.5081 0.8478 0.8926 0.2508 0.0803 0.1587 0.9666 0.3454 0.3492 0.3995 0.6513 0.3179 0.6352 0.639 0.9826 0.4738 0.2172 0.5522 0.3261 0.1361 0.3187 0.36 0.1771 0.4332 0.35 1.1701 0.5823 0.3249 0.9513 0.4469 0.6554 1.3651 0.3467 0.477 0.858 0.3967 0.9054 0.3862 0.8045 0.4382 0.6659 0.6947 0.5611 0.1168 0.2318 0.1721 0.443 0.1743 0.3018 1.0575 0.5281 0.7291 0.4693 0.5541 1.0073 1.0411 0.7791 0.9234 0.9544 1.0299 0.6669 0.7492 0.7598 0.5407 0.4631 1.0677 0.4066 0.3854 0.7635 0.2883 0.4436 0.7749 0.6948 0.4502 1.3153 0.4864 0.9465 1.5522 0.6187 0.3283 0.5311 0.5179 0.2754 0.5138 0.5942 0.4324 0.646 0.9451 0.4669 0.4671 0.5672 0.5371 0.6551 0.7083 0.6137 0.767 0.9982 0.9894 0.829 0.6142 0.4395 0.8804 0.5709 2.477 1.4192 2.0912 1.2826 1.5348 1.2656 1.5842 0.6189 0.6796 1.1672 0.5483 1.156 0.5613 0.7839 0.9934 1.5074 0.9533 0.9592 0.8442 0.9252 0.5343 0.4824 0.7713 0.9848 1.1001 1.5784 0.6345 1.8528 1.1039 0.1647 0.0735 0.1826 0.1091 0.1377 0.1359 0.3161 0.2393 0.1561 0.1994 0.2073 0.21 0.3089 0.5055 0.1175 0.081 0.3696 0.2853 0.268 0.3219 0.0638 0.1908 0.1986 0.1508 0.1925 0.2644 0.4257 0.1978 0.3083 0.6268 0.3213 0.3043 0.5631 0.3504 0.184 0.2984 0.3084 0.2057 0.0833 0.1673 0.2987 0.2065 0.2047 0.1355 0.1281 0.1579 0.2028 0.3529 0.7348 0.2882 0.312 0.1739 0.4284 0.0966 0.8619 0.8511 1.4383 0.5363 0.2474 0.2467 0.2487 0.1187 0.1343 0.3167 0.1439 0.2702 0.0525 0.2627 0.0965 0.1623 0.1885 0.1631 0.3207 0.1218 0.2827 0.1783 0.1049 0.1498 0.2017 0.1295 0.2917 0.2237 0.1319 1.0951 1.5102 1.136 0.893 0.7378 0.7742 0.4846 0.3976 0.424 0.4294 0.4113 0.5686 0.6642 0.5478 0.6122 0.6058 1.9302 1.6041 1.4811 1.5922 1.4839 0.9582 1.1139 0.2125 0.3168 0.988 0.6512 0.4258 0.9654 1.6996 1.5223 1.5183 1.4828 1.7838 1.8379 2.2141 1.6826 3.6583 0.4464 2.7312 0.7062 1.1112 0.7857 0.7465 0.8578 0.9911 0.456 0.5071 0.7942 0.4485 0.7888 0.5777 0.5916 0.1173 1.0412 0.7244 1.0975 0.6499 0.4599 0.7698 0.8781 1.2866 0.8939 0.4856 0.9448 1.5243 0.7739 2.1444 0.4684 1.3913 0.7385 0.795 0.5133 0.5973 0.588 2.8585 0.6139 0.4185 0.9239 0.1718 0.9708 0.2363 0.8262 0.3198 0.2978 0.2869 0.7409 0.8055 0.7513 0.4603 0.3766 0.2746 0.4021 0.6326 0.4801 0.4872 1.0332 0.4422 0.4408 0.5337 1.1939 1.1338 1.4552 0.2216 1.256 1.3271 0.2861 0.6965 0.4606 0.5622 0.3987 0.7899 0.8981 0.3063 0.693 0.4677 0.1474 0.1627 0.245 0.4904 0.2579 0.4112 0.5069 0.6786 0.7478 0.7804 1.1859 0.7432 0.9541 1.3235 1.2096 0.8229 0.812 0.7367 1.1902 0.5377 0.7517 1.0652 0.7976 0.727 0.7951 0.5923 0.9592 1.7236 1.7184 0.8153 0.8502 0.8283 0.7142 1.2738 1.1371 0.9163 0.3096 0.5125 1.3441 1.4938 0.7173 0.6145 0.4684 0.9464 0.3073 1.2783 1.2648 0.4813 1.1911 1.5427 0.6462 0.8653 0.5648 0.479 0.617 0.5507 1.2494 0.3296 0.3369 2.2947 0.5256 0.483 0.5409 1.015 0.9341 0.9129 1.1844 1.0085 0.8993 0.4987 0.8564 1.5593 2.7344 0.7677 0.6122 0.3691 0.4474 2.2756 1.8218 1.4387 0.7083 1.3218 0.9333 1.0548 0.9264 0.9171 1.0772 0.9205 2.0765 0.6311 2.4864 0.5268 0.525 0.5123 0.2776 0.2265 1.2225 0.9704 0.7528 0.5818 0.5842 0.6369 0.9469 3.1196 3.0358 1.3628 1.1691 1.6183 2.1475 1.6703 0.8047 0.7685 1.3663 1.9375 1.0671 3.9834 0.9605 1.9401 4.1299 2.1589 3.4838 0.5077 0.5151 1.8359 1.3728 1.7872 0.6596 2.0242 1.9514 2.9026 2.0669 2.3471 0.903 0.2353 0.3185 0.5112 0.1516 0.4868 0.417 0.6619 0.422 0.3997 0.4241 0.6424 0.5026 0.5256 0.7268 0.3043 0.4095 0.4624 0.2612 0.2456 0.2847 0.2663 0.3565 0.3004 0.2833 0.5321 0.2837 0.7191 0.4206 0.3676 0.2035 0.5037 0.3464 0.3171 0.3776 1.0846 0.5816 0.9566 0.2772 0.6907 0.2804 0.8696 0.2379 0.2153 0.1166 0.0494 0.116 0.383 0.3375 0.2319 0.0676 0.1123 0.1079 0.3165 0.3583 0.2823 0.1918 0.1755 0.3038 0.5888 0.8222 0.3945 0.1541 0.4759 0.7876 0.1601 0.6745 0.0707 0.2894 0.4174 0.5302 1.1877 0.0471 0.2213 0.4327 0.5159 0.5845 0.2819 0.4334 0.1618 0.6151 0.4682 0.6989 0.1267 0.1929 0.1808 0.2562 0.1853 0.2315 0.1891 0.5759 0.2823 0.1936 0.193 0.1947 0.2979 0.3466 0.5859 0.2535 0.2567 0.3643 0.4271 0.3839 0.2471 0.1092 0.3771 0.9413 0.0653 0.1644 0.1447 0.3427 0.1914 0.5325 0.3656 0.3166 0.5569 0.5123 0.0917 0.2203 0.281 0.4003 0.1623 0.0715 0.1209 0.4406 0.6545 1.3916 0.1049 0.1504 0.2036 0.4976 0.641 0.1959 0.0784 0.2896 0.3433 0.1501 0.1001 0.161 0.0819 0.1095 0.1913 0.2657 0.4229 0.7125 0.4587 0.2624 0.5773 0.5192 1.0043 0.2293 0.7971 0.5752 2.5671 1.6308 0.1734 1.3769 0.5667 0.5699 1.6469 0.1789 0.2165 0.217 0.1241 1.1037 0.5898 0.1597 0.547 0.661 1.5225 0.9455 0.9178 1.0681 0.8504 1.5618 0.8182 0.3305 0.4089 0.7374 0.8479 0.6016 0.2 0.8095 1.3211 1.5293 1.4696 0.3447 0.748 0.6539 0.2384 0.0635 0.1303 0.3804 0.5823 0.3277 0.7345 0.2102 0.232 0.206 0.3226 0.239 0.3164 0.2503 0.2594 0.0724 0.0786 0.1382 0.4902 0.3141 0.4241 0.3495 0.1706 0.3419 0.2908 0.2541 0.0832 0.8702 0.7477 0.0989 0.0596 0.1056 0.229 0.1686 0.4073 0.1366 1.2221 0.4085 0.1697 0.7222 0.3469 0.6831 0.2985 0.3278 0.432 0.4977 0.2642 0.4241 1.1658 0.6549 0.5372 0.407 0.4094 0.789 0.3662 0.1679 0.6141 0.1495 0.6576 0.368 0.1757 0.1725 0.3799 0.1848 0.3994 0.2591 0.411 0.3427 0.363 0.2279 0.1528 0.1304 0.2619 0.5288 0.5585 0.2902 0.4355 0.8341 0.5088 0.4573 0.2338 0.3942 0.3748 0.68 0.0455 0.1876 0.2286 0.1814 0.1515 0.2788 0.2507 0.5507 0.3239 0.4871 0.1055 0.1445 0.271 0.4048 0.1833 0.0444 0.1801 0.4288 0.5691 0.5008 0.2152 0.2388 0.2701 0.5985 0.6979 0.2386 0.1862 0.2539 0.3682 0.2643 0.0493 0.2699 0.3446 0.1221 0.4187 0.1259 0.3007 0.406 0.4597 0.316 0.1147 0.3977 0.8105 0.3304 0.556 0.3811 0.3273 0.2396 0.2481 0.1444 0.3649 0.3437 0.6411 0.4739 0.0955 0.5307 0.1064 0.3533 0.4381 0.3283 0.2604 0.2671 0.3344 0.1808 0.2143 0.1968 0.3422 0.3426 0.2346 0.1724 0.2076 0.1888 0.3991 0.116 0.2383 0.1806 0.3349 0.1755 0.1535 0.0934 0.1882 0.1135 0.1017 0.1244 0.2689 0.3026 0.3299 0.171 0.813 0.1318 0.3828 0.187 0.2542 0.0866 0.1536 0.2227 0.3045 0.3617 0.1874 0.1172 0.2161 0.2396 0.2411 0.1184 0.0459 0.0965 0.1608 0.1645 0.0861 0.0238 0.0704 0.1213 0.0825 0.2237 0.334 0.2676 0.2658 0.2157 0.0674 0.4826 0.2189 0.1077 0.1407 0.1474 0.187 0.2997 0.087 0.2262 0.2701 0.377 0.6779 0.1013 0.1533 0.2271 0.3152 0.3402 0.1277 0.3112 0.2717 0.1947 0.4233 0.3453 0.1826 1.6851 1.1 1.1118 0.5205 1.4812 1.8232 0.8763 1.7101 1.8402 1.0877 0.822 0.8574 1.7191 0.3339 2.1793 2.3584 2.371 1.2833 1.182 0.931 1.8549 0.6707 0.4229 1.3429 1.4852 1.3752 0.8394 1.0787 1.2058 1.5999 1.2984 1.2249 1.0516 2.1324 1.9188 1.7974 1.5088 1.6689 0.8202 1.274 1.0531 2.2329 1.3924 1.7337 1.7804 3.6156 1.7409 0.9234 1.2025 1.5952 1.2672 1.9544 1.3653 1.8617 1.0358 0.999 0.9486 0.6781 2.4957 1.6874 0.3559 1.832 1.1532 1.2709 1.1674 0.8235 0.7948 1.8434 1.395 1.8484 1.5542 2.9202 2.2907 1.5396 0.7509 1.7961 0.8658 1.5314 1.2417 0.7841 1.1688 1.2695 1.5052 0.0801 0.1584 0.2213 0.1542 0.1938 0.3184 0.3448 0.2615 0.2411 0.5715 0.1362 0.1671 0.3494 0.1295 0.2628 0.2491 0.4008 0.239 0.2166 0.1545 0.161 0.1085 0.1316 0.0718 0.2674 0.1825 0.2377 0.5667 0.6267 0.1029 0.2964 0.1846 0.2068 0.08 0.1111 0.1242 0.3759 0.1442 0.1292 0.1055 0.2908 0.2775 0.3517 0.0788 0.0362 0.1036 0.171 0.1928 0.086 0.0181 0.0977 0.0753 0.0711 0.1053 0.1548 0.1372 0.1572 0.2027 0.0323 0.5325 0.1289 0.1221 0.1552 0.1228 0.0925 0.2878 0.0747 0.3586 0.2237 0.2589 0.6415 0.0342 0.2346 0.2076 0.2743 0.3486 0.0941 0.21 0.1877 0.1769 0.4524 0.3469 0.125 0.194 0.4714 2.1841 3.7481 0.4885 0.7248 1.0773 0.385 0.5931 7.5469 1.0521 0.6506 0.5789 0.1333 0.2279 0.1828 0.3018 0.1389 0.1286 0.0873 0.1581 0.1904 0.1053 0.0939 1.0523 0.6594 0.5749 7.4841 2.7083 0.0957 0.1363 0.1502 0.1687 0.1175 0.1868 0.167 0.3594 0.1551 0.0801 0.095 4.6865 3.7259 8.1168 0.0619 0.0285 1.795 0.247 0.2137 2.9331 0.9613 0.3676 5.2278 0.7583 0.2548 1.0647 3.5769 0.3264 0.5478 12.5164 6.1381 11.3775 9.4369 6.0778 4.8707 6.192 4.201 8.2434 4.5187 7.2283 8.1515 4.9996 12.0514 18.9848 10.6715 9.8634 6.4982 7.7822 32.6601 24.3466 16.695 12.9597 5.7439 8.9426 1.6962 2.4949 2.856 0.4056 2.3614 2.4626 3.1185 1.8375 1.8836 1.481 1.5036 1.0055 2.0618 1.3219 0.7702 0.9346 2.714 3.1586 3.0754 0.7227 1.998 2.0367 1.2137 0.7678 0.389 2.1332 0.6393 1.4687 2.8826 0.7987 0.5146 0.7272 0.3295 0.8513 1.1072 0.9986 0.3006 0.6623 0.7703 0.8456 0.9694 0.894 1.0267 0.7436 0.35 0.759 1.1049 0.5385 1.1227 0.8848 0.5213 0.4009 1.0427 0.2923 0.9184 0.8537 1.0581 0.642 1.5823 2.4542 0.9585 2.7579 0.6753 1.3702 0.5703 2.2298 0.4928 2.3846 0.609 1.3038 1.834 1.5343 1.5627 1.2957 0.5255 1.8928 1.0946 0.1808 0.8635 0.4538 1.1892 0.4334 1.0394 0.4072 0.2166 1.0336 0.2412 0.2927 0.493 0.4961 0.4758 0.355 0.5534 1.0482 0.6265 0.3399 0.2668 0.2664 0.1541 0.511 0.1749 0.167 0.2639 0.4543 0.1134 0.3174 1.0301 0.5593 0.3172 1.4157 0.5488 1.8442 0.2973 0.1292 0.0925 0.0896 0.1993 0.2039 0.123 0.1118 0.1051 0.097 0.1318 0.22 0.3914 0.3559 0.3344 0.8077 0.3654 0.1083 0.3507 0.3605 0.1665 0.3097 0.5217 0.234 0.541 0.3318 0.249 0.2685 0.251 0.253 0.3962 0.3385 0.1578 0.4563 0.1885 0.1332 0.108 0.2607 0.3509 0.1196 0.2763 0.2198 0.2413 0.3698 0.3625 0.7802 0.3081 0.3371 0.2494 0.3286 0.4533 0.6728 0.2161 0.1376 0.5174 0.3522 0.6393 0.5008 0.3669 0.5503 0.3261 0.3023 0.3182 0.5076 0.5785 0.4147 0.603 0.0772 0.3636 0.2921 0.2338 0.1601 0.1465 0.1558 0.1684 0.0479 0.101 0.0776 0.6023 0.1671 1.4878 0.5033 0.3114 0.078 0.0559 0.0902 0.0719 0.2751 0.2092 0.2526 0.3479 0.108 0.0738 0.1433 0.3287 0.3722 0.3158 0.12 0.2202 0.2723 0.0458 0.0856 0.2654 0.1374 0.2031 0.2328 0.2988 0.0714 0.2406 0.3685 0.2607 0.2315 0.2787 0.2626 0.1041 0.124 0.2492 0.1419 0.1162 0.1475 0.0542 0.4201 0.3425 0.7368 0.2635 0.3928 0.3458 0.266 0.5732 0.2351 0.4318 0.1462 0.3129 0.1447 0.9894 0.1832 0.2461 1.0484 1.0371 0.7673 0.4818 0.6991 0.9506 0.8239 0.4326 0.7608 1.3909 0.535 0.4002 0.2732 1.1544 2.0265 1.1765 0.6416 0.8843 0.8754 0.8132 0.6956 1.2991 1.081 3.9655 1.4536 0.5 0.5756 1.3793 0.7915 0.9532 0.2744 0.2635 0.2172 0.9626 1.8914 1.0282 0.7258 0.8822 4.1347 1.248 0.9354 0.6616 0.7711 0.3755 0.6056 0.5827 0.7077 0.3658 1.8754 0.3436 0.5326 0.1014 1.1271 0.6925 1.0516 0.7744 1.7961 1.9984 0.5389 0.4418 0.2338 0.58 0.5179 0.6463 0.6574 1.1499 0.1098 1.0128 0.8628 1.1969 1.1153 0.5247 0.5973 1.9985 1.123 0.4489 1.2265 1.3979 0.5271 1.0481 1.4571 0.7393 0.8738 0.2784 0.5793 0.3934 0.3223 0.4492 0.8375 0.4022 0.2613 0.0915 0.6786 0.6119 0.9577 0.4983 0.137 0.2751 0.2361 0.8309 0.5375 0.5181 0.7087 0.3421 0.2653 0.6047 0.0953 0.2047 0.1864 0.3116 0.673 0.4937 0.6772 0.2445 0.8024 0.6294 0.6796 0.51 1.0209 0.7042 0.1983 0.0811 0.1775 0.3479 0.7664 0.4136 0.9053 1.3662 0.3243 0.2907 0.3687 0.4234 0.5823 1.197 0.9532 0.2504 0.0762 0.1833 0.0928 0.1561 0.1274 0.5448 0.8692 1.0431 0.6284 0.8372 0.9145 0.34 0.4357 1.5193 0.9251 0.4383 0.4025 0.2274 0.6374 0.2818 0.1581 0.5434 0.2254 0.1086 0.129 0.1887 0.4902 0.4154 0.2106 0.1638 1.4833 0.6842 0.7284 0.6846 0.9325 0.9134 0.3341 0.5361 0.5041 0.4107 0.3755 0.3858 0.2341 0.1257 0.8606 0.4931 0.5202 0.1929 0.1906 0.177 0.3064 0.1267 0.1335 0.262 0.4447 0.2203 1.1057 0.4073 0.3289 0.6388 0.3542 0.2523 0.3168 0.7187 0.6838 0.8141 0.6152 0.2879 0.18 0.2419 0.4787 1.3505 0.6761 0.3598 0.4267 0.9527 0.593 0.2138 0.7097 0.4699 0.6087 0.1629 0.4447 0.1914 0.4288 0.4306 0.6429 0.6205 0.3736 0.3161 0.0945 0.209 0.3598 0.5905 0.4457 1.5123 0.2129 0.7228 1.1091 0.8233 1.1955 0.1892 0.3729 1.547 0.5964 0.336 0.5718 0.3211 0.3852 0.7471 1.2031 0.2983 0.9171 0.9116 0.5872 0.416 0.5484 0.6137 0.5214 0.3562 0.3541 0.3666 0.3368 0.2566 0.2379 0.1288 0.1873 0.6766 0.9789 0.3435 0.238 0.2279 0.2131 0.2347 0.2441 0.1989 0.4134 0.5101 0.2031 0.5577 0.334 0.3345 0.2404 0.2897 0.2598 0.2269 0.5147 0.6074 0.6426 0.5003 0.1419 0.1737 0.3695 0.2982 0.8728 0.4518 0.2183 0.3337 0.4631 0.3148 0.1279 0.4466 0.1136 0.3978 0.0934 0.2998 0.1862 0.1854 0.3401 0.441 0.3538 0.1815 0.2868 0.1648 0.248 0.3534 0.2885 0.232 0.4734 0.0889 0.4922 0.6929 0.6591 0.7744 0.1918 0.3397 0.5672 0.4792 0.3662 0.3525 0.5832 0.5289 0.3689 0.982 0.1833 0.6051 1.0211 0.4282 0.4278 0.4855 0.3374 0.3223 0.317 0.3732 0.2536 0.2866 0.266 0.2529 0.5237 0.0562 0.3111 0.2976 0.3863 0.2294 0.2149 0.2597 0.4294 0.0802 0.1789 0.4022 0.2988 0.3139 0.7315 0.2842 0.5427 0.3365 0.3348 0.2302 0.5062 0.885 0.6699 0.8128 0.483 0.3141 0.1932 0.2846 0.6354 0.7656 1.258 0.2292 0.5056 0.2916 0.1542 0.1341 0.5983 0.2852 0.5287 0.5479 0.4953 0.2767 0.3984 0.3481 0.4302 0.2689 0.3134 0.339 0.158 0.1905 0.4655 0.2063 0.186 0.5208 0.3697 0.32 0.4226 0.689 0.4246 0.3426 0.3449 0.608 0.78 0.446 0.6678 0.3349 0.2841 0.8129 1.0724 0.3412 0.2732 0.3908 0.268 0.59 0.4387 0.4722 0.2639 0.587 0.381 0.2861 1.5383 0.3551 0.202 0.3395 0.1524 0.0816 0.0594 0.4015 0.2203 0.2088 0.3085 0.1498 0.0896 0.1147 0.2164 0.7695 0.1913 0.5781 1.5255 0.8514 0.6066 0.109 2.2634 0.2161 0.2484 0.1553 0.2501 0.1952 0.9174 0.6245 0.0716 0.1307 2.0848 0.3388 0.0662 0.1099 2.5076 0.1435 0.0899 3.5073 0.5456 0.117 0.1748 0.1465 0.0579 0.3019 0.3677 0.1206 0.1984 0.7054 1.1697 0.2193 0.8149 0.2963 0.8382 0.9891 2.3 0.9838 3.2386 0.5785 1.2981 0.909 0.4142 1.0969 0.7025 0.5324 0.9194 0.3139 0.3583 0.2604 0.1636 0.9965 0.5071 1.3433 1.0511 0.4013 0.5019 0.3157 0.9715 0.5975 1.0369 0.7133 0.9321 0.9032 1.3278 0.9663 0.8898 0.8703 0.2932 0.408 1.0297 1.1697 1.108 1.6563 0.5832 0.9231 1.2056 0.3383 0.2972 0.2508 0.9076 0.8957 0.8369 1.2573 0.722 1.159 1.3807 0.9311 0.7131 0.9772 1.1515 0.4139 0.3006 0.4424 0.7992 0.7472 0.6133 1.1306 1.3947 0.9955 0.8349 1.4231 1.0609 1.6047 1.0199 1.3709 0.8023 0.1449 1.0828 0.7956 0.7404 0.7984 0.8593 1.0369 1.3395 1.1014 1.9413 1.0811 0.8945 0.7888 1.2622 1.1351 0.7121 1.1282 0.8587 0.8896 1.0945 0.7706 0.7933 1.0264 0.64 0.3551 0.5268 0.2737 0.8269 0.4459 0.4716 4.1434 2.7332 5.3632 4.3048 1.1389 5.0011 3.5486 6.5074 4.1201 5.9127 9.7157 11.0437 6.7844 4.8794 2.0751 1.9657 2.5509 3.4725 3.9353 6.3538 4.6368 3.4751 3.0172 6.7655 4.3531 5.5134 6.7082 5.8635 6.962 6.0293 5.0818 6.2766 6.3115 1.7172 4.1793 2.403 2.8719 4.9281 7.6486 4.0467 3.2321 1.6013 3.0998 4.2682 1.5608 2.7352 2.8794 5.1165 2.057 5.6942 4.9297 3.7957 3.2737 2.682 2.9286 3.2905 2.62 2.9983 4.9513 2.2516 8.9032 2.4451 4.156 1.8755 6.4113 2.4351 7.3392 2.8007 1.6957 5.8255 4.074 4.2254 4.4556 5.6025 5.1668 6.0178 7.501 3.0983 4.9666 6.9735 8.9587 6.867 3.0065 0.8163 0.5874 0.3368 0.4432 0.7484 0.253 0.4841 0.3903 0.1792 0.2707 0.1653 0.2715 0.6035 0.1351 0.4143 0.6408 1.3509 0.1704 0.1558 0.2949 0.5351 0.0583 0.1166 0.0863 0.5243 0.1102 0.5812 0.2684 0.3405 0.0705 0.0465 0.0554 0.11 0.1144 0.1384 0.1007 0.1 0.079 0.0513 0.0834 0.3552 0.2588 0.3303 0.1587 0.3016 0.1808 0.1889 0.2439 0.1701 0.1581 0.3715 0.1931 0.1475 0.1578 0.1058 0.2561 0.1642 0.1462 0.3662 0.3283 0.0446 0.1512 0.0988 0.1318 0.2212 0.38 0.168 0.046 0.2891 0.652 0.1971 0.3433 0.4409 0.3132 0.5151 0.2665 0.8774 0.1276 0.4394 0.4279 0.8007 0.2884 0.0876 0.4118 0.5939 0.7967 4.593 0.7386 0.3141 0.6591 0.3454 0.1999 0.7188 0.8249 0.3539 0.45 0.1809 1.2643 0.8346 0.2515 0.1225 0.1193 0.1452 0.2553 0.1337 0.1531 0.1097 0.828 0.3832 0.6987 0.7128 0.2959 0.1092 0.2105 0.066 0.074 0.1321 0.142 0.1004 0.1614 0.1206 0.0726 0.0975 0.1165 0.5219 0.2325 0.3433 0.0967 0.6219 0.1137 0.0868 0.0966 0.4387 0.6519 0.1639 0.1565 0.0728 0.4297 0.8844 0.1664 0.272 0.0069 0.2289 0.0071 1.7247 0.102 0.093 1.3791 0.1795 0.3365 2.9883 0.8975 1.425 1.0058 1.8926 1.15 2.1732 1.7993 1.0208 2.5074 0.3961 4.544 0.2886 1.8906 0.3539 1.1521 1.469 0.4677 1.185 1.1487 1.1688 1.6398 2.5982 1.0054 0.5917 1.4625 0.981 1.3756 0.5066 4.3607 2.1848 4.0432 2.4745 3.4067 3.6256 1.3286 1.7209 1.3077 3.3202 0.308 1.0765 1.2112 0.8873 1.4504 1.0538 1.2165 1.2677 0.6371 1.3242 0.3876 0.5142 0.4002 1.8759 0.2994 0.3476 0.9743 0.724 0.4922 4.8939 2.0255 5.8466 1.0015 0.79 1.2825 3.6108 0.8533 1.05 3.5316 1.4307 0.5964 0.4768 0.596 0.5337 0.5029 6.5094 5.6379 6.2442 4.2046 4.0223 5.6947 7.0094 2.1037 7.6737 3.8755 5.4865 0.598 4.1183 0.5985 1.0014 0.7791 3.9664 1.1558 0.7479 0.1112 0.6527 2.8432 1.278 1.0182 0.6439 0.2586 0.1433 0.3611 0.2178 1.7506 2.5079 1.4402 1.1551 0.9388 2.8685 3.6198 4.6456 1.5455 1.2047 0.0641 0.0591 0.4006 2.8438 2.6963 3.0515 0.0806 1.4778 1.1877 0.1319 0.1141 0.2933 1.6846 2.8446 2.3654 2.729 2.9102 2.643 2.2398 0.1314 0.1566 0.1291 0.1767 0.2475 0.0787 0.3975 0.1274 0.2435 0.223 2.1813 1.4392 1.6175 2.0982 1.8969 1.4839 1.9813 1.5493 2.1391 0.4748 0.1281 0.3076 0.4199 0.3258 0.2943 2.4341 2.2585 3.3982 2.4114 2.6037 2.2497 1.9032 0.1198 2.0234 0.1058 0.1911 0.1189 0.1659 2.6149 3.1337 2.0596 1.1318 0.1557 0.3873 0.1456 0.7711 0.2624 0.3155 0.3823 0.3871 0.2646 0.3851 1.4818 0.3509 0.5963 0.3789 0.8588 0.2829 0.2188 0.3856 0.3102 0.3968 0.6153 0.1479 0.578 0.1665 0.203 0.1567 0.145 0.0933 0.1126 0.0853 0.1028 0.2061 0.2946 0.2238 0.7788 0.3824 1.2287 0.1713 0.3069 0.0833 0.1367 0.1611 0.2188 0.2003 0.266 0.1281 0.1731 0.1803 0.195 0.3091 0.3522 0.1373 0.0946 0.1104 0.197 0.0956 0.075 0.0647 0.0985 0.1367 0.5104 0.4077 1.0214 3.635 1.6325 1.3559 0.0736 0.3986 0.1867 0.1323 0.2086 0.1886 0.1506 0.342 0.083 0.5207 0.473 0.3348 0.4665 0.277 0.3783 0.9282 0.5564 0.3852 0.4016 0.3365 0.354 0.3848 0.5332 0.3294 0.6067 0.2705 0.3991 0.4167 0.4204 0.3482 0.3326 0.401 0.4387 0.1868 0.9389 0.3413 0.35 0.4774 0.0959 0.102 0.067 0.4665 0.2757 0.2417 0.269 0.1194 0.0997 0.0711 0.0787 0.1521 0.1381 0.5738 0.9311 2.0938 0.1115 0.1706 0.1125 0.1928 0.2043 0.1928 0.2116 0.1829 0.1065 0.1018 0.1171 0.1214 0.2167 0.3206 0.1898 0.1039 0.1183 0.0906 0.2149 0.6285 0.122 0.15 0.1312 0.0985 0.0963 0.2256 0.3824 0.1671 0.1959 0.1836 0.3907 0.3232 0.2172 0.5867 0.1267 0.0291 0.0721 0.1369 0.2239 0.2439 0.3433 0.3533 0.2662 0.3403 1.3538 0.615 0.8154 0.2002 0.6673 0.5013 0.165 0.7497 0.1903 0.1324 0.921 0.5796 0.5006 2.1534 0.5738 0.7319 0.503 0.3599 0.2854 0.2281 0.2822 0.6624 0.284 0.3477 0.7807 0.8865 0.3433 0.4833 0.4483 0.2659 0.363 0.4285 0.4517 0.1258 0.2331 0.2274 1.2265 0.2262 0.3301 0.4028 0.5395 0.4585 0.6931 0.5978 0.4085 0.6804 1.0357 0.2809 0.1596 0.4826 1.0464 0.8697 0.7585 0.7899 0.598 0.5269 0.8992 0.5007 0.4289 0.6534 1.1733 0.5189 0.6589 0.0849 0.8824 0.6048 0.7169 0.4765 0.2335 0.4241 0.2464 0.3621 0.3981 0.6696 0.4784 0.682 0.4669 0.642 0.5571 0.4642 0.5311 0.3293 0.5147 0.3973 0.496 0.2778 0.3787 0.1026 0.2147 0.3605 0.5951 0.453 0.6215 2.1743 1.8346 2.2988 1.4144 1.2653 1.667 1.6222 2.4342 1.7842 1.9759 2.3524 2.0199 3.0309 0.7349 1.0769 1.2769 2.5934 0.8345 0.7873 1.3339 1.2489 1.2005 1.1735 2.1474 0.7959 1.0566 1.3799 1.9595 2.181 1.1807 2.2935 2.1161 1.3003 2.1574 5.0499 2.0944 1.7026 1.6819 5.507 3.8771 2.0631 2.1655 2.0869 2.1068 1.1248 2.2988 1.5768 2.5196 2.1411 2.5164 2.4082 1.7369 2.238 2.2043 1.7812 2.2738 1.3772 1.8245 2.5261 1.7472 1.6124 1.9331 1.2843 1.8836 2.0728 0.9246 2.0017 3.9475 1.0718 2.0513 2.1409 2.4304 2.0424 1.7383 2.037 4.4404 1.3916 3.3812 1.2414 1.5756 1.4994 2.2947 1.7017 0.0841 0.096 0.1357 0.1826 0.2701 0.7339 0.495 0.328 0.1356 0.3763 0.5562 0.8088 0.5183 1.0037 0.0689 0.0461 0.2285 2.1264 2.1161 2.1428 0.0614 0.4196 0.5777 0.0466 22.7355 0.1318 0.1864 0.3732 1.2156 1.2404 0.6273 0.8107 0.5374 0.1062 0.1764 0.0976 0.1259 0.073 0.039 0.1293 0.1165 0.1835 0.2363 1.2421 1.755 0.7646 0.7165 0.5737 0.5705 0.6704 0.6686 0.6209 0.1124 0.0394 0.0899 0.1451 0.0959 0.085 0.6314 0.6404 1.6308 0.9851 0.9026 0.6194 0.8032 0.0881 0.796 0.1132 0.1416 0.0895 0.1014 0.4371 0.6527 0.6193 0.4111 0.1515 0.1258 0.1005 0.1495 0.0838 0.3068 0.159 0.1055 1.786 1.5583 0.993 0.9036 1.2082 1.6708 1.274 0.898 0.9368 0.7713 0.7377 0.8232 2.3439 0.1975 1.5025 1.8461 0.4655 0.5931 0.5356 0.3979 2.3117 0.7644 0.4282 0.2013 0.3872 1.3262 0.8223 0.7649 0.5298 0.5995 0.3148 1.0021 0.5423 0.9808 0.8227 0.965 1.1633 0.6139 0.3714 0.7281 1.1884 1.0694 1.1881 1.4981 0.4957 0.7264 1.078 0.2203 1.6939 1.1579 1.5315 1.2192 1.7117 0.6674 2.3548 1.8952 2.6067 3.2114 0.8901 0.4931 0.186 0.7724 0.2333 1.04 0.2563 0.9467 0.5324 0.5402 1.4085 1.1175 1.0174 1.2664 0.6863 0.8476 0.776 0.6023 0.7567 0.7921 1.5164 0.5106 0.6717 0.6037 0.8597 0.1829 0.1265 0.3741 0.2172 0.4953 0.9973 0.4856 0.4278 0.1179 0.3586 0.69 0.8557 0.5964 0.3097 0.0936 0.0768 0.6485 1.7092 1.5139 0.2444 0.1317 0.53 1.8201 0.0576 0.0935 0.0726 0.3166 0.3557 0.5581 0.3672 0.3965 1.1221 0.2867 0.1198 0.1706 0.1639 0.128 0.053 0.0572 0.1089 0.0753 0.1467 0.1788 1.2479 0.5096 0.6538 0.3047 1.1423 0.189 0.3332 0.1925 0.2832 0.0625 0.0365 0.0436 0.2998 0.1466 0.1124 0.2946 0.4028 0.4896 3.892 0.4481 0.4318 0.5806 0.0628 0.2239 0.1158 0.1593 0.1218 0.105 0.296 0.3644 0.3621 0.3906 0.1261 0.078 0.1154 0.1434 0.0983 0.3037 0.2187 0.0733 1.0181 1.0757 1.3205 0.7809 0.8706 1.5604 2.4298 1.3275 1.0469 1.5078 1.1614 1.7855 1.4287 1.0119 0.807 0.5201 0.5077 2.4921 2.0085 0.5329 0.9949 1.0802 1.483 0.1165 0.1378 0.7399 0.9147 1.4952 1.2048 0.9332 0.7381 0.4849 0.4566 0.2236 0.2434 0.2408 0.4445 0.279 0.1248 0.2481 0.3617 0.7816 0.7645 0.7414 0.7253 0.9471 0.9113 0.3474 0.4598 0.6548 0.7394 0.8399 1.0098 0.7495 0.6086 0.8224 1.1969 1.0944 2.1048 1.1054 1.2919 2.5416 1.2555 1.492 1.4037 0.6166 1.8423 0.4812 2.3014 2.6804 2.1595 2.4401 2.1816 1.2509 0.9882 0.9762 1.7852 0.1157 2.73 0.6206 1.595 0.5006 1.3471 0.6149 1.0176 1.7745 0.1927 0.2645 0.2624 0.7443 0.5844 0.6945 0.9503 0.3701 0.788 1.575 0.1385 0.166 0.154 0.6626 0.8244 0.7953 0.244 0.2378 0.2878 0.7204 0.424 0.2596 0.3845 3.0151 0.9424 1.5698 0.3482 0.2419 0.552 0.3279 0.1704 0.1436 0.142 0.1714 0.1141 0.0661 0.1162 0.1289 0.1742 0.2194 0.3721 0.4146 0.1432 0.1466 0.237 0.0491 0.1518 0.0994 0.1697 0.0863 0.0775 0.0996 0.2045 0.1211 0.1477 0.3581 0.2957 0.2506 1.4245 0.2866 0.2773 0.0681 0.1088 0.0996 0.1618 0.1863 0.2615 0.2593 0.4425 0.4743 0.3099 1.8251 0.3866 0.1554 0.1407 0.3576 0.1221 0.4392 0.2229 0.1217 0.4664 0.4844 0.2979 0.4499 0.1972 0.2427 0.5567 0.4051 0.2469 0.1779 0.1894 0.2444 0.4571 0.1918 0.8588 0.4041 0.2544 0.4268 0.3937 0.1996 0.2143 0.5913 0.2469 0.2156 0.1864 0.2041 0.3404 0.1764 0.2155 0.3292 0.475 0.4269 0.5283 1.1102 0.7188 1.2194 0.9625 0.2565 0.2532 0.8514 0.5096 0.5884 0.6523 0.7113 0.3239 0.3321 0.5981 0.1703 0.5683 0.4966 0.7667 0.4173 0.4558 0.3171 0.1834 0.2353 0.304 0.17 1.3536 0.5158 0.2141 0.4473 0.4569 1.5513 0.2803 0.5714 0.4579 0.1997 0.6123 0.4651 0.5244 0.4464 0.3989 0.2916 0.4672 0.5143 0.3567 0.2189 0.3592 0.2983 0.5907 0.4142 0.2847 0.1093 0.1232 0.1752 0.2738 0.3865 0.5659 0.67 0.4409 0.3063 0.4386 0.3482 0.5237 0.6403 0.1774 0.0877 0.0849 0.088 0.2317 0.2292 0.199 0.0483 0.3285 0.2664 0.0831 0.1117 0.1221 0.3817 0.4349 0.5005 0.8308 0.2803 0.5191 0.7214 0.0982 0.1924 0.1181 0.2398 0.2569 0.0934 0.3591 0.1367 0.1662 0.2664 0.2742 0.1836 0.4546 0.406 0.2568 0.3666 0.3054 0.4033 0.3851 0.3842 0.0984 0.931 0.8407 1.013 0.76 0.3064 0.2782 0.2014 0.4255 0.1747 0.0961 0.3542 0.1263 0.175 0.0963 0.2263 0.2031 0.2231 0.3287 0.3178 0.3003 0.424 0.2113 0.3182 0.1089 0.7706 0.116 0.3058 0.4434 0.4899 0.6075 1.0762 1.0161 0.8731 0.5232 0.9 0.5556 1.3965 0.4635 0.2603 1.3675 1.566 1.4104 0.609 0.9145 2.3984 2.949 3.4759 3.5228 0.578 6.5227 0.1303 0.7702 1.601 0.6012 0.2745 5.5891 0.2581 0.517 1.4405 4.5994 0.9113 4.6627 4.7665 3.8432 3.7517 1.9692 5.9354 1.4643 2.0134 1.7827 1.0462 0.3971 1.1466 2.346 1.0465 0.4196 1.641 0.7784 0.7833 2.6798 2.4109 2.0131 1.6671 0.9346 1.3218 0.7757 0.9673 2.8553 1.2868 1.5524 0.9577 0.9462 0.821 0.2121 1.4438 2.6626 3.1667 0.2326 0.4954 0.6616 0.6278 0.4331 0.6267 1.7964 0.7632 2.1797 0.635 0.6717 1.3594 0.883 0.2992 0.3883 0.5153 0.5184 0.3257 0.5959 0.3195 0.3656 0.4318 0.3583 0.4554 0.4785 0.2505 0.2814 0.1457 0.587 0.7197 0.3349 0.2005 0.4003 0.3922 0.2319 0.1991 0.5561 0.4268 0.8857 0.2914 0.2247 0.5168 0.4745 0.5975 0.3528 0.2673 0.1568 0.1862 0.3546 0.6574 0.4665 0.3091 0.3739 0.5174 0.4249 0.2974 0.9803 0.3891 0.3955 0.6151 0.7192 0.5594 0.1875 0.5513 0.2808 0.5634 0.146 0.8103 0.2349 0.4369 0.4172 0.3721 0.5094 0.0842 0.2841 0.2707 0.601 0.2608 0.5214 0.383 0.4891 0.2318 0.51 0.3707 0.6845 0.5222 0.1973 0.3545 0.9099 0.4668 0.2354 0.5882 0.5141 0.6241 0.2906 0.9304 0.169 0.3681 4.0847 3.0681 2.775 3.4522 3.3762 4.9446 2.6436 4.3642 5.233 4.3213 4.5033 5.4656 1.964 4.6045 3.1061 3.3897 1.9539 3.2925 3.9808 4.6124 3.042 3.8599 5.7058 2.8522 2.5351 3.3203 3.9777 4.2853 1.7403 5.0907 4.2009 3.8983 6.3997 5.4476 3.7645 4.3056 4.9279 4.6918 3.3236 5.5737 2.8281 3.9322 4.5311 3.4222 4.4239 3.8733 2.5238 3.662 2.9626 4.0991 3.3177 2.5631 3.1349 1.2714 1.4655 1.8648 1.7897 2.1603 2.1268 1.9862 2.8623 4.0913 4.6172 2.497 2.8754 2.0433 3.9814 2.8241 5.791 3.3057 4.5183 2.3608 6.9579 3.3336 5.0991 2.5718 4.1198 3.656 5.4672 2.5449 8.8025 0.5595 4.33 2.4868 2.8707 2.4043 2.5768 1.1851 2.2419 1.9532 2.2892 1.2888 2.2988 3.9652 4.6417 3.1962 1.4158 1.4037 1.7603 2.053 1.5839 1.5023 2.3746 3.2159 0.3817 2.8037 4.7387 4.1385 1.5189 3.7799 2.2797 3.8317 3.242 3.6017 3.0653 4.0765 3.6651 2.7944 3.5085 1.2413 2.5024 2.7811 2.264 2.3063 1.8539 1.4665 2.4671 4.3071 2.5016 0.8865 2.2691 1.8153 1.4072 3.2735 4.1055 3.288 3.1479 1.9144 2.6396 1.5405 1.1253 2.6659 2.3718 1.4289 1.9134 4.6679 3.722 2.4917 1.037 4.6154 1.2685 2.0807 2.6027 2.0876 2.2773 5.1053 1.6683 5.2539 2.8316 2.7622 3.279 2.6761 5.9601 2.6595 1.7283 1.6416 3.8829 3.2067 3.8429 6.9841 2.9324 4.3295 3.8369 5.263 5.8011 5.8131 7.3777 10.2479 7.9901 3.4982 1.6434 1.7514 2.8028 3.2615 3.2707 6.148 3.4195 1.6956 3.4853 3.982 2.8699 5.3331 8.2142 5.7647 4.6747 5.1396 3.0992 4.8584 5.9362 3.7296 6.13 4.0671 4.6179 11.4544 4.4367 6.2509 3.4876 3.599 4.3372 5.0808 5.5783 5.3127 2.701 4.4629 3.3516 4.1417 5.8909 6.712 6.1703 2.1136 2.2896 8.5778 1.5474 3.3431 3.4809 3.3255 5.2817 4.3942 6.2365 2.8891 4.7237 2.0806 6.9684 2.8155 5.1525 4.3101 4.2874 4.9162 11.3872 5.5088 8.6228 5.955 4.9069 3.9449 9.9028 2.1085 8.0873 1.1493 4.1825 4.2452 3.1018 3.497 6.8833 3.3611 4.2998 2.984 4.9591 5.516 5.1326 5.4114 5.6564 2.4742 4.8527 3.6167 3.7044 2.2341 3.3196 3.948 4.0559 2.9164 3.9988 5.4516 4.3763 1.4792 4.3389 5.5927 5.0899 2.5715 4.8777 4.4439 4.3291 4.6236 5.8616 6.6827 4.4993 5.466 5.5529 5.5863 9.9324 3.8012 4.16 7.8953 3.2209 5.3964 4.3319 2.6724 3.8898 3.9601 5.489 3.7698 4.7579 6.5262 1.7469 3.0029 5.1574 3.864 4.2016 2.3154 2.2507 3.6328 5.8391 4.1087 2.9619 4.407 3.5764 5.4466 3.5355 5.7309 3.9765 4.6372 2.1164 6.288 4.6325 6.9192 4.6149 8.5896 4.0517 16.2219 5.5109 10.1543 1.0596 6.5096 0.1949 0.1312 0.185 0.2661 0.2433 0.1562 0.2807 0.2747 0.1793 0.2094 0.223 0.1671 0.2462 0.2042 0.0642 0.0466 0.1216 0.2208 0.2183 0.2442 0.0426 0.083 0.159 0.101 0.2262 0.1027 0.3581 0.2076 0.2448 0.1873 0.1001 0.2179 0.2278 0.1822 0.166 0.2932 0.1673 0.1168 0.0762 0.0759 0.119 0.1995 0.228 0.0925 0.104 0.2359 0.1067 0.1696 0.3515 0.1228 0.1349 0.0948 0.1078 0.0491 0.0902 0.1184 0.0974 0.1142 3.2659 0.3544 0.2004 0.1526 0.3024 0.4043 0.2873 0.0893 0.3253 0.1127 0.4433 0.1511 2.0399 0.2474 0.2776 0.1757 0.8789 0.2426 0.196 0.1276 0.2461 0.5111 0.4854 0.4725 0.1111 0.1854 0.1158 0.2004 0.2462 0.157 0.1647 0.2856 0.2651 0.1318 0.3554 0.1874 0.2007 0.2635 0.1783 0.0622 0.0528 0.1058 0.1605 0.1392 0.1637 0.0397 0.0716 0.1338 0.1039 0.1845 0.0989 0.3345 0.3525 0.2355 0.1498 0.0672 0.1197 0.1442 0.1774 0.1674 0.1748 0.1695 0.093 0.0739 0.0699 0.0971 0.1939 0.2149 0.0616 0.0495 0.0398 0.1052 0.2001 0.0841 0.0656 0.065 0.0768 0.0746 0.0559 0.0741 0.1024 0.0959 0.0795 0.2623 0.7564 0.6569 0.0944 0.2799 0.1866 0.0842 0.1351 0.1181 0.1404 0.3137 0.2738 0.3678 0.2074 0.2555 0.1475 0.4072 0.265 0.1425 0.1667 0.1992 0.1631 0.5206 0.2113 0.7045 3.0393 0.6726 2.5395 2.7691 1.7241 1.5645 3.5117 4.8857 2.8703 1.3233 6.0079 2.2201 1.9765 2.399 0.3525 1.2671 1.0726 2.9374 3.2256 2.1627 2.5539 1.6939 4.5895 4.1616 4.2638 4.7583 1.9819 1.3123 5.3471 0.4715 0.15 0.1356 0.1734 0.1961 0.3665 0.3057 0.2457 0.1654 0.1656 0.1311 3.7658 0.2467 1.5055 2.3602 4.5527 0.1258 2.4593 4.4612 1.2531 4.2029 3.5712 4.4604 3.4959 1.2794 2.0399 2.4325 2.855 1.368 6.3586 2.1582 3.9269 3.7987 4.5924 3.9099 1.1467 0.3029 2.388 0.9434 0.7669 3.3469 1.1643 1.4887 3.9582 2.3183 2.2135 3.7744 0.8757 1.4043 0.8611 3.0711 1.3862 2.8029 1.6482 3.9433 4.4723 2.0101 4.3301 3.3461 5.0741 6.4894 5.1036 8.0304 5.334 3.667 6.0409 2.4342 7.4097 3.7971 2.9232 2.4611 3.2889 3.3348 6.7491 2.1818 5.5589 3.1082 5.7586 2.0402 3.1698 4.8055 5.2897 1.2869 0.3863 1.0908 0.4791 0.4366 0.4414 0.37 0.6796 0.8575 0.4211 0.5402 1.2559 0.923 1.2198 1.6221 0.6292 1.0418 1.782 0.9902 0.5771 0.3556 0.9176 1.3207 0.3191 1.2734 0.8108 1.6503 1.7172 1.1442 1.2021 2.1013 0.5175 0.5219 0.9365 1.0784 0.7037 1.1871 1.46 0.8553 1.2441 1.3231 2.0865 1.51 1.2558 0.3304 1.7112 1.5225 0.8159 2.8437 1.3632 5.0829 2.0046 1.7757 1.8038 1.1279 1.2241 1.2612 1.3864 1.1855 0.9718 0.7902 1.8005 1.7106 1.0815 2.0039 1.643 1.4719 1.4545 1.364 0.2774 0.4415 1.1787 0.9037 0.8399 1.7771 0.441 0.6657 2.0883 1.0794 1.0783 0.9793 1.7818 1.9872 3.0585 1.0238 0.467 0.2614 0.317 0.2819 0.5724 0.4341 0.456 0.6041 0.7127 0.6029 0.631 1.5787 0.8021 0.7936 0.8717 1.9136 0.4534 0.9113 1.0237 1.3171 0.6666 0.5113 1.0479 0.1995 1.2693 1.6205 1.5426 0.9266 1.4335 1.5688 2.6909 2.1067 0.8739 1.1239 1.6464 0.864 2.8881 1.3456 0.5648 1.8269 0.633 1.6431 1.7979 2.3812 2.0602 1.0688 1.8496 1.4154 3.5931 0.6358 0.8533 0.8918 0.9822 3.2093 1.5485 2.6058 3.6027 1.6841 2.5237 1.6755 2.6905 3.6067 3.2197 4.5157 5.6995 2.6655 1.2548 0.48 1.2373 2.0947 0.8716 0.8105 1.4752 2.4852 0.6777 1.6427 1.0571 1.1272 1.0079 3.7606 3.1929 4.4587 1.8975 5.8352 4.9004 2.7027 2.6216 3.2561 2.461 1.4108 0.8372 1.8739 1.6501 1.0923 2.3333 1.825 2.5358 0.9912 2.6646 1.353 2.1859 1.246 1.6645 1.7295 2.1555 1.6573 0.9675 2.2046 1.122 0.8952 1.4289 2.0463 3.06 3.1674 1.6833 1.6224 1.3432 2.0205 0.7305 2.1303 1.9408 0.6612 2.1166 1.775 2.0009 3.1175 1.9219 1.2456 1.6683 1.1554 0.3836 1.0986 1.4328 1.8949 1.2952 0.9643 0.3193 0.3635 0.3372 0.2773 0.4177 0.521 1.0464 0.2415 0.2809 0.6571 0.4514 0.3486 0.1849 0.3335 0.129 0.1317 0.157 0.1814 0.1772 0.1338 0.1147 0.1934 0.1632 0.1223 0.2628 0.2956 0.3867 0.6516 2.2172 0.1525 0.2273 0.1171 0.1824 0.1402 0.2161 0.1977 0.2342 0.1243 0.0842 0.1485 0.263 0.2712 0.3854 0.1496 0.1449 0.106 0.1863 0.2407 0.2897 0.1199 0.254 0.1683 0.3144 0.2024 1.5042 1.1666 1.4045 2.0646 0.1466 0.4903 0.2491 0.1873 0.2308 0.2197 0.2251 0.1334 0.2363 0.3314 0.2145 0.7144 0.4799 0.1711 0.3591 0.3035 0.4196 0.3892 0.2735 0.1653 0.2783 0.1764 0.4698 0.4199 0.2959 1.6752 0.9878 2.267 1.4498 1.8094 2.0285 1.5022 1.5015 2.2234 2.0941 3.4758 4.1675 1.5719 1.6819 0.456 0.4157 1.1691 1.715 1.6615 2.0924 0.7645 1.4007 1.2357 0.1158 0.1314 0.516 3.1041 2.0766 2.7962 1.8086 1.4212 1.4985 2.2564 1.1087 1.5507 1.4904 1.3283 0.4939 0.0777 0.6498 0.8607 1.039 1.4903 2.4332 2.0236 1.3077 1.6073 1.908 1.1773 2.0478 2.3677 1.6531 0.7852 0.199 0.7503 1.1699 0.6669 0.893 0.9992 1.063 2.7559 2.2971 1.4795 1.0731 1.3756 0.7375 1.6026 0.785 1.0313 1.0802 1.3902 1.2963 2.4379 1.2139 1.0511 2.3123 0.6993 0.1259 1.3296 0.3952 1.14 0.3738 0.7849 0.2986 0.2085 0.2394 0.4227 0.3394 0.2509 0.4628 0.2352 0.1752 0.238 0.213 0.2485 0.1926 0.1719 0.1448 0.1543 0.1684 0.1571 0.1395 0.1374 0.0669 0.1226 0.1693 0.096 0.1045 0.1218 0.3939 0.236 0.365 0.215 0.2646 0.1239 0.229 0.2186 0.2173 0.1904 0.286 0.1447 0.0843 0.1895 0.1319 0.2918 0.3305 0.1662 0.1437 0.1319 0.096 0.1875 0.0994 0.0993 0.1887 0.2045 0.1785 0.0649 0.1409 0.1568 0.1751 0.1982 0.1044 0.3677 0.33 0.1714 0.2582 0.1722 0.2263 0.1427 0.2156 0.1591 0.3492 0.2423 0.4002 0.063 0.2654 0.1718 0.337 0.3855 0.1365 0.1077 0.3954 0.1368 0.5788 0.4601 0.187 2.0949 1.325 3.3806 3.8825 2.8759 4.2688 4.2994 4.601 6.3743 6.6321 7.894 5.9504 6.9383 5.6221 3.0431 2.1753 1.6406 3.4791 4.3731 5.9164 4.1922 4.9166 5.1195 1.9857 0.2098 3.1952 2.1556 6.5769 10.8028 5.4729 4.8432 4.2642 5.4063 3.2984 3.4204 2.3771 1.692 3.3385 1.1149 5.6053 2.1625 2.2158 4.3427 5.7437 5.5997 4.5265 4.7946 4.4286 3.8423 5.3837 5.1225 6.7478 5.2984 2.1779 4.3547 3.4401 3.8002 4.5457 8.3968 4.0639 10.5876 9.1542 5.6242 5.1042 5.8846 1.2494 7.3055 1.7321 1.7964 2.9128 2.9495 6.4779 15.1205 5.3644 3.3451 3.4842 4.8228 0.7623 4.2746 2.7704 1.7909 3.0278 5.1063 0.7437 0.9061 0.9168 0.5282 0.4707 0.5024 1.164 0.9041 0.5136 0.3945 0.5478 0.6255 0.9358 0.3117 0.7346 0.5162 1.9285 0.5886 0.542 0.7273 0.6609 0.2786 0.4961 0.2948 0.9047 0.474 0.8072 0.3912 0.9655 0.7626 1.7124 1.4725 1.2518 1.6347 1.2452 1.5561 1.6794 0.6685 0.2107 0.8783 1.3802 1.4896 1.0304 0.7219 0.5458 1.3511 1.0571 1.2936 0.6765 0.7302 1.4 0.8124 0.8395 0.2044 0.5946 0.6589 0.3476 0.3145 0.5368 0.6307 0.2581 0.3648 0.5612 0.3118 0.9534 0.2887 0.8334 1.0115 0.4408 0.3923 0.5712 0.3289 0.8345 0.5179 0.6865 1.4272 0.2357 0.1104 0.415 0.192 0.5401 0.2775 0.3507 0.1453 0.1141 0.1814 0.2249 0.2596 0.2522 0.3155 0.3851 0.2143 0.4088 0.2281 0.2595 0.3395 0.0997 0.1255 0.1143 0.1594 0.2967 0.2804 0.088 0.0856 0.1111 0.1607 0.092 0.105 0.2029 0.2154 0.4054 0.3214 0.1373 0.1157 0.1485 0.1929 0.1174 0.1533 0.1803 0.1305 0.1277 0.0703 0.1289 0.0952 0.2111 0.2264 0.1626 0.1209 0.3185 0.1569 0.1071 0.1306 0.1267 0.1478 0.1181 0.2109 0.1589 0.6878 0.4904 0.9272 0.4912 0.767 0.4669 0.2123 0.2394 0.1841 0.3228 0.1607 0.1541 0.1998 0.2309 0.2115 0.2637 0.2895 0.3581 1.1351 0.2715 0.3686 0.2071 0.2967 0.1085 0.3254 0.212 0.3672 0.4695 0.2377 0.3209 0.2904 0.2621 0.62 0.3475 0.3146 0.4926 0.4743 0.3676 0.3341 0.2705 0.2982 0.4264 0.1362 0.1846 0.2023 0.1818 0.305 0.2865 0.1691 0.1572 0.2441 0.2864 0.1297 0.1978 0.2115 0.2615 0.3313 0.3522 0.1528 0.1315 0.1804 0.145 0.2323 0.3365 0.268 0.24 0.1247 0.1788 0.2166 0.1293 0.2864 0.306 0.1263 0.2128 0.2749 0.145 0.1567 0.1644 0.132 0.1793 0.1559 0.1693 0.1145 0.265 0.2611 0.4175 0.3249 6.5592 0.9513 0.517 2.5995 0.8408 2.9841 0.3557 0.1557 0.918 0.2891 6.3943 4.1742 3.9608 0.8844 10.1937 2.7497 3.0424 1.5139 0.5408 0.5563 5.5491 5.3187 1.3243 3.6135 2.8618 0.7208 0.4547 0.4277 1.0443 0.6623 0.7937 0.8279 0.6988 0.45 0.5684 0.7966 0.9907 0.7755 0.5062 0.3353 0.338 0.4021 0.5502 0.4847 0.893 0.2762 0.5601 0.7618 0.1743 0.1194 0.3822 0.5751 0.5636 0.6247 1.4756 0.8498 1.4466 1.6999 1.0611 0.8722 1.346 1.3589 0.9563 0.9712 1.2773 0.4725 0.5967 0.7541 0.5119 0.5775 0.4947 0.5063 1.0283 0.4658 0.7091 0.7085 0.6984 1.1729 0.3436 1.6437 1.2976 2.378 2.476 0.4589 0.6282 0.7662 0.6488 0.8193 0.3409 0.6301 0.3126 0.9803 0.3744 1.0366 0.6723 1.0471 1.3109 0.6791 0.4887 0.8404 0.9935 0.8389 0.2881 1.3958 0.3162 0.7796 0.4359 0.8371 0.1377 0.1581 0.1592 0.2613 0.152 0.5594 0.3837 0.309 0.076 0.1497 0.1696 0.2279 0.4368 0.1041 0.1182 0.0863 0.1168 0.1159 0.0975 0.0835 0.0491 0.2756 0.2784 0.0327 0.1385 0.1715 0.1293 0.1485 0.1993 0.286 0.4104 0.5666 0.4824 0.1076 0.1302 0.1274 0.1181 0.0982 0.025 0.1782 0.1519 0.1684 0.2167 0.1915 0.386 0.3935 0.1501 0.1082 0.248 0.4507 0.3693 0.3569 0.0829 0.0399 0.1505 0.1679 0.2826 0.125 0.2851 0.2398 0.1957 0.5021 0.1812 0.2047 0.3293 0.1916 0.0997 0.2961 0.1892 0.1832 0.2666 0.2291 0.161 0.1754 0.315 0.2071 0.1208 0.0794 0.1667 0.1354 0.384 0.4698 0.1449 0.1123 0.1316 0.1571 0.1976 0.333 0.3661 0.3546 0.3563 0.3146 0.4938 0.486 0.575 0.4378 0.2444 0.0501 0.0569 0.4666 1.2305 1.3101 0.4669 0.0428 0.2832 0.5554 0.0424 0.1711 0.1541 0.3438 0.4897 0.5042 0.4828 0.2678 0.752 0.4305 0.0922 0.1347 0.1543 0.1379 0.2562 0.0567 0.1853 0.086 0.181 0.1871 0.6043 0.8059 0.525 0.2617 0.4243 0.1917 0.2316 0.331 0.4586 0.2464 0.0488 0.1795 0.2519 0.1572 0.3116 0.2711 0.4425 0.349 0.6164 0.6414 0.402 0.4758 0.0697 0.284 0.0954 0.1341 0.1319 0.113 0.4188 0.4583 0.2304 0.5092 0.1736 0.1974 0.0774 0.3475 0.1531 0.3165 0.2392 0.2073 0.1677 0.1304 0.3419 0.1384 0.4335 0.3108 0.3473 0.2895 0.2907 0.6233 0.1883 0.1863 0.1828 0.4 0.4368 0.1794 0.4416 0.384 0.3712 0.2025 0.2452 0.6571 0.6871 0.6945 0.4834 0.372 0.3292 0.6182 0.3099 0.2922 0.1968 0.1647 0.1236 0.0861 0.1902 0.1699 0.2169 0.2828 0.2671 0.2118 0.9589 0.3507 0.2975 0.301 0.3668 0.3065 1.2214 0.5603 0.8681 0.436 0.231 0.2729 1.4705 1.3857 2.4106 1.5074 1.604 2.0417 0.4977 0.6557 0.3861 0.4504 0.7095 1.423 0.555 1.3703 0.3114 0.867 1.0259 0.2617 0.8444 0.3674 0.3288 1.2422 0.7126 0.2598 0.8797 0.7329 0.576 1.2571 0.5389 0.8737 0.4775 0.3077 0.3146 0.2125 0.0707 0.2505 0.4738 0.4551 0.4274 0.325 0.3481 0.8247 0.4356 0.6092 1.0069 0.3755 0.2166 0.4698 1.3892 1.2943 0.8981 0.2519 0.4127 0.8961 0.5148 0.3054 0.5267 0.5271 0.3452 0.2051 0.5496 0.5588 0.5919 0.4697 0.6198 0.3598 0.6939 0.4295 0.7698 0.2982 0.7128 0.4316 0.1971 0.2289 0.5772 0.9712 0.405 0.4086 0.6177 0.5316 0.5349 0.1634 0.4877 0.937 0.3742 0.4151 0.328 0.4312 0.2848 0.6692 0.9452 0.9717 0.7005 1.1417 0.5333 0.6937 0.4358 0.172 0.3296 0.1795 0.2947 0.1859 0.7878 0.2768 0.2845 0.6266 0.1981 0.8228 0.1956 0.2146 0.3798 0.4763 0.3031 0.3052 0.0665 0.0574 0.0977 0.0729 1.2801 0.7217 1.2958 1.4614 1.6233 0.8332 1.0616 1.0247 0.97 2.3344 0.2024 0.0863 0.0923 3.0751 3.2152 1.252 0.042 2.5526 3.8102 5.2874 1.681 1.0052 0.8846 0.8263 0.6164 0.4958 1.1569 0.8853 0.6956 0.0604 0.1305 0.1025 0.1191 1.1948 5.292 1.5389 0.1188 0.1457 0.1447 0.6701 1.0428 0.4735 1.0803 2.0891 1.6615 1.2081 0.4172 0.9282 0.9737 4.5819 0.7896 0.7827 0.5682 0.6349 0.1748 1.6167 1.4341 0.6951 1.7671 1.1175 1.8412 0.1361 1.0187 0.1717 0.0964 0.0705 0.0755 0.0267 0.4644 1.1703 0.7114 0.0953 1.4387 2.0879 1.0287 1.0406 0.2983 2.1891 0.8146 0.1233 0.1256 0.1583 0.3555 0.5177 1.1747 0.4351 0.5799 0.3344 0.8721 0.8909 0.4834 0.6665 1.1603 0.2238 0.3233 0.4071 0.5338 0.5338 1.0763 0.2903 0.9102 0.9549 0.1393 0.2318 0.2806 1.217 0.8648 0.2774 0.2961 0.3262 0.3883 0.6212 0.2833 0.1859 0.2644 0.2048 0.0871 0.0416 0.2552 0.2829 0.3141 0.3132 0.7439 0.9536 0.7093 0.4345 1.0757 1.0531 0.7817 1.0739 0.98 0.8084 0.0955 0.8973 0.5956 0.6427 0.749 0.9054 1.0361 1.0712 1.1216 0.9976 0.9302 0.6287 0.1533 0.7235 0.347 0.166 0.1526 0.1021 0.8993 0.7105 0.4365 0.4123 0.2001 0.615 0.1831 0.4366 0.1274 0.3385 0.1708 0.6114 1.5389 0.7556 0.8423 0.2845 0.9076 0.8195 0.6793 0.8133 0.9141 0.8412 0.6981 0.5625 0.3457 1.1483 1.9847 1.5103 0.5956 1.5816 1.4555 0.5794 0.5724 0.9207 1.1678 3.0387 1.0872 1.1791 0.5959 0.8342 0.3739 0.7357 0.5732 0.4405 0.5669 0.6924 1.2156 1.0694 0.6559 1.0842 1.7739 0.6861 0.7673 0.664 0.7926 0.7787 0.6957 0.5738 0.8232 0.593 1.2168 0.6784 0.3781 0.5403 0.809 1.1159 0.0657 0.9323 1.0602 1.5016 0.4891 1.2899 0.9166 1.0022 0.8302 0.8977 0.8024 1.5128 0.4613 1.0669 1.0272 1.2149 1.3023 0.4908 1.0155 1.6389 0.5213 0.5954 1.4161 2.0272 1.2511 0.7064 1.7032 0.8803 1.1917 3.4624 0.9099 3.0273 2.537 2.0915 4.5931 3.06 4.5397 4.6607 4.4143 7.7327 5.3775 4.5233 5.3835 1.5801 0.872 2.7979 3.1612 3.4001 4.966 2.4 3.5363 4.2025 1.1378 0.3291 2.0332 1.1083 4.3776 1.7823 3.6419 3.2467 4.2561 5.2563 3.2061 3.3458 3.7681 3.9814 4.1037 1.2146 6.3652 3.0045 2.2102 4.5542 3.9286 3.4452 4.0213 1.7193 3.6766 1.186 3.3112 3.5115 4.9749 3.2059 1.0408 2.6398 2.6557 1.7471 2.6002 2.9336 3.8851 5.8391 5.3969 3.8157 1.9143 3.8226 1.3055 3.2362 3.2321 2.5606 1.7834 2.3868 2.6053 7.1138 3.8928 4.2551 3.3283 5.3613 0.6903 6.2702 1.054 3.5036 0.229 5.2004 0.7894 0.5242 0.4405 0.4196 0.6123 0.7217 0.5037 0.5139 0.6373 0.2667 0.5922 0.7887 0.5283 0.2407 0.4691 0.6356 1.1134 0.3602 0.3315 0.6248 0.345 0.1769 0.214 0.2745 0.2476 0.8091 0.7108 0.2645 0.319 0.7079 0.9538 0.91 0.9326 0.5293 0.3539 0.4465 0.5891 0.5337 0.1827 0.2051 0.6672 0.7328 0.5042 0.4043 0.7773 0.6818 0.5568 0.9099 0.689 0.7109 0.6297 0.7294 0.7315 0.2144 0.3042 0.3833 0.4292 0.291 0.5314 0.7277 0.2106 0.2006 0.7182 0.6873 0.4998 0.569 0.5289 1.1872 0.3934 0.9944 0.285 0.4489 1.0074 0.5618 0.5107 0.3303 0.6022 0.3455 0.3495 0.3129 0.582 0.5849 0.6618 0.0596 0.0484 0.082 0.0899 0.2144 0.1318 0.2131 0.1637 0.0994 0.4743 0.1785 0.1255 0.1646 0.08 0.057 0.0464 0.2455 0.0844 0.083 0.1111 0.0099 0.0959 0.0544 0.0428 0.0882 0.1551 0.1941 0.4703 0.1532 0.104 0.08 0.0593 0.0843 0.0712 0.0725 0.0587 0.108 0.1361 0.0484 0.117 0.0766 0.1171 0.0905 0.1711 0.1209 0.1745 0.0985 0.1678 0.1011 0.0791 0.4073 0.2087 0.0785 0.0447 0.18 0.0961 0.1218 0.0994 0.0247 0.1378 0.1067 0.1091 0.1327 0.0796 0.0669 0.0556 0.0277 0.0803 0.0073 0.1093 0.0289 0.0337 0.2145 0.0962 0.2409 0.0422 0.0563 0.0879 0.4036 0.0689 0.071 0.0378 0.1104 1.0086 1.6892 1.4857 0.4033 4.6721 5.3214 1.6668 6.3978 6.4983 1.0378 4.784 0.8436 2.9689 1.5993 2.7584 0.2891 1.0482 0.6379 0.5815 4.9124 1.0352 0.3082 0.5806 0.7325 4.7021 1.6635 2.136 1.0291 0.2208 0.1795 0.199 0.2431 0.3371 0.0764 0.0549 0.0616 0.0766 0.148 0.0495 0.069 0.0502 0.1972 0.1474 0.2766 0.2574 0.1799 0.2238 0.2533 0.1818 0.6022 0.4542 0.061 0.357 0.0502 0.1342 0.5711 0.1142 0.1321 0.4212 0.3483 0.2837 0.2029 0.3048 0.2198 0.3012 0.0793 0.1988 0.0922 0.1404 0.188 0.1396 0.2255 0.3213 0.6009 0.4165 0.0911 0.7826 0.328 0.8879 0.1562 0.5808 0.2117 0.1133 0.5788 0.4221 0.8387 1.7712 3.0577 4.7439 0.6584 1.6754 1.1499 4.4447 1.2526 0.9669 1.0494 2.1735 0.3686 0.5727 0.8665 0.6629 0.6312 0.7545 0.2908 0.7234 1.3147 0.5872 4.118 2.1647 4.4033 4.4077 2.3039 0.3455 0.269 0.2657 0.2658 0.1192 0.0753 0.0601 0.16 0.1921 0.24 0.1244 0.6798 0.525 0.7677 0.5434 0.661 0.747 0.6852 4.2849 1.7339 1.4378 1.4432 1.4437 1.5168 0.4206 3.4292 3.6644 2.6273 1.4992 1.5371 1.3263 2.2639 1.0177 0.6085 1.1872 2.4414 0.1859 2.162 0.8189 0.8467 0.7292 0.5576 1.5599 1.7856 1.6601 1.3867 0.9301 1.4333 1.8329 1.2675 0.7919 1.5362 0.5381 2.8504 0.3393 0.2261 0.2375 0.6769 0.7826 0.5161 0.5243 0.7688 1.0803 0.6634 0.7004 0.7421 0.4574 1.621 0.6397 0.5928 0.7023 0.8199 0.8261 0.4859 0.1974 0.296 0.4321 0.0408 0.1337 0.4431 0.5223 0.6579 0.4393 0.4566 0.1912 1.1496 0.6408 0.2221 0.1931 0.3483 0.8487 0.6243 0.051 0.5007 0.9135 0.7085 0.7414 0.2013 0.3098 0.3763 0.5111 0.4319 0.4673 0.267 0.2748 0.4309 0.5755 0.5535 0.6271 0.035 0.542 0.6761 0.2362 0.6078 0.4465 0.435 0.9173 0.3285 0.468 1.3022 0.21 0.7189 0.5022 0.1209 0.3383 0.2712 0.6007 0.3212 0.4322 0.4107 0.3036 0.0986 1.0901 0.7691 0.4243 0.7609 0.5382 0.4341 0.63 0.6312 0.8376 0.9757 0.8002 0.7357 1.897 2.5148 1.1511 1.1124 0.843 0.6092 1.9991 0.1736 0.1643 0.4671 0.367 0.3403 0.4676 0.0905 0.3633 0.2725 0.1565 1.0042 1.3014 1.1096 1.1415 0.9267 1.1284 0.6966 1.071 0.6957 0.2426 0.2452 0.3118 0.3827 2.2358 0.9722 0.2461 0.2303 0.3416 0.2998 0.3111 0.3887 0.3228 0.1961 0.6135 0.6257 0.7468 0.3664 0.2874 0.3035 0.145 0.9004 1.0605 1.5854 0.7122 0.3937 0.5727 0.6905 0.6516 0.3601 0.6249 0.6128 0.6444 0.765 0.8311 0.4655 0.9962 0.4342 0.5084 0.754 0.5414 0.5682 0.5557 0.6505 1.8596 1.4598 0.3999 0.3904 0.3705 0.7632 0.6478 0.8227 1.0886 0.6129 1.3322 1.2315 1.0659 0.6197 0.855 0.8313 0.736 0.9443 0.9262 0.9362 0.4259 0.3425 2.4608 0.9934 0.9786 0.6475 0.6484 1.6832 1.0742 0.3141 0.4226 0.5372 0.6542 0.8244 0.7823 1.0781 0.6888 0.7926 0.6512 0.5348 0.7116 0.7132 0.8207 0.5305 0.4462 0.6357 0.7252 1.2935 0.6978 0.5451 0.6097 1.2249 1.0003 0.5641 1.2034 0.8176 0.8617 0.4469 0.6651 0.2638 0.4802 0.958 0.6673 0.7192 0.8361 0.496 0.4039 0.7734 0.3528 0.727 0.6126 0.6121 0.6377 1.0771 0.2801 0.9242 0.6028 1.7277 1.0239 1.132 0.5997 1.0886 0.5046 0.2564 0.8603 0.2045 0.6619 0.242 0.5803 2.0496 1.7028 0.6353 1.0931 0.5497 0.4972 1.0428 0.7557 0.6688 0.346 0.4633 1.1377 0.6443 0.8337 2.0844 2.0976 1.1238 1.0876 0.9767 1.0308 1.4291 0.9567 1.0085 0.6087 0.6858 0.6683 0.6471 0.3431 0.3367 2.0392 1.3467 2.8282 1.628 2.6771 1.6013 1.9 2.3635 0.8729 0.9058 0.3484 2.7826 2.3238 2.3905 1.9793 2.5122 1.5219 1.9551 0.9976 1.5492 1.872 2.3549 1.8229 1.4528 1.8632 0.6103 0.7063 0.3266 0.8117 1.9591 1.2174 0.5034 0.8738 1.1848 1.7839 0.6941 1.9919 1.6566 1.1026 1.5891 0.995 0.9638 1.2115 0.5205 1.0452 0.7363 0.8174 0.5663 0.5198 0.059 1.1315 0.9051 1.074 0.5029 2.5627 2.0809 1.9781 0.265 3.0564 2.507 1.927 1.0335 4.1124 7.4686 3.5973 2.5689 4.7119 3.7337 0.5874 0.6659 1.5111 2.939 2.7847 1.259 1.2588 1.8216 2.5866 1.1306 1.9506 2.1514 1.2166 7.4064 5.7151 4.782 5.4334 5.898 3.0786 3.6825 2.5627 3.7584 2.9543 3.1783 3.7 5.1185 2.0009 3.9967 4.9723 2.6315 0.5142 4.4463 1.4099 3.4449 2.5835 2.3189 1.3664 2.6758 0.61 0.7038 2.3888 2.8813 2.444 2.2396 0.7152 0.5942 0.5461 5.4362 0.3499 0.3399 2.3643 0.1616 0.5406 2.4937 0.9057 1.4572 0.9396 2.3489 1.7943 2.8765 1.77 3.4122 1.7593 4.7987 2.1742 0.6508 1.4695 1.3321 0.7243 1.3598 0.8299 0.9196 1.9964 1.9023 1.2476 1.08 0.6503 0.9885 0.56 1.4991 1.2589 0.5572 0.566 3.7616 5.0767 2.569 1.9236 1.7886 1.0829 4.9011 0.5515 0.3821 0.366 1.067 1.2323 0.733 0.5554 0.6178 2.1683 2.1589 4.5889 5.1189 1.2412 0.6848 1.9023 4.6372 3.4835 0.6611 0.6983 1.2836 1.8686 1.265 0.8583 1.0844 1.0212 1.2506 1.8957 1.2331 1.2356 1.4768 1.494 1.5207 0.9121 0.6338 0.495 0.4627 1.1705 0.3854 1.5094 0.4506 0.3324 0.6442 0.8149 0.9079 1.5014 0.9842 2.0148 0.506 0.5894 0.4542 0.6058 0.2255 1.5916 1.3105 0.6332 0.7173 1.0385 0.6426 0.7532 0.4939 1.0236 0.4208 1.0568 0.7705 0.6807 1.1573 0.8934 0.7943 1.0908 0.5737 0.7627 0.4817 0.6883 0.6442 1.2894 1.2389 1.4119 2.1455 0.901 1.2459 1.1747 1.6204 1.3396 1.593 2.193 0.459 0.4082 0.223 0.4818 0.4777 0.516 1.1691 1.29 0.3775 1.4545 2.021 2.1523 1.3567 1.9374 0.3349 0.7077 0.4359 1.1524 1.0535 0.8049 2.8061 3.6339 1.3141 2.5196 1.6001 2.3885 1.5771 2.9479 2.6363 1.2239 1.749 0.9783 0.6823 0.7371 1.1386 5.4636 1.5856 0.7511 1.9358 2.7034 2.5192 1.6063 1.1969 3.1504 1.0508 0.9565 0.7901 0.6685 0.7635 0.6784 0.5946 0.834 0.82 0.3641 0.556 0.1047 0.2364 0.5858 0.6658 0.167 0.3315 0.3626 0.2074 0.6817 0.4337 0.3822 0.4434 0.3554 0.196 0.6555 0.3864 0.5035 0.4957 0.3066 0.3472 0.6799 0.9063 0.8057 0.7786 0.4419 1.325 0.4822 0.2849 0.1344 0.3122 0.4542 0.6243 0.65 0.3399 0.3849 0.1592 0.1156 0.1433 0.1701 0.1388 0.2468 0.2304 0.1465 0.0385 0.0944 1.7486 1.3238 1.0425 1.4118 0.8381 1.0409 2.0542 0.6045 0.7571 1.1674 1.4669 1.5021 0.8773 0.4128 0.935 0.4299 0.404 0.7905 0.6638 0.4496 0.1874 0.3671 0.9302 1.0319 0.4321 0.9523 0.5293 0.7055 0.6599 0.1908 0.3442 1.9251 0.3545 0.47 0.7824 0.2578 0.4632 0.3256 0.0967 0.2633 0.4149 0.5899 0.2693 0.5245 0.1828 0.194 0.0866 1.4207 1.8349 1.2847 1.6273 1.2295 1.2604 1.1647 1.2229 1.0976 2.6056 0.1078 0.0729 0.3162 2.4521 2.6619 2.1188 0.1177 1.9181 2.281 0.1556 0.1427 0.9607 1.0185 1.2499 2.2685 1.489 1.4814 1.5157 2.005 0.149 0.172 0.2139 0.2314 0.5078 0.1325 1.0972 0.4333 0.2765 0.2704 1.5002 1.5534 1.8062 2.0889 2.5394 1.2947 1.5591 1.1093 1.2207 1.388 0.0442 1.6075 1.0781 1.0976 2.1189 2.0155 1.9185 3.1352 3.0957 2.471 1.4247 2.4195 0.1489 1.412 0.3016 0.3716 0.135 0.2351 1.6541 1.7307 1.793 0.8123 0.4602 2.067 0.1556 1.7593 0.0946 0.3157 0.166 0.897 0.5577 0.407 0.4651 0.2147 0.1562 0.38 0.245 0.3329 0.216 0.415 0.3012 0.4552 0.4029 0.2245 0.4057 0.5147 1.6576 0.5243 0.4942 0.3723 1.0458 0.453 0.3239 4.9314 6.9102 0.5886 0.199 0.4115 0.4949 0.6796 0.3798 0.4489 0.1616 0.5435 0.725 0.4956 0.4691 0.7509 1.4742 0.3689 0.6721 0.8301 0.7402 0.4412 0.2954 0.3765 1.1438 0.5496 0.4093 0.4676 0.18 0.3228 0.4798 0.1111 1.1786 0.8715 0.8531 1.3047 0.5117 0.2348 0.3539 0.4154 0.6249 0.5011 0.4207 0.5195 0.3056 0.8841 0.5644 0.2979 0.4865 0.3527 0.4085 0.2878 0.3019 0.8623 0.81 8.8443 0.4862 0.1199 0.3804 0.2512 0.4229 0.5874 0.6063 0.4855 0.4606 1.0784 0.8403 0.6915 0.8014 0.6968 0.4487 0.3704 0.3867 0.6233 0.172 0.9986 1.0875 0.9434 0.2754 0.2517 0.2453 1.0621 0.3165 0.0765 0.1521 0.6258 1.6276 0.4877 0.445 0.3937 0.5981 0.4677 0.4242 0.4958 0.6487 0.6421 0.9476 0.8141 0.972 0.226 0.4083 0.8601 1.4276 0.4946 0.6625 0.3948 0.9527 1.0022 0.1601 1.0766 0.8466 0.512 0.3127 0.8436 0.6393 1.2417 1.2774 0.606 1.2847 0.8694 0.8295 0.1027 0.2904 0.402 0.8103 0.1842 0.63 0.1291 0.8308 1.2123 0.6334 0.959 1.2901 0.4393 0.4791 0.4273 0.6967 0.7323 0.5614 0.583 0.3961 0.4755 0.462 0.9561 0.1236 0.1572 0.2143 0.1493 0.2981 0.2162 0.4923 0.2284 0.1314 0.2383 0.1975 0.3213 0.3605 0.3093 0.093 0.074 0.1514 0.2448 0.2306 0.139 0.0265 0.6791 0.1746 0.0773 0.1853 0.1276 0.1598 0.2363 0.5258 0.1434 0.43 0.2765 0.1872 0.0634 0.1043 0.0849 0.1345 0.1207 0.0669 0.0465 0.1126 0.2025 0.2883 0.0606 0.1497 0.1446 0.3427 0.4317 0.1957 0.0771 0.2432 0.3063 0.0472 0.0802 0.1076 0.051 0.0582 0.0807 0.1806 0.2382 0.3589 0.3672 0.1341 0.0989 0.3386 0.1259 0.3181 0.1492 0.1438 0.3032 0.3292 0.0833 0.2185 0.3305 0.3048 0.3159 0.0781 0.1438 0.0966 0.666 0.2855 0.2909 0.0984 0.1537 0.1304 0.1523 0.0986 0.8668 0.693 0.8505 0.4636 0.442 0.7674 0.518 0.3451 0.576 0.6967 0.2138 0.1971 1.0671 1.6949 1.6125 0.4432 0.242 0.7247 0.5366 0.0471 0.0784 0.2155 0.3539 0.761 1.6022 0.4887 0.6762 0.8771 0.4952 0.1571 0.2382 0.2824 0.1681 0.2075 0.0635 0.4747 0.3562 0.3631 0.3393 0.6677 0.4792 0.6275 0.4465 0.2936 0.5655 0.3658 0.4481 0.6021 0.3302 0.0947 0.2412 0.209 0.3499 0.1716 0.8104 1.0168 0.493 0.4294 0.7818 0.6147 0.741 0.2883 0.6484 0.4707 0.1613 0.1994 0.3712 0.494 0.2097 0.3322 0.3269 0.3318 0.2851 0.0967 0.154 0.1213 0.2899 0.2918 0.2719 1.3874 2.3487 1.7472 0.2326 3.2091 4.2706 1.4951 3.8802 3.993 3.533 3.6964 3.283 3.7663 0.8329 1.581 1.1042 2.1784 1.3419 1.2606 1.5034 1.1382 2.7155 2.8232 0.209 0.5296 1.6306 4.926 3.5036 3.8407 1.648 2.1415 1.8408 1.3047 2.0453 2.0014 3.2434 1.3308 1.07 0.0987 1.7596 1.3708 1.2494 0.8848 2.0806 0.709 0.7165 1.8488 2.6551 0.9071 1.242 0.9767 1.1019 1.0372 0.5606 0.4888 1.2996 0.8809 1.8087 1.8429 2.7217 2.3259 1.5409 2.6212 1.8266 3.5332 0.961 2.8371 1.9736 1.314 1.8957 2.3578 3.874 2.2741 2.5685 2.5392 2.8446 1.5661 0.1677 0.9695 0.3627 2.008 0.5863 1.3095 0.2372 0.2783 0.1901 0.2453 0.3997 0.3021 0.2663 0.3046 0.2609 0.209 0.1639 0.2921 0.3797 0.3601 0.4306 0.6414 0.3938 0.3284 0.3157 0.3048 0.3922 0.3322 0.5072 0.1053 0.1407 0.3164 0.1408 0.2072 0.2865 1.0234 0.4407 1.2421 0.8561 0.4067 0.2104 0.5306 0.7459 0.3339 0.3345 0.414 0.3964 0.444 0.45 0.226 0.3127 0.2969 0.594 0.1701 0.242 0.3993 0.4594 0.2778 0.2701 0.1019 0.0231 0.2927 0.2015 0.1113 0.4893 0.5316 0.3739 0.3369 0.588 0.4546 0.3004 0.5379 0.2381 0.6115 0.6373 0.5083 0.4421 0.559 0.3022 0.2637 0.3224 0.563 0.1497 0.1254 0.2829 0.1598 0.4502 0.3267 0.2681 0.3815 0.3328 0.3496 0.5617 1.2651 0.9926 0.2704 0.4012 0.5946 0.4858 0.6163 0.5314 0.6225 0.059 0.4879 0.4074 1.3447 0.5381 0.521 0.556 0.5516 0.3284 0.241 0.0732 0.1597 0.3054 0.4883 0.4818 0.6826 0.5951 1.122 0.5619 0.3881 0.3684 0.1974 0.4416 0.3603 0.3474 0.0217 0.209 0.3506 0.7859 0.5179 1.1936 0.7199 0.7996 0.9858 0.984 0.5642 0.5903 0.5924 0.6756 0.121 0.1321 0.1931 0.3538 0.1054 0.474 0.3359 1.0107 0.2862 0.5231 1.6144 1.2986 0.7728 0.4483 0.5177 1.0668 0.6268 0.2747 0.5999 0.4908 0.5648 0.3319 0.368 0.6273 0.1784 0.0934 0.2696 0.1027 0.3692 0.2621 0.2009 2.647 1.3606 1.3877 1.4094 1.2469 1.5243 1.0296 1.4388 1.728 1.2682 1.0675 0.9106 0.3628 1.5096 3.9633 3.7128 0.9799 1.6715 1.5843 2.0528 1.8584 1.9168 1.8436 5.6637 2.9676 2.2643 0.9295 1.2577 0.6008 1.8368 2.1315 1.3005 1.4946 4.1142 5.3629 3.0944 1.6372 4.6671 4.2611 4.5415 1.3305 2.5882 2.5148 1.4332 2.6905 1.9299 2.2369 1.5699 2.6369 2.145 1.6628 1.1052 2.4968 0.9976 1.5141 2.1558 1.1042 1.5337 1.2111 0.9021 0.693 1.4185 1.4914 3.2642 1.735 1.9779 1.6296 1.6111 1.3672 1.2835 1.5175 0.7052 1.4282 1.9911 0.631 1.214 1.3748 2.906 2.0671 0.3717 1.8407 0.852 1.5191 0.2151 0.2423 0.3112 0.1954 0.3141 0.3065 0.5028 0.4778 0.4412 0.7637 0.5247 0.4847 0.5498 0.6401 0.1757 0.1013 0.2541 0.3583 0.358 0.409 0.0571 0.2135 0.3892 0.2058 0.1605 0.4755 0.5771 0.7573 0.6151 0.7768 0.4494 0.7267 0.8581 1.1068 1.2527 1.3662 1.1478 1.3235 0.6794 2.3905 0.2137 0.3411 0.3995 0.2122 0.3713 0.3805 0.1328 0.3723 0.3636 0.3631 0.3486 0.247 0.4031 0.1091 0.5093 0.6518 0.5206 0.4468 0.3232 0.5084 0.3979 0.3275 0.6217 0.4761 0.2931 0.1245 0.179 0.2386 0.3306 0.528 0.2429 0.4199 0.3839 0.3413 0.3789 0.1499 0.4746 0.1873 1.1104 0.26 0.6764 0.1827 0.3918 1.3921 0.891 0.7458 0.2303 0.5713 0.9112 0.4376 0.4206 0.3982 0.7514 0.3473 0.6535 0.2089 0.7488 0.4298 0.5485 1.6595 1.0421 0.9695 0.6324 0.6384 0.7281 0.4384 1.7423 0.2895 0.5269 0.8784 0.7452 0.3951 0.1218 0.3915 0.0871 0.0877 0.5573 0.0803 0.2624 0.2808 0.6158 0.0986 0.2109 1.1863 0.6948 0.3758 0.6503 1.6745 0.8029 1.2247 0.4629 1.8314 0.9382 0.6419 0.5866 1.0598 0.691 0.6655 0.6425 0.402 0.6743 0.2803 0.5655 0.2874 0.5149 0.8601 0.9851 0.7398 1.0948 0.4345 0.9943 0.4917 1.0688 0.5129 0.6089 0.4024 0.6247 0.5168 0.439 0.4623 0.9323 0.5029 0.3991 0.6903 0.2821 0.5436 0.077 0.1401 0.1208 0.0838 0.1095 0.2192 0.3065 0.192 0.1188 0.2269 0.5143 0.1728 0.4019 0.3166 0.1151 0.0511 0.1685 0.4821 0.4628 0.6439 0.0251 0.2289 0.1735 0.1035 0.2718 0.2962 0.1839 0.225 0.2585 0.2501 0.1486 0.3402 0.3989 0.0938 0.1348 0.1276 0.124 0.2157 0.0445 0.1009 0.24 0.1842 0.1615 0.3475 0.628 0.1274 0.1946 0.2359 0.163 0.3003 0.1729 0.0985 0.2265 0.0642 0.2344 0.3396 0.3773 0.2349 0.3496 0.3856 0.3082 0.5767 0.7324 0.2423 0.1636 0.1871 0.0826 0.1776 0.0933 0.1652 0.1019 0.2345 0.1623 0.1981 0.3527 0.1386 0.2626 0.2309 0.2579 0.201 0.3027 0.2764 0.1646 3.4023 1.6762 2.3302 1.1348 1.8292 2.2672 2.3149 2.3862 2.543 1.9194 1.7216 2.0927 0.8548 3.6237 2.4702 1.9561 0.8171 2.6998 2.9508 1.7619 1.5147 2.2886 3.8116 3.0443 4.3258 6.625 1.8182 1.9034 1.7392 1.7194 1.5784 1.4581 1.6684 1.9831 3.6758 3.2857 1.3822 3.9172 7.0855 4.3158 2.1584 2.9684 1.6809 0.8674 1.5552 1.6412 2.4587 2.0649 2.0101 1.8375 0.9039 0.4691 3.7024 2.929 2.8904 4.2542 2.5118 3.4549 2.1612 1.2899 1.5888 2.1266 1.849 1.9084 1.6258 1.9677 0.948 2.009 2.742 1.8894 3.2589 2.3466 2.7361 3.3071 1.3124 1.7306 3.4301 3.72 3.4296 2.9352 3.418 5.2663 3.1699 0.55 0.416 0.4549 0.5229 0.5118 0.6068 0.5677 0.6328 0.3667 0.5771 0.8473 0.4232 0.7639 0.3639 0.5706 0.4333 0.7357 0.4163 0.4 0.5711 0.4111 0.1804 0.2219 0.3458 0.4016 0.6465 0.441 0.5723 0.8611 3.3559 1.9653 0.737 0.769 2.3669 2.0486 2.0914 0.6821 0.9347 0.2597 0.5295 0.6598 0.4581 0.3253 0.37 0.4088 0.492 0.2743 0.6544 0.497 0.361 0.485 0.3701 0.5714 0.2056 0.794 0.6833 0.6789 0.6296 0.506 0.6414 0.2172 0.2569 0.7104 0.5407 0.3699 0.2773 0.4441 0.7062 0.3603 0.7394 0.4695 0.6882 0.5274 0.4869 0.4513 0.3089 0.6407 0.4547 0.3038 0.3209 0.6759 0.2428 0.3918 0.1749 0.3669 0.3146 0.4153 0.3135 0.2111 0.9883 0.2591 0.2364 1.0235 0.2089 0.3875 0.3314 0.3048 0.303 0.3601 0.748 0.2494 0.2362 0.4771 0.2616 0.1008 0.2154 0.1528 0.462 0.363 0.452 1.015 0.5511 0.0994 0.1017 0.0517 0.1911 0.1357 0.1539 0.1063 0.2318 0.1558 0.0777 0.1194 0.1436 0.9238 0.2924 0.227 0.229 1.0077 0.0639 0.0881 0.0974 0.1166 0.144 0.1174 0.1218 0.0681 0.2312 0.4183 0.1699 0.269 0.9051 0.3799 0.1816 0.6731 0.2027 0.4579 0.3803 0.9304 0.4741 0.596 0.2754 0.607 0.2601 0.5579 0.7475 0.3785 0.4334 0.2753 0.3517 0.7191 0.7055 0.2531 0.3715 0.3964 0.266 0.5625 0.4869 0.6099 0.3419 0.573 0.6268 0.5045 0.3879 0.3457 0.3349 0.3153 0.514 0.2528 0.1001 0.2261 0.225 0.9678 0.1799 0.162 0.179 0.2359 0.0726 0.0438 0.0809 0.3719 0.6141 0.7805 0.3322 0.2048 0.7346 0.8714 0.5098 0.2854 0.3462 0.2896 0.4311 0.7478 0.7187 0.1096 0.2124 0.2807 0.2511 0.2438 0.1528 0.237 0.277 0.5523 0.4039 0.6221 0.2904 0.4009 0.1341 0.3725 0.0877 0.4018 0.4203 0.4979 0.3815 0.1777 0.2636 0.0647 0.1226 0.278 0.3558 0.1426 0.4517 0.0445 0.7203 0.1875 0.4157 0.2416 0.5091 0.4114 0.4062 0.4824 0.3506 0.2685 0.1926 0.2951 0.1589 0.3278 0.2193 0.4696 0.3051 0.2079 0.3752 0.1526 0.8173 0.8154 0.4611 0.4205 0.5294 0.3809 0.7315 0.5166 0.4638 0.9567 0.2144 0.2421 0.6559 0.7572 0.7231 1.1274 0.316 0.8617 0.6898 0.2368 0.5605 0.6114 0.4282 0.3778 0.5426 0.8133 0.7565 0.8453 0.9689 0.1189 0.1787 0.257 0.3171 0.3833 0.3109 0.2119 0.2209 0.2281 0.2186 0.6979 0.6735 0.4253 0.7342 0.9039 0.888 1.1084 0.7797 0.51 0.685 0.1891 1.1063 0.7027 0.6835 0.8468 0.4532 0.9571 0.7651 0.8589 1.6143 1.1883 0.8454 0.2213 0.5686 0.43 0.1851 0.2723 0.2142 0.4809 0.3665 0.3517 0.4108 0.2082 0.5337 0.3014 0.278 0.3424 0.2228 0.4673 0.3335 2.8278 1.7705 3.1012 0.4846 2.2626 2.3532 3.1344 1.4507 1.6677 3.9261 2.7723 1.4765 2.0869 0.7552 4.0535 3.2345 1.5697 1.3617 1.2452 2.1517 1.6268 1.1949 0.707 0.0772 0.5595 1.6008 0.3199 3.8934 1.2405 3.0892 1.6715 2.1815 0.9134 2.6026 3.5359 2.5082 2.952 1.2519 0.111 1.6564 3.3554 0.6348 0.454 1.8302 3.7728 2.7848 4.0548 1.6951 2.8397 2.7915 0.3553 1.9228 4.2182 0.6997 3.4946 3.1227 4.0978 4.6714 5.3138 2.0079 0.4684 1.7285 1.3204 1.9411 1.4307 3.0561 0.1763 2.8692 3.9402 3.0745 3.1416 3.1598 0.3482 3.5611 0.9062 1.1235 0.9037 0.2289 0.1542 0.5024 2.0041 0.9783 3.1197 1.6879 0.9756 1.6416 0.9727 1.711 1.9038 1.9842 2.1571 1.9311 0.8134 4.4974 3.0355 1.7134 0.4093 0.5128 0.4388 2.4312 0.6083 0.5915 1.3683 0.8311 0.3454 0.297 0.7046 2.511 1.7597 4.8159 0.8066 0.9443 1.5609 1.2727 0.9708 0.7732 0.567 0.594 0.6492 0.9182 0.9126 0.4671 0.3748 0.8959 0.3835 0.4555 1.0131 1.35 0.4628 1.2491 1.817 1.2457 1.2807 0.8104 1.008 2.2781 1.0608 4.617 1.55 3.8068 2.2987 2.1427 2.7134 0.6378 0.8346 1.7166 1.7618 2.2195 1.475 1.5638 2.2011 1.6008 1.6757 1.3758 2.9653 2.1092 2.8974 1.0873 1.6069 5.2597 2.4886 0.4403 2.4213 0.54 2.3337 3.9566 1.4011 0.8144 1.4999 0.5372 1.0047 0.9838 2.3787 0.8196 0.7733 1.1269 0.9952 1.4714 0.5851 1.4356 1.3717 1.1062 0.6326 0.7013 0.6639 0.8582 0.554 1.2954 1.5808 0.1131 0.2377 1.4206 0.8819 1.1175 1.235 1.1007 0.5182 1.4717 0.7916 0.98 1.7246 1.1784 1.4524 0.595 0.1734 2.4375 1.1829 0.9983 1.1611 0.5232 0.9296 0.6844 1.1986 1.0834 0.9426 0.8273 0.7513 0.4674 1.2271 1.4244 2.0225 1.6286 1.6054 1.4618 1.3555 0.8764 0.5775 0.6189 0.9526 1.0266 0.5753 1.5385 0.3835 0.7426 1.1717 1.1284 1.2375 0.8677 0.3812 1.5517 0.9078 0.7791 1.6158 0.1996 1.6788 0.5641 0.7823 0.6204 1.3615 0.9321 1.8046 1.2812 0.2821 1.4062 1.5908 1.5131 1.3267 0.7406 1.6133 2.0273 2.6244 1.9886 1.429 0.7368 0.2753 1.5424 0.823 0.7814 2.5831 0.9694 1.3107 0.8412 3.01 2.5464 2.0667 0.7957 1.5999 2.0294 1.8448 3.1912 1.1748 0.835 1.7324 2.4745 0.9087 1.7811 3.0403 4.1061 2.0151 2.7043 2.0484 1.6967 0.7657 0.8946 0.633 2.0824 4.6724 0.6065 1.1814 0.6759 0.849 2.0503 2.3609 1.1895 1.4857 1.3213 1.4379 4.63 2.6443 1.0908 0.8565 3.3543 4.5839 0.8376 1.1493 0.96 2.6009 1.4682 2.6337 1.0454 1.2346 1.1672 1.9496 2.4051 1.4429 1.4383 2.1981 0.9002 2.9601 1.5337 1.8301 1.0144 0.9878 0.6754 0.4107 2.9368 1.3348 0.7004 0.6077 0.6807 0.894 0.3427 0.749 0.811 0.7406 0.3067 1.981 1.7737 1.9152 0.8598 0.8174 1.0716 1.7248 0.5119 0.353 0.2933 0.614 1.3946 1.1735 0.3399 0.324 1.4765 1.1045 1.7928 1.1581 1.0491 0.5699 0.9967 2.3402 0.704 0.2242 0.1543 2.8262 1.7604 2.2517 1.7084 2.5711 1.2724 1.9356 2.0015 1.9716 2.0965 2.1518 2.0368 1.8138 0.8843 2.2226 0.8866 0.6619 1.5152 0.8235 0.8657 0.1562 0.6769 1.6533 1.1859 1.0303 1.5244 1.4826 1.7512 1.6663 0.5381 0.5864 1.1967 0.8222 0.7832 0.8725 0.8163 0.5455 0.3935 0.1003 1.099 0.5297 1.4534 0.8475 0.1297 0.1199 0.1075 0.6866 1.2406 0.5677 0.5328 0.4209 0.2341 0.5964 0.9095 0.4087 0.3453 1.9687 0.3971 0.2004 0.4663 0.3706 0.357 0.3171 0.1731 0.5933 0.5688 0.1549 0.3552 0.227 0.4876 0.5914 0.5316 0.9593 0.7904 0.6051 0.6438 0.0838 0.1015 0.1042 0.4838 0.3905 0.7418 0.1666 0.3289 0.2487 0.3471 0.2882 0.2736 0.3558 0.3395 0.4436 0.3333 0.2771 0.4163 0.5122 0.1731 0.145 0.0897 0.553 0.1766 0.2734 0.1642 0.3426 0.2022 0.2406 0.2242 0.5978 0.2653 0.2339 0.2623 0.1617 0.1544 0.0908 0.1395 0.3299 0.3722 0.736 0.4644 0.1347 0.0629 0.2485 0.0375 0.2085 0.3831 0.3254 0.118 0.4305 0.4431 0.3694 1.1627 0.8662 0.4445 0.7653 0.5901 0.6491 0.4518 0.9065 0.6969 0.4786 0.3818 0.9256 2.0607 0.924 0.8838 0.8237 0.6833 0.6558 0.4846 0.4676 0.8923 0.7798 0.5581 0.7038 0.4481 1.3257 0.7351 1.3056 1.8217 1.3592 0.5227 0.4769 0.571 0.948 0.3713 0.7833 0.3152 1.0047 1.0788 1.0381 0.5914 0.5281 0.4305 0.7196 1.0767 1.0533 0.6126 0.6777 0.9786 0.4511 0.7265 0.2767 0.2191 0.1427 0.2815 0.1497 0.8395 0.4899 0.424 0.8232 0.9365 1.4545 0.8654 1.1408 0.9352 0.7397 0.3975 0.4509 0.3247 0.4768 0.957 0.8104 0.5348 0.2724 0.6863 0.1705 0.8664 0.3547 0.7941 0.5449 0.2091 0.1983 0.2461 0.0575 0.2195 0.5576 0.3423 0.2694 0.2448 0.4105 0.3881 0.2982 0.3433 0.5378 0.1994 0.2042 0.9844 0.4541 0.416 0.1681 0.538 0.2749 0.6265 0.0773 0.1783 0.2515 0.3146 0.4071 0.3778 0.6077 0.5374 0.4003 0.6691 0.2118 0.2267 0.3041 0.3556 0.3851 0.0905 0.1002 0.4696 0.146 0.1887 0.9516 0.7792 0.3159 0.8068 1.1511 0.6662 0.4412 0.271 0.4499 0.2583 0.2606 0.3054 0.2433 0.0919 0.4989 0.6325 0.5898 0.3576 0.2513 0.311 0.2284 0.5497 0.1756 0.2493 0.4297 0.1608 0.2802 0.2321 0.5466 0.2872 0.4522 0.3724 0.3194 0.1998 0.2682 0.1473 0.3356 0.2726 0.2768 0.1996 0.3608 0.1938 0.5976 1.9991 2.1437 1.6152 0.7244 0.9498 0.6675 1.3953 0.8759 1.9252 0.9281 0.9121 0.325 0.1148 0.7679 1.0429 1.0667 1.3857 0.2367 1.1492 0.5199 0.4906 1.0747 0.4314 1.012 1.3837 1.2624 1.9049 2.2418 1.0539 1.35 0.1612 0.1186 0.2383 0.7525 0.3919 0.8752 0.6991 0.2378 0.4833 0.36 1.525 0.8774 1.0962 1.7994 2.4711 0.5765 0.8927 1.2077 1.3287 0.4641 0.338 0.4233 1.2234 0.6489 0.6388 1.4639 1.2259 1.8894 1.3113 1.466 0.4393 1.1972 0.8185 1.1836 1.002 0.7855 0.2031 0.4646 1.2278 0.6952 1.1396 0.9053 0.5684 0.7662 1.6046 2.2793 2.0743 0.6526 2.1891 0.9381 0.5159 0.2609 0.3104 0.3365 0.6002 0.7992 0.5681 0.5701 0.5776 0.7756 1.0553 1.0944 0.8183 0.2982 0.3541 0.3947 0.861 0.8648 0.7922 0.8856 0.6219 0.5079 0.6236 0.1934 0.2455 0.1832 0.3975 0.7691 0.7933 1.2082 1.2105 1.5469 1.3522 0.5499 0.4396 0.4765 0.6545 0.3664 0.1444 0.2839 0.622 0.8672 0.6507 1.9913 1.2182 1.2813 1.3726 1.9186 0.859 1.4198 1.2724 1.4811 0.3945 0.1571 0.1879 0.2577 0.084 0.2164 0.9826 0.8041 0.5688 1.1167 0.9953 0.5562 0.8761 0.2052 1.2109 0.7619 0.3652 0.2507 0.2888 1.4982 0.7411 0.7781 0.6924 0.4868 0.2569 0.1497 0.1978 0.2614 0.3726 0.3814 0.2469 0.2917 0.4001 0.192 0.1393 0.7456 0.5005 0.3504 0.2646 0.8892 0.3392 0.194 0.1682 0.2893 0.1318 0.3953 0.2557 1.0791 0.2953 0.2703 0.1021 0.0491 0.2746 0.0769 0.0358 0.1527 0.2728 0.4052 0.3364 0.988 0.2598 0.0591 0.4332 0.0883 0.0812 0.5811 1.3598 0.1703 0.0972 0.0382 0.0939 0.0958 0.1284 0.1961 0.0283 0.4001 0.0839 0.1333 0.0583 0.1391 0.0279 0.1291 0.0822 0.0694 0.068 0.0698 0.2076 0.2147 0.1235 1.538 1.2906 0.2201 0.7082 0.631 1.4309 0.6638 1.3629 1.9389 1.067 1.8259 1.6913 1.9094 1.9581 1.4125 1.2081 0.6057 3.6108 0.2878 0.1649 0.4458 0.5507 0.8807 0.7044 5.1625 3.6243 1.0238 1.8866 1.0713 1.9642 2.0591 3.942 2.7297 4.2109 0.5678 2.8336 2.8538 1.5169 5.1268 1.701 2.0807 0.8668 1.7941 1.77 0.9976 0.5671 0.8579 3.3512 1.1111 1.4015 1.3213 2.1142 0.5631 0.9606 0.3918 2.0582 0.5633 3.9782 1.0538 0.4278 1.3872 1.2522 0.6252 0.7434 0.3816 0.5113 2.9547 1.907 0.1478 0.1871 0.7948 0.22 1.0784 0.6032 0.4778 0.4041 0.4543 0.3106 0.3238 0.3692 0.241 0.2338 0.2382 0.8958 0.7118 0.4642 1.0442 0.4158 0.764 2.0877 0.76 1.2226 1.3571 2.3886 0.9705 1.3937 0.1894 0.2348 0.5804 0.8375 1.5538 0.3169 2.1912 1.6437 0.1985 0.6076 0.9128 0.5517 0.8105 0.8625 0.8123 0.2848 0.7473 0.7764 1.4086 0.8843 0.7329 0.4738 0.4447 0.5778 0.8728 0.8404 1.2579 1.0215 1.0982 0.9993 0.8727 0.3442 0.6134 1.5467 0.8252 0.4011 0.4108 1.0222 0.193 0.4699 0.3843 0.8176 0.6973 0.5412 0.5651 0.4002 0.8848 0.8953 0.9048 0.9983 0.5255 0.8618 1.7498 0.4797 0.4634 0.5523 0.4726 0.4477 1.5539 0.228 0.5181 0.6354 0.3972 0.3933 1.7281 1.4481 1.2092 1.064 1.4573 1.3482 1.8423 1.5454 0.5182 0.7918 0.7142 0.935 0.4166 1.237 0.4603 0.9349 1.5269 1.0921 1.1321 1.112 0.673 0.7276 0.4279 0.5809 1.4325 0.767 0.5062 0.674 0.56 1.0597 1.0497 0.7568 1.421 0.451 0.2097 0.3568 0.8494 0.8186 0.8603 0.681 0.411 0.3992 0.563 0.6443 4.2756 2.514 1.4018 0.4867 2.5416 2.5505 1.6299 1.0877 1.9095 3.1405 0.7259 0.2158 0.0666 0.5981 0.4075 0.2089 2.5361 2.031 1.8402 2.3337 2.4239 1.9701 1.7389 1.132 0.0613 0.9952 0.1328 2.538 3.1633 2.6975 1.153 3.1125 3.249 1.6526 2.6763 2.3626 2.1207 2.0889 2.3868 0.1407 0.3813 0.1338 0.1587 0.1264 0.1146 0.4925 1.3051 1.5289 2.7356 2.3697 0.3868 2.9203 0.979 2.2282 0.5717 0.4954 0.6231 0.5309 1.7671 0.6222 0.4347 1.2193 0.4603 0.0828 0.2903 0.0585 0.2552 1.234 0.2548 0.0997 1.6112 1.1419 1.5997 1.5142 0.9483 1.2753 0.9493 1.0914 0.9528 0.873 1.6834 0.9634 0.9335 2.7159 0.5667 0.9153 1.1819 1.6354 1.5395 1.072 0.4171 1.1259 2.3997 0.1262 0.3082 1.4594 1.3635 0.8657 0.8921 0.517 0.1732 0.2736 0.5203 0.1763 0.1468 0.2213 0.1917 0.2216 0.0668 0.191 0.1942 0.1604 1.058 0.287 0.4676 0.3339 0.1608 0.3469 0.2931 0.2214 0.3756 0.3759 0.2691 0.0394 0.2792 0.3862 0.272 0.3055 0.299 1.2585 1.238 0.946 0.7554 0.3134 0.8853 0.8725 0.9587 0.4731 0.2716 0.8226 0.2428 0.9483 0.4272 0.6744 0.4007 0.5387 2.8704 0.2536 2.5256 0.1356 0.6513 0.2265 0.3412 0.0808 0.1045 0.1383 0.1045 0.4462 0.1993 0.3998 0.2346 0.1333 0.3074 0.5055 0.195 0.4141 0.0814 0.0434 0.0584 0.1194 0.1106 0.1052 0.0485 0.0223 0.0835 0.0556 0.0546 0.0848 0.0872 0.2469 0.3049 0.4159 0.0661 0.098 0.2476 0.2795 0.0649 0.0929 0.0832 0.075 0.0849 0.041 0.0983 0.0807 0.1499 0.1606 0.0938 0.0767 0.2127 0.2299 0.076 0.1278 0.1795 0.0557 0.2813 0.0347 0.0516 0.0212 0.0286 0.0369 0.0471 0.6229 0.4506 0.2333 0.3024 0.1576 0.3473 0.0507 0.5806 0.0891 0.5731 0.1112 0.1985 0.1755 0.4198 0.38 0.554 0.3085 0.2428 0.0614 0.0807 0.1389 0.0843 0.3312 0.1985 0.0595 1.276 0.7632 1.1195 0.241 0.9652 1.0839 0.6865 0.4859 0.669 1.1472 1.1858 1.2031 0.8408 0.7478 0.5822 0.5174 1.5046 0.8541 0.7991 0.5583 0.7474 0.8308 0.6774 0.3191 0.1147 1.0087 0.3665 1.1376 1.7138 0.6826 0.5067 0.4895 0.5683 0.6796 0.8948 1.0289 0.9203 0.6677 0.1823 1.0345 1.1093 0.5463 0.6025 0.6666 0.4642 0.6239 0.7656 0.4138 0.6382 0.7955 0.3067 0.5205 0.9019 0.1931 1.3054 1.2584 1.0713 1.4054 0.8265 0.8489 0.6267 0.48 0.8241 0.4218 0.5988 1.0281 0.3424 0.9056 0.9426 0.9111 1.028 1.1421 0.994 1.1043 0.5083 0.9521 1.1119 0.1653 4.8374 0.1599 0.7001 0.375 1.0642 0.7119 0.791 1.1714 0.1397 0.519 0.5539 0.4887 0.3927 0.7898 0.4453 0.6958 0.4172 0.336 0.4714 0.6245 0.3561 1.0948 0.5575 0.5262 0.3891 0.3818 0.4548 0.171 0.6803 0.2247 0.399 0.2721 0.4416 0.6261 0.2703 0.3078 0.2643 0.1625 0.5912 1.0239 1.1539 1.2221 0.195 0.4757 0.8356 1.3019 0.3643 0.4303 0.2187 0.2664 0.1503 0.4114 0.3203 0.5555 0.2184 0.0722 0.3292 0.8237 0.7958 0.489 0.589 0.6504 0.0152 0.4401 1.2934 0.3465 0.3636 0.9216 0.4826 0.1273 1.0054 0.2552 1.1173 0.6236 0.8086 1.2113 0.5575 0.6614 0.2043 0.5385 0.5296 1.0441 0.2763 0.4223 0.4577 0.6669 0.8951 0.5927 0.4586 0.6184 0.2792 1.1134 0.4787 0.5399 0.4552 0.3174 0.2711 0.182 0.3139 0.3598 0.2418 0.1382 0.6088 1.1562 1.0822 0.3351 0.3137 0.227 1.2694 0.1759 0.1185 0.045 0.148 0.1057 0.3654 0.1805 0.1781 0.465 0.2676 0.4125 0.335 0.4481 0.3311 0.5394 0.8911 0.1232 0.0381 0.0783 0.809 0.5046 0.5536 0.3793 0.3553 0.2875 0.3346 0.5368 1.1263 0.473 0.759 0.2734 0.0476 0.0885 0.0506 0.0573 0.073 0.0871 0.1515 0.4063 0.129 0.1338 0.4115 0.4948 0.1845 0.8238 0.2891 0.6568 0.8506 0.3432 0.6033 0.2333 0.2123 0.2124 0.3657 0.6989 0.0559 0.0981 0.0876 0.1014 0.3511 0.4605 0.0854 0.2196 0.1557 0.1587 0.1501 0.919 0.3399 0.3326 0.2586 0.1017 0.3878 0.3683 0.3047 0.3721 0.1367 0.2564 0.1958 0.2478 0.1534 0.1388 0.3734 0.295 0.0786 0.0816 0.0827 0.0728 0.1264 0.2272 0.3845 0.9312 0.0891 0.0651 0.2782 0.0524 0.0559 0.0639 0.069 0.0981 0.0832 0.0445 0.0687 0.0802 0.8786 0.1877 0.3893 1.1272 0.5734 0.0909 0.1295 0.1889 0.1319 0.0753 0.3208 0.0277 0.0494 0.0553 0.2045 0.0486 0.0794 0.71 0.3645 0.2005 0.3875 0.4892 0.6135 0.076 0.541 0.0854 0.5044 0.6043 0.6464 0.4765 0.9865 0.3581 0.7491 0.3662 0.4398 0.4062 0.2083 0.1111 0.0749 0.5396 0.1977 0.0716 0.2805 0.498 0.6512 0.1725 0.3121 0.3528 0.8879 0.5346 0.2733 0.3923 0.2746 0.1938 0.777 0.1667 0.4844 0.4868 1.1469 0.2282 0.2139 0.1938 0.6714 0.1465 0.0992 0.042 0.1313 0.2314 0.2197 0.389 0.4049 0.3328 0.433 0.2277 0.3311 0.6058 0.5272 0.3045 0.7625 0.3669 0.0471 0.2885 1.3233 0.1745 0.207 0.1036 0.0627 0.1348 0.7527 0.4354 0.2969 0.0878 0.0909 0.1769 0.3938 0.1055 1.057 0.7409 0.8713 1.6615 0.7385 0.8309 0.3669 0.1772 0.262 0.1816 0.2576 0.569 0.0681 0.5339 0.5409 0.5129 1.0111 0.4625 0.1833 0.5741 1.0099 0.6109 1.351 0.1952 0.1797 0.1473 0.3743 0.4535 0.6126 3.3478 2.5582 2.27 0.7325 1.39 1.2515 1.904 1.5673 1.8813 0.9177 1.3359 1.0531 2.0867 3.0395 1.6874 2.7602 2.0407 2.8536 3.0364 1.43 3.1726 1.7762 2.6253 1.3211 0.7654 2.7568 0.4297 0.91 1.4222 1.4575 1.2024 1.5155 1.7492 1.8269 2.763 2.4443 2.9529 2.1264 1.3607 1.2804 3.2186 1.5992 2.4653 0.8569 0.64 0.6914 1.5742 0.9303 0.8352 1.0617 0.6053 0.8665 2.0524 1.3779 2.0842 2.5841 1.8117 3.4761 1.6449 1.4666 1.7227 1.4905 0.9897 0.9021 0.9761 1.7299 0.7411 1.5782 1.8488 2.1042 2.8968 1.2233 0.8025 1.1901 1.0569 1.8826 2.073 0.888 1.5892 0.7106 1.5112 0.8695 1.0786 2.9184 1.8137 2.8551 0.5578 2.2335 0.98 1.3663 0.9146 0.4778 0.7264 1.2347 1.003 0.9625 1.2747 2.1312 2.0655 2.5708 1.4178 1.3258 1.0716 1.52 2.6543 0.993 0.0423 0.1817 1.446 0.2308 0.7204 0.7486 1.0661 0.7551 0.5627 0.333 1.3405 1.7598 1.4343 0.6956 0.9558 0.0258 1.7275 1.4569 0.9271 2.3974 1.9497 0.9994 1.0779 0.9099 1.1534 0.6594 1.2277 0.8314 1.0537 1.4451 0.0795 0.6472 0.518 0.7408 0.7205 0.9682 0.9373 0.9188 1.6354 1.3233 1.028 1.1244 0.8027 0.8085 1.6807 0.7823 1.1632 1.0703 0.825 0.6554 0.7268 0.4101 0.8532 0.9452 0.0852 0.6907 0.0963 0.7143 0.2592 0.5073 0.1776 0.1857 0.2154 0.2443 0.2483 0.2696 0.4397 0.3118 0.124 0.1854 0.1022 0.1362 0.3505 0.136 0.3026 0.1824 0.3124 0.1515 0.1415 0.077 0.1023 0.1235 0.1588 0.037 0.0991 0.2209 0.1642 0.1839 0.2912 0.0641 0.1817 0.1972 0.1712 0.1933 0.15 0.2393 0.3178 0.1385 0.0401 0.2054 0.6049 0.2342 0.3092 0.1476 0.1243 0.144 0.3027 0.1184 0.1437 0.1027 0.1009 0.3035 0.2473 0.0557 0.3533 0.2917 0.1287 0.3217 0.2274 0.212 0.2736 0.1923 0.1468 0.1215 0.1631 0.4766 0.1782 0.3191 0.2723 0.3236 0.4314 0.1624 0.1686 0.1269 0.4447 0.2989 0.1268 0.081 0.1818 0.1166 0.3479 0.2443 0.2261 3.6037 2.0452 2.9828 2.0447 1.418 3.0908 2.0279 1.6881 1.514 2.0261 3.3309 2.0887 3.1754 0.9257 2.91 2.1884 2.5565 2.401 2.4545 2.721 1.4514 0.6127 0.869 3.4714 1.6636 1.1519 1.0233 2.0093 1.2629 3.3662 2.7833 2.5024 3.8066 4.7765 4.5293 3.6578 2.7691 1.0962 1.6965 2.6992 3.0784 1.8 2.0966 1.9685 4.6744 2.9358 1.676 2.0504 2.1873 2.3217 2.0059 4.2327 3.4611 1.3779 1.9605 1.8311 1.7523 1.7358 2.3615 2.3026 0.8789 1.353 3.3093 1.679 2.5961 2.0876 2.2455 2.7304 2.0693 1.9537 1.6869 2.9208 3.2949 2.3519 2.0892 1.5396 3.5699 3.1839 1.4307 0.9244 2.4334 0.8768 1.6505 0.1349 0.1288 0.178 0.1304 0.1895 0.2351 0.2494 0.2301 0.101 0.2431 0.1496 0.1252 0.2085 0.1789 0.2379 0.1288 0.37 0.2732 0.2582 0.0937 0.2635 0.1933 0.1421 0.0831 0.0948 0.1359 0.186 0.2411 0.168 0.1898 0.1107 0.1043 0.0549 0.1174 0.1112 0.1052 0.1157 0.0675 0.0417 0.13 0.2024 0.3182 0.2426 0.0918 0.1543 0.2324 0.1179 0.0956 0.2115 0.1048 0.128 0.133 0.1076 0.0395 0.091 0.1272 0.1071 0.1337 0.1791 0.4382 0.2003 0.4404 0.2175 0.2291 0.3705 0.1989 0.2455 0.2854 0.0854 0.1203 0.1053 0.1585 0.1801 0.1871 0.3102 0.094 0.2162 0.0851 0.1735 0.0791 0.3041 0.1651 0.1409 3.7974 2.0848 2.5333 2.2445 1.8241 3.3781 1.7393 2.2411 1.7389 1.5324 3.9939 2.1827 1.6896 1.3077 2.5379 1.6784 2.177 1.5695 1.525 2.4886 1.667 1.1037 1.0982 0.2668 0.2158 0.7289 2.3478 1.5196 0.9948 1.9472 1.7926 1.9377 2.3355 2.4199 2.8904 3.5556 2.076 0.3519 0.2176 1.0526 2.5757 2.5311 1.5909 2.2881 2.2325 2.9614 1.2643 2.1554 1.7293 1.1715 1.6661 3.3087 1.9821 0.1779 1.8192 0.8987 1.3523 1.2188 2.6828 1.9726 0.6524 1.3448 3.9389 2.2986 2.1208 2.1751 2.6605 2.6294 2.4921 4.1283 1.9208 2.8827 2.0043 1.4206 1.5736 1.33 1.8541 0.1337 1.0085 0.3753 2.9017 0.3468 0.6421 0.9515 0.7043 0.542 0.6533 0.4652 0.6796 0.6606 0.5935 0.698 0.5681 0.8254 0.497 0.7548 1.3721 0.9348 0.8554 1.0065 2.4043 2.2316 1.7229 0.6239 0.8837 1.0176 0.4386 0.2189 0.2866 0.4934 0.5634 0.8458 0.8258 0.8337 0.9376 0.8834 1.3721 1.7154 1.5242 1.3948 0.4415 0.3986 1.2879 1.4253 1.2596 1.5203 0.7439 0.8459 0.9935 0.5773 0.8896 0.537 0.5684 0.6442 1.0486 0.9976 0.1488 0.4703 0.5655 0.5769 0.3655 1.058 1.1074 0.9872 0.8527 1.4354 1.203 0.6509 1.1891 0.7175 1.1626 0.8834 0.7716 0.7313 0.5978 0.4933 0.4844 0.699 0.6925 0.8803 0.1924 0.8304 0.2995 0.7163 0.4641 1.0559 0.0978 0.1338 0.1056 0.1385 0.1623 0.289 0.2335 0.1779 0.0677 0.1776 0.1572 0.2057 0.3761 0.1279 0.4715 0.4599 1.2017 0.2272 0.2177 0.5834 0.173 0.0941 0.1341 0.0544 0.0841 0.122 0.1731 0.1761 0.1641 0.1521 0.0846 0.11 0.2047 0.0633 0.0822 0.0783 0.1573 0.1041 0.0535 0.0754 0.112 0.4759 0.3477 0.1928 0.2265 0.2468 0.4028 0.2047 0.1013 0.093 0.1002 0.1861 0.0547 0.0344 0.0952 0.1982 0.1528 0.1137 0.3679 0.3239 0.3196 0.0988 0.1494 0.2289 0.0903 0.6283 0.1898 0.4086 0.1224 0.183 0.1107 0.3093 0.2334 0.0887 0.2945 0.1548 0.088 0.1025 0.204 0.0749 0.2948 0.2224 0.2236 0.4568 0.6679 0.8936 0.8536 1.7803 0.58 0.8923 0.4787 0.3435 0.4878 0.2255 0.4332 0.5782 0.2694 1.3218 1.4994 1.6039 0.4505 0.4561 0.9102 1.1689 0.4566 0.3378 0.0523 0.1714 0.1458 0.5095 0.4838 0.5244 1.2256 0.8655 0.6186 0.5844 0.672 0.7256 0.4141 1.4312 0.2719 0.0664 0.4844 3.217 0.918 0.7613 0.5451 0.7029 0.518 1.7464 1.6125 0.7592 0.6208 0.5876 0.7338 1.1977 0.4359 1.3833 0.9889 0.5484 0.9365 0.2721 1.0578 0.2577 0.2364 1.0947 0.9001 0.3798 1.3578 0.2464 1.0622 1.2648 1.1477 1.3714 0.2484 0.4167 0.6776 0.7323 0.912 0.5782 0.2471 0.2113 0.1483 1.219 0.3173 0.3878 0.8403 0.5222 0.5067 0.2103 0.4713 0.8547 0.4051 0.2789 0.2752 0.3903 0.4275 0.2784 0.5458 0.1399 1.1923 1.0648 1.7885 0.5688 0.5331 0.6839 0.4467 0.0908 0.1268 0.054 0.121 0.5326 0.2507 0.3871 0.4847 0.5476 0.2075 0.397 0.246 0.3444 0.2867 0.2514 0.3853 0.2929 0.0645 0.1782 0.4557 0.6295 0.3044 0.1785 0.2047 0.2907 0.2792 0.2337 0.3961 0.1768 0.0974 0.1684 0.5296 0.0607 0.7944 0.1469 0.8022 0.7651 0.412 0.6434 0.1762 0.0957 0.4411 0.3099 0.2406 1.3188 0.0809 1.354 0.4143 0.6923 0.4205 0.5568 0.2433 0.2703 0.2949 0.5025 0.9506 0.1571 0.2912 0.0893 0.4706 0.4905 0.5954 0.1181 0.2353 0.1505 0.2449 0.296 0.145 0.285 0.1951 0.1037 1.1493 0.1306 0.1198 0.1449 0.0817 0.1819 0.0948 0.5146 0.077 0.0658 0.0536 0.1975 0.0481 0.0613 0.0299 0.1086 0.0629 0.2079 1.1397 0.2916 0.0489 0.0668 0.0945 0.1219 0.0765 0.0831 0.0738 0.1517 0.1374 0.0325 0.0844 0.2341 0.42 0.3754 0.0935 0.0352 0.2207 0.0979 0.0984 0.1354 0.0082 0.0712 0.1175 0.0415 0.0551 0.0421 0.0623 0.066 0.0526 0.0319 0.242 0.2094 0.0563 0.0947 0.1411 0.0399 0.1573 0.017 0.1265 0.2833 0.2144 0.5832 0.0152 0.1531 0.261 0.3007 0.3117 0.0405 0.0757 0.0743 0.0826 0.3059 0.2714 0.0618 1.066 2.0705 1.9139 1.4893 0.5548 0.4217 0.5373 0.3634 0.1965 0.5094 0.5566 0.2897 0.6499 1.3834 1.1993 0.9101 0.5025 0.348 0.3298 0.3018 0.742 0.6473 0.3323 0.0826 0.4806 0.4861 0.2633 0.5052 0.6494 0.0783 0.1529 0.2297 0.1694 0.2671 0.34 0.5087 0.3415 0.1553 0.0916 0.2634 0.3859 3.5912 1.4832 0.4512 0.1992 1.3082 0.2093 0.233 0.5687 0.397 0.2746 0.2246 0.3412 0.0536 0.5757 0.7286 0.6204 0.6548 0.4748 0.653 0.5864 0.9284 0.4054 0.3583 0.3031 1.45 0.5224 1.5245 2.7005 1.2265 1.4471 0.4782 0.9252 0.4855 0.4477 1.02 0.9491 0.154 2.5331 0.146 0.5756 0.409 1.9391 0.2179 0.2815 0.193 0.4757 0.3014 0.3458 0.4516 0.2723 0.1038 0.2339 0.2066 0.2111 0.2543 0.2051 0.3887 0.4561 0.6743 0.2535 0.2248 0.1568 0.113 0.1443 0.2326 0.039 0.0849 0.1107 0.2098 0.232 0.2089 0.2629 0.0741 0.1149 0.0873 0.1029 0.1057 0.106 0.2159 0.0981 1.0964 0.0776 0.3581 0.2259 0.3281 0.1839 0.2001 0.2682 0.1593 0.318 0.1651 0.073 0.2203 0.2857 0.0528 0.0405 0.106 0.0833 0.0674 0.1254 0.2412 0.2753 0.2334 0.0935 0.2115 0.1889 0.1377 0.3377 0.1273 0.252 0.2827 0.1759 0.2693 0.2182 0.2016 0.1548 0.2806 0.2002 0.0418 0.0651 0.0913 0.09 0.3303 0.2235 0.0711 0.5009 0.5043 0.5154 0.1168 0.5576 0.5898 0.6339 0.4189 0.3777 0.4551 0.5422 0.4432 0.4023 0.3736 0.4641 0.3769 0.742 0.1916 0.1813 0.281 0.6215 0.4866 0.2138 0.0521 0.1027 0.0959 0.3092 0.4513 0.2863 0.1603 0.1889 0.3515 0.1699 0.2384 0.3488 0.3769 0.4758 0.1119 0.0605 0.1009 2.0229 0.2673 0.1932 0.1001 0.0629 0.11 0.5907 0.3716 0.3833 0.2323 0.068 0.1329 0.0805 0.0474 0.2507 0.1186 0.1502 0.2712 0.3809 0.8629 0.5358 0.1069 0.3947 0.269 0.1625 1.0255 0.0354 0.8403 0.9998 0.7999 1.2572 0.303 0.2327 0.5339 0.452 0.6476 0.0524 0.0859 0.0462 0.0903 0.434 0.4884 0.0808 0.3069 0.206 0.2101 0.2951 1.0303 1.4192 0.7887 1.3915 1.2791 0.7078 0.4228 0.576 0.9506 0.7734 0.2564 0.366 0.6248 0.4274 0.4104 0.2175 0.2124 0.5561 0.3441 0.0395 0.1324 0.7727 0.3797 0.7019 0.6055 0.5105 0.5077 0.9524 0.5969 0.204 0.2678 0.2281 0.5808 0.6112 0.1416 0.8104 0.2248 0.3727 0.3491 0.5392 0.0875 0.1691 0.1635 0.2634 0.6572 0.7502 0.4442 0.0714 0.1876 0.036 0.3608 0.3191 0.3998 0.2299 0.285 0.6458 0.3198 1.1979 0.1278 0.2566 0.1216 0.4547 0.1106 0.7383 0.3472 0.0992 0.1621 1.2406 0.4991 0.7553 0.4217 0.2277 0.4328 0.1708 0.4268 0.0892 0.1931 0.3377 0.347 0.6256 1.2426 1.1979 1.3988 0.4334 1.1134 1.2041 1.0698 1.2625 0.4201 0.5024 0.5746 0.7743 1.1105 0.4503 0.6635 0.6339 0.3627 0.3537 0.2579 0.6146 0.6826 0.3185 0.2818 0.4117 0.6515 0.4637 0.4166 0.5608 0.253 0.558 1.0702 1.0455 0.8629 0.9432 0.8462 0.8624 0.5901 2.4076 1.0456 0.6872 0.1487 0.3455 0.267 0.0304 0.1088 0.1323 0.304 0.6055 0.588 0.3757 0.1305 0.1562 0.2263 0.6461 0.6369 0.3894 0.632 0.1198 0.4531 0.3173 0.5961 0.0927 0.1734 0.2657 0.2667 0.1234 0.7465 0.8734 0.4367 1.1092 0.5893 0.1934 0.5571 0.6076 1.2906 0.5415 0.9879 0.263 0.2481 0.3732 0.4193 0.3398 0.7862 0.4234 1.0869 0.0715 1.5792 1.4997 0.615 0.3207 0.1405 0.5674 0.6645 0.3864 1.0793 0.2183 1.0816 0.5891 1.4003 0.9271 0.8689 0.4559 0.5873 0.7869 0.189 0.0797 0.1111 0.4113 0.2616 0.5626 0.7749 1.2804 1.0459 0.2892 0.1108 0.607 1.1526 0.9429 1.6499 0.5226 0.0477 0.9994 1.5383 0.2826 0.3353 0.394 0.2635 0.1311 2.1117 0.7896 0.3556 0.1694 0.1101 0.1242 1.2296 0.1306 0.695 0.5112 0.8486 0.715 1.1087 2.1239 0.2566 0.142 0.6775 0.4743 0.2327 0.8888 0.2693 1.1469 0.8556 1.0274 1.2319 2.5696 1.1325 1.0293 0.489 0.6683 0.784 0.1256 0.2448 0.1086 0.5675 0.3974 1.0315 1.5337 1.4865 1.2823 0.6851 0.3601 0.4591 0.6456 0.5337 0.7695 0.2977 0.615 0.3584 0.7102 0.4018 2.8791 3.7333 1.8445 0.5786 0.5683 0.7287 4.0833 1.3927 0.8056 0.2862 0.157 0.9691 0.2471 0.2953 0.4121 0.1442 0.3985 0.4594 0.4916 1.6492 1.918 1.0434 1.0336 0.547 0.1873 1.246 0.9328 3.0962 2.3786 0.9155 1.1292 1.0057 0.3193 0.4047 0.9753 1.1088 1.1277 0.6676 0.4484 0.2825 0.6183 0.8024 0.5719 0.6571 0.536 0.3934 0.3999 0.8465 0.5313 0.2675 0.6426 1.9827 0.7786 1.6938 1.2062 1.1892 1.4603 0.4187 0.2114 0.3833 0.3284 1.7283 0.5545 0.133 0.7687 0.1324 0.7112 0.4776 0.6446 0.1298 0.2953 0.1431 0.0724 0.1846 0.3113 0.3398 0.2274 0.2101 0.6156 0.1716 0.1862 0.3057 0.5231 0.2986 0.1285 0.3439 0.3753 0.3546 0.2042 0.0864 0.3304 0.4639 0.6037 0.2783 0.2632 0.2831 0.6105 0.3397 0.5834 0.4494 0.3776 0.4162 0.4011 0.4125 0.3936 0.3814 0.7486 1.3396 0.2258 0.1412 0.3835 0.257 0.1371 0.0904 0.4233 0.1052 0.075 0.1292 0.0953 0.1851 0.1344 0.0823 0.1309 0.1421 0.2462 0.1506 0.1616 0.0344 0.3149 0.1479 0.3525 0.123 0.1149 0.1867 0.2245 0.0731 0.2416 0.0912 0.1833 0.177 0.2094 0.1669 0.3243 0.3114 0.1425 0.2797 0.3083 0.6677 0.1937 0.3026 0.1721 0.1784 0.2829 0.1302 0.2317 0.2247 1.4534 0.9108 1.0913 1.4281 1.196 1.1019 0.902 0.8856 0.6471 1.2201 0.2123 0.2723 0.2884 2.1254 1.8486 1.0416 0.1283 1.284 0.6254 2.4164 2.1605 0.8855 1.0062 1.0927 0.7007 0.7246 1.2023 0.793 0.7015 0.1673 0.1858 0.1928 0.1562 0.9927 4.1041 1.0934 0.3982 0.1961 0.2118 0.222 0.3937 0.1452 1.0306 1.3666 1.1044 0.9046 0.1441 0.2865 0.7031 4.6158 1.2167 1.0301 0.9473 0.8977 0.3102 3.0589 1.2192 0.2368 1.1695 0.7002 0.4485 0.307 0.3608 0.2293 0.2043 0.0793 0.2029 0.0287 0.4007 0.4699 1.1544 0.0988 1.6166 2.7045 0.3181 1.3352 0.4064 1.5423 1.1318 1.0725 1.008 1.1459 2.4776 1.5637 1.4325 1.4683 1.7415 1.6204 1.2177 1.2676 1.3757 0.5679 2.5491 2.8338 1.6952 1.9686 2.6377 2.7043 1.8352 3.3283 3.0106 2.0986 1.9386 2.4306 1.4596 1.6348 1.2076 0.8939 0.6632 0.8413 1.0152 1.169 0.8092 1.3872 1.5639 1.1483 0.5181 1.8844 0.874 1.7241 2.3329 2.3404 1.0464 0.9638 0.9513 1.4034 1.6207 2.6932 1.4881 0.5507 0.8379 1.2654 0.951 2.0994 2.132 1.518 1.7673 0.1803 0.9948 1.1794 0.8353 1.0677 1.212 1.0792 2.4739 0.9952 1.4898 1.2629 0.987 1.828 0.2323 0.9666 1.3346 1.1906 1.5997 2.0463 2.1237 1.9341 0.9384 2.6827 0.7547 1.2393 0.1005 0.1529 0.2 0.1019 0.1644 0.2799 0.3023 0.1959 0.1576 0.1723 0.162 0.1462 0.2169 0.1292 0.1843 0.118 0.243 0.1514 0.14 0.0899 0.0914 0.0806 0.0695 0.1051 0.1709 0.2243 0.2971 0.1709 0.2033 0.1093 0.087 0.1016 0.0947 0.0972 0.141 0.147 0.1253 0.1097 0.0777 0.1053 0.1609 0.1981 0.2372 0.0337 0.0163 0.0811 0.0835 0.0907 0.076 0.0171 0.0845 0.0418 0.0808 0.0731 0.1042 0.1233 0.1367 0.1103 0.0281 0.4472 0.1649 0.0673 0.4343 0.285 0.6295 0.2139 0.1525 0.2405 0.1744 0.1625 0.1747 0.0578 0.1559 0.4584 0.5938 0.1104 0.1608 0.135 0.1745 0.1354 0.3345 0.2118 0.304 1.4238 0.7298 1.3772 1.0802 0.6137 1.1732 0.5785 0.6091 0.7165 0.7985 0.4738 0.7805 0.1859 0.3654 0.5309 0.7253 1.3597 0.755 0.7377 0.362 1.4498 0.1973 0.2625 0.1182 0.4069 0.8958 1.9508 0.7919 0.4717 0.5394 0.5164 0.2664 0.2224 0.9557 0.5376 0.5009 0.3568 0.636 0.1394 0.4829 0.5552 0.4917 0.2989 0.069 0.8758 0.7065 0.4147 0.4474 0.2626 0.2577 0.3674 0.2588 0.5375 0.2066 0.4201 0.3777 0.2768 0.2032 0.2647 0.2494 0.1102 0.3936 0.1348 0.7499 0.1617 0.2059 0.0501 0.7298 0.3285 1.2439 0.4911 0.2164 0.7573 0.9126 0.4774 0.6526 0.3818 0.2177 0.5404 0.2832 0.7241 0.2727 0.7278 0.4284 0.476 0.3145 0.3664 0.2951 0.5309 0.6812 0.5472 0.3868 0.4581 0.37 1.2668 0.5642 1.0605 0.5165 0.7331 0.475 1.3098 1.202 0.7082 0.2391 0.776 1.3599 0.711 0.4811 0.3424 0.5524 0.4543 0.8456 0.7503 0.6925 0.9408 0.9019 0.5311 0.4115 0.4629 0.4782 1.0843 1.6612 0.7958 0.2576 0.6583 0.778 0.2931 0.5412 0.3444 0.2439 0.4468 0.3481 0.3898 0.3807 0.2957 0.1964 0.3115 0.2218 0.3137 0.3211 0.2193 0.4953 0.4512 0.5264 0.5213 0.5945 0.5125 0.3826 0.4639 0.2356 0.7309 0.22 0.3073 0.3148 0.3494 0.8311 0.7645 0.8403 0.3478 0.243 0.6965 1.0538 0.3874 0.6109 0.3187 0.5428 1.4468 1.2376 1.9313 1.3945 1.9213 1.7997 1.7187 1.2485 1.6224 1.6225 1.8612 1.2472 1.1756 1.0774 0.6981 0.7794 1.701 0.7908 0.7287 2.1362 2.2082 0.7108 1.6781 1.4692 3.0391 2.1427 0.8669 1.609 1.4075 1.4584 0.8632 0.8118 0.9586 0.6653 0.4967 0.6406 0.5524 0.9818 0.7134 0.3713 1.4253 1.4392 0.949 1.5844 2.0954 2.0666 1.218 2.7639 1.8614 1.9627 1.9328 2.117 2.3787 1.0124 2.2102 2.0675 1.8905 2.5431 3.0201 3.0415 2.399 1.5892 1.4153 1.7462 1.5355 0.8598 1.945 2.0696 0.6872 2.3582 1.0774 2.047 2.6313 2.3694 1.0161 2.3697 1.6643 3.5643 1.1633 1.2778 1.163 1.9426 0.748 0.5003 0.3755 0.2273 0.948 0.4144 0.2539 0.4049 0.3605 0.3208 0.1989 0.302 0.2468 0.2296 0.2348 1.382 1.1592 0.3821 0.4724 0.4399 0.3826 0.3137 0.2547 0.1478 0.1624 0.49 0.6931 0.4866 0.1972 0.2314 0.8125 0.472 0.9513 0.4888 0.4461 0.4137 0.3112 0.7479 0.4679 0.1901 0.4874 0.77 1.1464 0.8991 0.5277 1.0196 1.4314 0.6918 0.7931 1.0647 0.8667 1.1571 0.4765 0.482 0.3726 0.4473 0.724 0.6543 0.5918 0.5589 0.3423 0.1093 0.4223 0.4862 0.8576 0.5712 0.6094 0.4415 0.6734 0.723 0.4155 0.3199 0.2176 1.3951 0.384 0.4134 0.2696 0.0884 0.3314 0.2659 0.2865 0.3475 1.4672 0.369 0.611 0.8932 1.1131 1.0978 1.2018 0.7472 1.2749 0.9975 1.2338 0.8149 0.8187 1.0104 0.564 0.9425 2.0596 2.733 1.7694 0.7301 0.6774 0.9461 1.8484 0.9804 1.1542 0.1532 0.5125 1.2487 0.827 0.8081 0.7021 1.118 1.0844 1.2647 0.8277 0.6523 1.1507 0.8184 1.0936 1.4796 0.4157 1.2655 0.9549 1.0311 0.6762 0.4765 1.1019 0.6581 0.7329 0.7502 1.2984 0.7914 0.5526 0.7023 0.6702 1.127 0.9336 0.9493 0.6375 0.7139 0.2191 1.1742 0.7212 0.4009 0.7636 0.856 0.9886 2.5738 0.7478 0.8336 0.9425 0.5328 1.6029 0.158 0.3109 0.9048 0.7074 0.9434 0.6542 0.1852 0.7452 0.6355 0.6674 1.0163 1.0869 0.4449 0.1452 0.1851 0.348 0.4862 0.5404 0.2443 0.2504 0.2012 0.1567 0.1681 0.1596 0.3153 0.1963 0.404 0.6105 0.381 0.4229 0.3819 0.5336 0.2129 0.142 0.0824 0.0768 0.2416 0.4386 0.2079 0.1554 0.3266 0.7593 0.4721 0.3726 0.4775 0.2049 0.1994 0.284 0.5014 0.5505 0.2036 0.43 0.1529 0.458 0.3782 0.2512 0.3019 0.3363 0.2596 0.3281 0.2653 0.1906 0.158 0.2601 0.27 0.041 0.5652 0.5815 0.4873 0.4127 0.2666 0.5242 0.3426 0.3186 0.4796 0.509 0.3136 0.6238 0.16 0.7219 0.3862 0.148 0.2908 0.2303 0.273 0.151 0.3078 0.2418 0.1648 0.1668 0.3643 0.1583 0.2739 0.2443 0.6354 0.1553 0.1565 0.3221 0.0891 0.4248 0.1623 0.2847 0.2086 0.1162 0.5428 0.2264 0.1724 0.2703 0.0953 0.0551 0.0408 1.0604 0.1014 0.0903 0.1608 0.0173 0.0528 0.0476 0.0729 0.3327 0.2207 0.2506 0.5383 0.2423 0.4071 0.3633 0.1347 0.1023 0.1554 0.3331 0.2682 0.3355 0.3653 0.0964 0.1669 0.6639 0.2372 0.216 0.1276 0.2476 0.131 0.5549 0.453 0.4821 0.0661 0.0701 0.1536 0.3094 0.178 0.9912 0.602 1.3748 0.3475 0.3762 0.3495 0.0572 0.1055 0.1611 0.159 0.0927 0.5858 0.0414 0.8607 0.298 1.4876 0.8763 1.6592 0.7283 1.2418 0.4918 0.8005 0.6911 0.2981 0.3525 0.6303 0.5524 0.7788 0.8617 0.5043 1.4363 0.5862 0.2262 0.3363 0.5042 0.577 0.2345 0.2418 0.413 0.1261 0.6827 0.2597 0.5535 0.4168 0.3409 1.1184 0.4656 0.4683 0.8686 0.8418 0.5128 0.4178 0.3126 0.632 0.3359 1.3778 0.4096 0.3751 0.752 0.9303 0.6935 0.5344 0.4203 0.4949 0.4356 0.8462 1.2553 0.6644 0.4235 1.2369 0.727 0.6469 0.548 1.5395 1.0153 1.2259 1.0039 1.5732 0.7544 1.2409 0.6062 0.8675 0.355 0.4363 0.6143 1.0106 0.2864 1.2867 0.46 0.253 0.3634 0.553 1.7854 0.7957 0.4528 0.7488 0.4773 0.3429 0.8639 0.7588 0.391 0.385 0.4571 0.4681 1.1966 0.2555 0.8089 0.5692 0.385 0.7497 0.5504 0.4097 2.3136 1.4648 1.4345 0.3965 2.1061 1.4034 2.0521 2.9059 3.6517 1.3226 1.7003 2.852 1.3593 4.4923 2.2448 2.2702 0.7287 2.6173 3.1271 2.7376 1.5492 2.8146 5.6244 2.4331 1.8359 1.8606 1.0503 1.3116 1.6563 1.5774 2.2558 2.7182 3.0067 2.1978 3.1644 1.8859 2.0967 5.0176 2.941 4.2384 2.532 2.2716 2.2314 1.2124 2.9783 0.999 1.8248 4.2162 2.5656 3.1917 1.8398 2.7871 1.7339 5.6128 1.9466 2.6011 2.8498 3.3724 1.1365 4.756 8.3918 1.9914 2.6775 1.3751 4.1534 2.3701 2.8839 2.5328 1.4401 1.9661 1.5057 0.7716 0.3311 2.5259 5.2634 0.99 1.3037 1.7675 1.5039 1.4039 1.8584 2.519 1.8713 0.5367 0.355 0.1863 1.6428 1.4324 1.174 0.6664 0.6817 0.6311 0.4432 0.6181 0.7766 0.5796 0.2148 0.6891 1.1867 0.6269 0.6057 0.5721 0.6841 0.5582 0.261 0.1925 0.1747 1.0811 0.2109 0.7915 0.4395 0.5186 0.9732 0.9309 1.3736 0.8832 0.2693 0.22 0.3468 0.7154 0.2953 0.241 0.3362 0.5687 1.5969 1.2127 1.7024 1.0639 1.6626 1.0628 1.1444 1.3893 1.1513 1.1187 1.0641 0.6095 0.4833 0.6126 0.782 0.2958 0.6243 0.9982 0.9532 0.1597 0.7402 0.4901 1.0885 0.9239 1.333 1.2005 1.2342 0.7487 0.5397 0.4286 1.4053 1.4406 0.6374 0.6811 0.5228 0.3624 0.8321 0.7405 0.369 0.504 0.6684 0.7051 0.3501 0.483 0.232 0.0442 0.4399 0.6233 0.7226 0.3388 0.3351 0.3448 0.5026 0.6182 0.6763 0.7967 0.2597 0.1147 0.5215 0.8422 0.7921 0.4686 0.1687 0.7547 0.9134 0.227 0.2973 0.2235 0.3423 0.3419 0.3043 1.1122 0.8628 0.8663 0.5115 0.3219 0.3213 0.2414 0.6228 0.4862 0.0883 0.2605 0.8553 0.2896 0.2083 0.96 0.4954 0.3695 1.1723 1.3115 0.5244 0.7271 0.4504 0.2124 0.3384 0.4334 0.3184 0.2658 0.3351 0.197 0.8766 1.3696 1.0556 0.5559 1.1527 1.0158 1.1078 0.3961 0.7948 0.1688 0.1745 0.3048 0.3421 0.7922 0.25 0.2806 0.6905 0.3368 0.473 0.1927 0.2259 0.173 0.3845 0.3057 0.153 1.3708 1.8708 1.3064 2.485 1.2217 1.2472 1.0847 0.5228 1.0158 0.7627 0.7214 1.0345 0.8477 4.7191 1.8359 3.8605 1.2534 2.6368 2.5605 2.4109 2.6968 3.4996 3.5972 1.1445 0.7266 0.5427 0.6935 0.7563 0.6369 2.3361 1.1231 1.6045 2.0705 2.9331 2.4459 3.3735 2.3232 0.7149 1.2786 2.5219 2.7352 3.268 5.1104 2.2569 3.4823 2.0563 2.7401 2.6311 2.3382 2.5092 2.9429 2.6339 1.7033 3.0183 0.8121 0.6537 0.6577 1.0698 1.8413 1.8242 2.3834 3.4323 2.4809 1.5436 1.4035 2.6753 1.8557 1.3183 1.3604 1.5145 0.7906 1.8817 1.1044 1.2677 1.7917 1.0488 0.9087 1.281 0.1107 1.0667 0.8515 1.3004 0.876 0.1252 0.4388 0.1097 0.5521 0.5293 0.4818 0.3685 0.4118 0.4499 0.1721 0.3439 0.5082 0.2382 0.464 0.2657 0.4313 0.4003 0.3351 0.3216 0.3844 0.1295 0.3056 0.4237 0.0954 0.274 0.33 0.4238 0.1707 0.3342 0.3232 0.5567 0.5285 0.4928 0.1278 0.1462 0.131 0.3759 0.3275 0.1965 0.1722 0.3535 0.4039 0.3665 0.4032 0.4908 0.5619 0.4085 0.51 0.4145 0.4058 0.3793 0.5036 0.292 0.0846 0.1774 0.2447 0.1442 0.2919 0.1195 0.6077 0.6844 0.4441 0.6084 0.2621 0.5383 0.4842 0.5939 0.3056 0.3142 0.137 0.2429 0.1247 0.2394 0.404 0.3585 0.1839 0.1936 0.1996 0.2346 0.1367 0.257 0.2883 0.2315 2.1829 1.6641 3.2386 3.9976 2.5337 2.5769 2.4443 2.929 3.8745 1.8187 1.9521 2.8042 1.3106 1.5176 1.6598 1.2846 0.4201 0.8257 0.7915 0.8111 0.6189 1.0754 0.9244 0.8476 2.6551 2.1347 2.0378 1.8036 1.8266 3.2805 1.4913 3.9893 2.0454 2.6089 2.9133 2.3404 2.7142 4.4201 3.9676 3.9927 0.6848 3.2632 3.058 1.3183 0.9221 3.0711 1.0143 0.8192 1.8862 2.112 1.4414 0.8885 0.6936 0.7574 0.8 1.4209 1.1302 1.0028 2.42 2.1408 1.2388 2.266 0.7347 1.9115 2.0109 2.9482 2.9873 1.8818 2.6279 1.3773 1.7882 2.6212 1.5615 1.9303 1.1641 1.3319 0.7906 1.1813 2.554 1.486 1.096 1.4538 1.6102 0.6242 1.6936 0.6291 1.036 0.7298 0.517 1.1795 0.789 0.8887 0.217 0.9567 1.0933 0.4883 1.8224 0.6995 1.1061 1.2463 1.3828 1.2202 0.8546 1.0087 1.0846 1.9444 0.5236 0.3254 0.4637 0.8303 0.2152 0.4427 0.1376 0.2025 0.5347 0.479 0.4197 0.5563 0.4527 0.5766 0.1595 0.2658 0.2868 2.0918 0.7017 0.7421 0.689 1.0138 0.3171 1.0747 1.4525 0.6808 0.8347 1.2203 0.799 0.7482 0.6952 0.6327 0.936 0.2724 0.8066 0.1684 0.8434 1.1353 0.6485 0.4716 0.2769 0.6295 0.8524 0.6444 0.5105 0.4577 0.3403 0.4423 0.1961 0.1486 0.4013 0.378 0.6745 0.8727 0.3303 0.175 0.144 0.7613 0.2728 0.1608 1.088 1.1642 1.908 0.5184 1.6727 0.7752 1.2647 0.6349 0.7859 1.0583 1.0429 0.7676 0.6952 0.6686 1.0226 1.5337 2.7872 0.8514 0.7924 0.4233 2.5407 0.9487 0.9546 0.7015 0.8136 1.7145 0.4638 1.0495 0.9549 0.6931 0.5448 0.8654 0.7122 0.6356 0.9197 1.0999 0.5476 0.7369 0.5531 0.7418 1.2427 1.0798 0.8463 0.8425 0.8351 1.1446 1.2519 0.629 1.6875 1.4518 1.328 0.8756 1.4089 1.3543 1.9625 1.6631 2.8742 1.769 2.2638 1.0494 0.5829 0.6901 0.3404 0.8735 1.3422 0.9493 1.1951 1.3228 0.5367 0.9989 1.6622 1.2907 0.5665 0.6268 0.6128 1.3246 0.9993 0.6055 0.6593 0.3777 0.8451 0.4943 0.772 0.1968 0.1642 0.3839 0.1194 0.4272 0.3454 0.5034 0.2548 0.2822 0.4113 0.3089 0.2856 0.3948 0.5168 0.1396 0.2372 0.3376 0.4545 0.4191 0.2379 0.129 0.4358 0.2701 0.2191 0.3201 0.3568 0.2292 0.4079 0.9591 0.3073 0.4578 0.2954 0.2982 0.3798 0.5109 0.6211 0.496 0.2278 0.1861 0.3603 0.5158 0.3735 0.2479 0.2256 0.2895 0.3902 0.3772 0.253 0.3228 0.382 0.299 0.3777 0.1598 0.4299 0.2539 0.2754 0.5125 0.3443 1.1657 0.6173 0.3041 0.1946 0.288 0.6612 0.3088 0.1997 0.2965 0.2524 0.178 0.4397 1.001 0.2787 0.348 0.3127 0.3956 0.3731 0.228 0.3872 0.4174 0.3042 0.3584 0.3266 0.3532 0.3014 0.2535 0.2237 0.1314 0.5156 0.3805 0.4376 0.46 0.4138 0.3935 0.4687 0.4477 0.2805 0.691 0.327 0.2527 0.3023 0.8844 0.8205 0.6513 0.1903 0.5842 0.9081 0.0534 0.101 0.1833 0.3601 0.3902 0.6515 0.431 0.401 0.6105 0.48 0.1899 0.2187 0.3294 0.4069 0.1928 0.0477 0.1365 1.2322 0.5265 0.4636 0.2784 0.342 0.2973 0.9885 1.783 0.6752 0.527 0.4672 0.6433 0.6917 0.0336 0.1467 0.0598 0.0672 0.0813 0.031 0.8834 1.8298 0.4865 0.5847 0.1564 0.529 0.3049 0.364 0.4033 0.2765 0.2842 0.4915 0.0403 0.1713 0.4973 0.5476 0.4551 0.1349 0.0805 0.1245 0.1047 0.5183 0.2937 0.1177 0.383 1.2831 0.9254 0.7519 0.3142 0.3997 0.7249 0.3811 0.6268 0.2236 0.1742 0.2327 1.0396 0.124 0.7933 0.8742 1.0843 0.2594 0.2397 0.2144 2.1384 0.2909 0.1915 0.0673 0.6194 0.5921 0.352 0.2217 0.3644 0.2193 0.1283 0.2494 0.5378 0.2696 0.3411 0.5256 0.5673 0.7786 0.1006 0.2802 0.7948 0.4646 0.3905 0.2878 0.4216 0.2539 0.4013 0.4744 0.371 0.3075 0.4255 0.4773 0.5237 0.4882 0.9528 0.8021 0.5078 1.4258 0.3417 0.4664 0.3723 0.3008 0.2806 0.1817 0.2409 1.9932 0.2621 0.9567 0.8814 0.5733 0.9682 0.3757 0.1764 0.4579 0.4016 1.0071 0.6003 0.3418 0.5932 0.3707 0.3507 0.4952 0.6575 0.2361 0.2678 0.2696 0.0819 0.6658 0.4147 0.4946 0.4318 0.1901 0.5956 0.2877 0.2091 0.8384 0.119 0.3074 0.2625 0.3901 0.3152 0.2998 0.1718 0.1738 0.1652 0.1052 0.186 0.144 0.6651 0.2202 0.5907 0.5676 0.6445 0.4076 0.2926 0.3324 0.3096 0.2858 0.347 0.7675 1.5332 0.2032 0.2188 0.4453 0.5445 0.3188 0.6095 0.1129 0.3661 0.611 0.2098 0.3418 0.2238 0.2582 0.1561 0.4059 0.131 0.5121 0.5732 0.9661 0.392 0.7106 1.5315 0.2045 1.0089 0.3081 0.3712 0.5029 2.0453 0.3672 1.8264 1.2316 0.8744 0.9324 2.3075 0.7064 1.8184 0.7264 0.5559 0.8977 0.2108 0.419 0.1734 1.1058 0.3315 0.6741 0.2035 0.4214 0.6941 0.4957 0.2391 0.3035 0.3188 0.2995 0.2118 0.3517 0.1431 0.2412 0.4841 0.5206 0.299 0.2057 0.4852 0.3437 0.3015 0.2368 0.2279 0.1811 0.1741 0.0613 0.2451 0.2725 0.4589 0.3487 0.7721 0.1748 0.2883 0.311 0.3644 0.0941 0.2053 0.1563 0.26 0.1721 0.0716 0.1294 0.2787 0.2859 0.2673 0.1818 0.1692 0.194 0.2164 0.5337 0.1029 0.077 0.1797 0.4781 0.0712 0.0772 0.1788 0.3338 0.1452 0.5663 0.182 0.381 0.2291 0.2599 0.1361 0.0969 0.2023 0.2682 0.1638 0.2883 0.4755 0.4171 1.0456 0.0751 0.3468 0.2234 0.3273 0.6335 0.1447 0.1862 0.2933 0.1791 1.1841 0.343 0.1178 0.6552 1.1 0.825 0.6162 0.8602 0.5833 0.7224 0.7333 0.5738 1.7475 0.5475 0.5361 0.7521 0.7601 0.1795 0.4472 1.1298 0.8293 0.7624 0.5178 1.0776 0.4294 0.8422 0.0704 0.231 1.5073 0.4453 1.733 2.341 0.5438 0.379 0.2637 0.2542 0.3271 0.2704 0.3271 0.2712 0.3321 0.0856 0.3485 0.1823 1.0424 2.1717 1.135 0.274 1.8637 0.4625 0.3665 0.9099 0.4389 0.459 0.5465 0.408 0.0364 0.2477 1.0565 0.9266 0.4438 0.5608 2.1204 2.9957 5.3907 3.0667 0.1671 1.9251 0.8031 2.6809 1.807 0.5979 1.9431 1.2808 1.6246 0.8923 1.2764 1.8674 1.5246 1.2102 0.5551 4.1771 0.0964 1.0135 0.3112 0.6035 0.7888 0.5824 0.6292 0.2888 0.58 0.5047 0.9989 0.7382 0.7847 0.2581 0.5107 0.4226 0.6458 1.1174 1.9076 1.2613 1.0319 0.6994 0.6598 0.5109 0.7635 0.8525 1.257 0.4659 0.709 0.7183 0.3665 0.256 0.6416 0.3062 0.4769 0.5528 0.6095 0.6961 0.4352 0.4405 0.4623 0.7238 0.7599 0.6929 0.5157 0.7927 1.1164 0.3638 0.8732 0.5204 0.6848 0.8978 0.9426 0.8232 0.8111 0.9405 1.0219 0.8964 1.8206 1.2576 1.1157 1.5354 0.4616 1.0046 0.9673 0.9341 0.7081 0.5071 0.8624 0.9185 1.2406 0.784 1.2128 1.098 0.9274 0.2627 0.3698 0.5554 0.4668 0.598 0.8981 0.582 0.6517 0.3767 0.882 1.0983 0.7486 0.4173 0.4973 1.7279 0.1001 0.7824 0.7371 0.6762 0.6975 0.6114 0.8361 0.4582 0.3125 0.6584 0.2607 0.3114 0.2267 1.058 0.226 0.2052 0.2232 0.3832 0.3615 0.159 0.0525 0.1046 0.6875 0.229 0.8292 1.3117 0.5063 0.4688 0.2669 0.3388 0.3406 0.4911 0.4218 0.3426 0.2043 0.044 0.2223 0.6271 0.2393 0.3488 0.5335 0.3138 0.0933 0.6433 0.197 0.8998 0.5497 0.1996 0.2759 0.6472 0.064 0.318 0.297 0.8438 0.1965 0.9395 0.8734 0.2827 0.5182 0.5726 1.2021 0.2177 0.5381 0.1548 1.1894 0.9861 0.6486 2.8295 0.7422 0.7639 0.6825 0.4599 1.5015 0.3486 0.133 0.2951 0.105 0.5552 0.4322 2.567 0.3354 0.5646 0.4573 0.3023 0.5564 0.5208 0.5221 0.4134 0.2086 1.119 0.392 0.566 0.9103 0.7194 0.2219 0.1942 0.6969 0.6849 0.7238 0.3337 0.8536 1.0059 0.6968 0.0436 0.1248 0.4995 0.2983 1.1097 1.1661 0.4352 0.2542 0.1664 0.156 0.3343 0.42 0.2084 0.4633 0.1725 0.0639 0.3282 0.536 0.6789 0.4698 0.7732 0.433 0.7558 0.817 0.231 0.1676 0.2879 0.237 0.2097 0.5688 0.0709 0.3368 0.4338 0.8243 0.2064 0.6906 0.5372 0.3055 0.8746 0.1751 0.1282 0.1515 0.4988 0.2847 0.7573 0.4487 0.5097 0.562 1.1129 0.5469 0.4896 0.4874 0.6654 0.46 0.0894 0.9296 0.0986 0.7512 0.3018 0.8394 0.6526 0.677 0.5764 0.2394 0.841 0.9402 0.7393 1.017 0.6171 1.0892 0.8557 0.7901 0.5542 0.7884 0.4415 0.3059 0.3578 0.6192 0.5901 0.2938 0.1705 0.4351 0.543 0.817 0.8877 1.1038 1.5524 1.0802 0.6712 0.6968 0.2994 0.3901 0.3092 0.2969 0.4286 0.4328 0.2329 0.6656 0.8571 0.3804 0.4253 0.3179 0.3599 0.2226 0.2374 0.3608 0.6531 0.3851 0.7334 0.4288 0.4915 0.2981 0.8534 0.8088 1.3942 0.9764 1.8737 0.5946 0.7022 0.7088 0.2907 0.534 0.505 0.9579 0.4312 0.8603 0.4254 0.5387 0.5362 0.653 0.5992 0.8652 0.513 0.8676 0.7259 0.2186 1.217 1.1935 1.2607 2.0449 0.571 1.5299 1.2419 1.9202 0.4684 0.8313 0.2651 1.2554 1.0894 1.0118 0.5404 0.6532 1.3689 0.7789 0.413 0.2816 0.4179 2.0053 2.6635 0.7819 0.8663 0.8031 0.7692 0.8179 0.4734 0.3785 1.8359 1.3034 0.846 0.3995 1.3575 0.668 1.1426 1.393 0.9548 1.0119 1.4035 2.5139 2.5704 1.4747 1.2194 1.5434 0.9157 1.0122 0.8495 0.3941 0.98 1.1431 0.9597 1.5367 0.6781 1.0678 0.7163 0.3493 0.5349 0.7685 0.6946 0.9102 0.3953 0.8188 0.7266 0.8464 0.4481 0.2317 0.7517 0.8363 0.8275 0.7952 1.3109 0.3737 1.2561 0.9458 0.7967 1.164 0.2905 0.4671 0.9386 0.4263 0.3848 0.5848 0.7726 0.3752 0.6229 0.9286 0.463 0.795 0.1395 0.258 0.2059 0.0921 0.6812 0.5846 0.7366 0.3564 0.329 0.5551 1.2642 0.5468 0.8597 0.2612 0.2561 0.214 1.1186 0.5708 0.5481 1.1421 0.3383 0.3035 0.1689 0.3228 0.1993 0.5389 0.6049 0.5505 0.3104 1.1002 0.4158 0.4871 0.4575 0.2606 0.332 0.37 0.3021 0.4437 0.0448 0.2776 0.3178 0.2925 0.2125 0.533 0.4964 0.239 0.4274 0.3569 0.1765 0.2968 0.2073 0.2039 0.8933 0.1769 0.9723 0.6888 0.7419 0.8539 0.8173 1.4132 0.343 0.3754 1.1293 0.8771 0.4936 0.6751 0.2445 0.8855 0.1768 0.1962 0.2433 0.9178 0.5105 0.4814 0.8672 0.2382 1.8176 0.1883 0.7339 0.2172 0.2891 0.2279 0.9578 0.4727 0.6284 0.4063 0.2773 0.3923 0.4848 0.4513 0.3014 0.2476 0.3829 0.4487 0.4193 0.2196 0.5637 0.73 0.5642 0.3179 0.4523 0.4277 0.2905 0.1667 0.3372 0.422 0.6191 0.6354 0.6657 0.9925 0.3797 0.3358 0.6489 0.4497 0.4081 0.3971 0.425 0.6377 0.6453 0.4598 0.4923 0.374 0.5968 0.4874 0.4735 0.6267 0.3235 0.3662 0.3728 0.5789 0.4049 0.6232 0.318 0.549 0.2407 0.4823 0.2796 0.4119 0.6109 0.943 0.3244 0.2892 0.3538 0.1973 0.2963 0.4857 0.9232 0.5555 0.9065 0.2744 0.4376 0.4012 0.4101 0.3923 0.2376 0.3487 0.4004 0.5034 0.2347 0.6183 0.2716 0.7961 0.4865 0.5458 0.4561 1.2062 1.026 1.0442 2.0941 2.2208 0.5531 0.7423 1.1681 0.9854 0.2869 6.3499 0.4668 0.5101 0.4964 0.6486 0.3071 0.1857 0.7087 0.5236 0.5069 0.3409 0.4451 0.6631 0.4124 0.1986 2.1242 1.0445 1.5481 6.297 2.114 0.2855 0.2619 0.3414 0.1441 0.416 0.4057 1.1219 0.3278 0.3219 0.1436 1.1759 0.9833 0.1071 0.7873 0.443 0.4254 0.2605 1.0276 0.379 0.6341 0.9071 0.8076 0.3094 1.1498 0.2175 1.5796 3.7928 2.5579 1.0838 0.4631 0.578 0.537 1.0053 0.2241 0.3906 0.5983 1.2442 0.488 1.4638 1.5746 3.1198 3.4145 2.9072 3.0786 2.5042 3.0199 2.3955 3.5305 0.63 10.5129 0.9537 3.7003 0.672 1.9656 0.2289 0.3836 0.5994 0.1542 0.2727 0.242 0.5296 0.4559 0.1587 1.0169 0.3724 0.28 0.5941 0.2927 0.1584 0.09 0.2435 0.3536 0.3442 0.5557 0.1126 0.189 0.1506 0.2207 1.522 0.2598 0.5393 1.0084 0.5957 0.4956 0.1559 0.1913 0.3209 0.1464 0.1085 0.107 0.0918 0.1064 0.0246 0.094 0.1447 0.1587 0.1926 0.2954 0.3682 0.3571 0.1563 0.2934 0.3995 0.4263 0.3219 0.1785 0.4486 0.1558 0.3411 1.0015 0.322 0.3963 0.3931 1.418 0.7896 0.412 1.759 0.2167 0.2942 0.1925 0.3569 0.4824 0.255 1.0882 0.5864 1.2938 0.5199 0.9275 1.4414 0.5347 0.7121 0.6845 1.8656 0.2086 0.8912 0.1769 0.2589 0.2502 0.1603 0.2872 0.4772 0.7311 0.8976 0.5496 0.5101 0.7201 0.514 0.4777 0.295 0.6186 0.6969 0.4613 0.6888 0.5902 0.3238 0.2938 0.8374 0.2123 0.3607 0.218 0.0644 0.3544 0.8766 0.5162 0.5097 0.3579 1.6674 3.2721 2.2737 2.2037 0.3625 0.5707 0.9083 1.8827 1.5372 0.1519 0.963 0.8609 0.5323 0.5981 0.7769 1.6135 1.0335 0.9421 1.0537 1.5844 0.7519 0.8123 0.7736 0.9729 1.417 0.8731 0.664 1.0167 0.83 1.6966 0.6676 0.2238 0.7216 2.1373 1.6199 0.5848 0.6437 0.5804 0.6871 0.3523 0.1348 0.1832 0.2553 0.2833 0.5741 0.4315 0.1458 0.2905 0.2475 0.2379 0.6904 0.2825 0.7262 0.4423 0.4067 0.4921 0.9701 0.1354 0.6405 0.6292 0.6646 0.4934 0.3525 0.5513 1.3817 0.78 0.8124 0.2357 0.1932 0.1282 1.6399 0.2967 0.2768 0.4292 0.4467 0.1308 0.2234 0.2743 1.2908 0.6277 0.53 0.5467 0.9349 1.2197 0.9111 0.4171 0.279 0.33 0.6533 0.3776 0.7459 0.6345 0.2456 0.226 0.9979 0.2464 0.2075 0.1624 0.1909 0.1436 0.3501 0.7588 0.4281 0.3061 0.1735 0.2103 0.4967 0.3253 0.6162 0.4374 0.8056 0.4936 0.8715 1.0363 0.2707 0.2542 0.3347 0.3439 0.273 0.8056 0.2451 1.2308 0.2899 0.6938 0.5454 0.9153 0.5419 1.2319 0.6577 0.534 0.8296 2.4891 0.2652 0.7696 0.3442 0.6967 0.6376 3.9436 1.6979 1.1502 4.8214 2.6551 2.2892 1.2079 1.0805 1.4332 1.1697 1.7982 2.6591 1.7206 1.8636 3.3157 2.7458 1.9961 1.444 1.4199 2.3635 1.8091 1.4877 1.9997 0.267 1.535 0.3937 4.9739 1.16 0.6893 3.7692 1.9572 4.9226 3.244 3.7331 2.0955 1.8061 4.1314 0.4128 0.5981 1.1622 3.2035 3.0084 3.7643 3.0607 3.4309 2.3823 3.4099 4.6 2.4594 2.8665 4.6039 2.7619 2.7948 2.0555 1.3399 0.8511 0.8408 3.0222 1.7739 1.4537 0.7915 1.5605 4.1264 2.9746 3.1136 3.5575 3.4554 2.6736 5.3639 2.1234 2.0369 1.8043 0.2287 1.085 2.3442 0.9308 1.0345 0.4122 1.6368 3.7942 1.8697 2.6849 0.8935 0.4011 1.0625 0.5114 1.004 1.0479 0.768 0.7206 0.4683 0.4984 0.5717 0.6328 0.7268 0.5521 0.4121 1.3154 0.9606 1.6749 0.4055 0.3987 0.9148 0.5387 0.6348 0.3502 0.1132 0.1477 0.7437 0.5138 0.567 0.5738 0.8895 0.732 1.0218 0.5871 0.3666 0.424 0.6007 0.8429 1.3133 0.0934 0.7054 0.7773 0.584 0.3692 0.3112 0.3788 0.2877 0.5474 0.6766 0.5871 0.5293 0.241 0.5862 0.5858 0.6413 1.2123 0.9786 0.8091 1.0225 0.1028 1.2859 0.5887 0.3171 0.7978 0.5173 0.6431 1.5351 0.325 1.0595 0.672 0.8442 1.5501 0.107 0.1069 0.7563 0.5439 0.9385 0.8659 0.2613 1.0604 0.638 1.166 0.577 1.0065 0.6073 1.6609 4.1881 0.8708 2.0349 2.634 4.013 1.2634 0.4739 1.5092 0.6391 1.81 0.7339 1.5707 0.115 0.1453 1.3551 0.622 0.5645 0.3483 0.4488 0.4989 0.6471 0.2124 2.2506 0.7345 1.0262 1.4966 0.5456 0.299 0.1665 0.2189 0.1602 0.1163 0.3577 0.3259 0.2325 0.3904 0.1259 0.1512 0.5079 0.1888 0.6697 0.3407 1.4342 0.2105 0.677 0.7434 0.9051 0.2868 0.3252 0.4328 0.7194 0.7889 0.5236 0.7385 1.2528 0.3448 0.351 0.3686 0.1978 0.3785 0.3492 0.3138 0.1864 0.2964 0.0824 1.0664 0.2752 1.5277 1.6756 0.8286 0.5537 1.6785 0.3546 0.8847 1.0361 0.3084 0.7093 0.6937 0.5233 0.6524 0.7648 3.1622 0.9711 3.6953 2.8902 1.4708 2.0261 2.347 7.202 0.8278 8.8139 1.2832 2.7328 0.852 1.5707 0.2204 0.1408 2.5128 0.2234 0.2067 0.4645 0.2051 0.1487 0.3999 0.2664 1.4612 2.0752 0.9844 8.7405 8.7537 0.2491 0.2262 0.1025 0.1185 0.1037 0.172 0.096 0.1312 0.1662 0.0785 0.1259 0.9309 0.1133 0.2023 0.4015 1.0905 0.4652 1.4112 0.5906 1.1114 1.0894 0.7433 0.3453 1.5094 0.3953 1.6952 8.0128 2.0151 1.9648 0.066 0.4144 0.2585 1.0074 1.3788 0.188 0.1609 3.451 0.2472 4.3032 2.2138 7.019 2.4781 12.7909 4.6441 8.4026 1.3906 5.5988 10.2403 6.6551 6.3938 2.74 9.4968 4.0824 5.8471 0.7132 0.9261 0.561 0.4216 1.2257 0.5048 0.5571 0.7064 0.8833 1.2433 0.8038 0.8823 0.3395 0.9197 0.5069 0.8764 0.368 1.0879 1.0201 0.6048 0.1883 0.4947 0.8249 0.2674 0.2826 1.1202 0.6147 1.2329 1.4093 0.2003 0.5029 0.5988 0.4611 0.2718 1.0908 0.5151 0.3554 0.7218 0.5286 0.885 0.8279 0.4877 0.393 0.2417 0.4501 0.1804 0.3833 1.0794 0.8097 0.5751 0.7264 0.5334 0.5142 1.4414 1.0411 1.5396 0.8055 1.3551 0.1661 1.0606 0.9076 0.1825 0.9272 0.445 1.8442 0.2755 1.6878 0.5032 0.9189 0.5561 0.5957 0.0694 0.758 0.5428 0.9167 0.3674 0.4642 0.2672 0.7308 0.8355 0.5629 2.1321 0.2884 0.8344 1.33 0.7543 0.4432 1.4636 1.3623 0.7091 1.4744 1.835 2.0706 2.6 1.5229 1.7359 0.8705 0.5833 0.4398 2.3565 0.8183 0.7845 0.9438 1.0769 0.3251 0.6884 0.5404 1.5285 1.2199 1.4664 2.0534 1.0992 1.8473 1.0604 1.1274 1.3137 0.6087 1.0385 0.8002 0.8375 0.9781 1.0316 0.2595 1.4242 0.6977 0.4583 0.8496 1.4416 0.8637 0.9644 1.6775 0.7166 1.1071 1.066 1.2955 2.0258 1.2644 2.5558 1.9631 3.1452 2.0155 0.9813 1.5183 0.5429 0.6894 1.5416 1.3159 1.1818 0.8428 0.8551 1.7667 0.5206 1.7819 1.008 1.0903 1.4252 1.2785 1.4098 1.0467 1.2197 1.4421 0.8402 0.8136 0.6929 0.8658 0.1645 0.2247 0.0793 0.1234 1.1591 1.5882 1.9868 0.7065 0.6111 0.9259 0.6732 1.179 0.6946 0.6407 0.1522 0.1553 0.2169 0.2541 0.2014 0.1823 0.2149 0.1002 0.1638 0.0907 0.1362 0.501 0.1445 0.8467 0.6676 0.6102 0.547 0.3701 1.2187 0.5704 0.1111 0.115 0.1993 0.3887 0.0696 0.1397 0.1288 0.2066 0.1829 0.234 0.3976 0.1629 0.3602 0.5219 0.2509 0.5445 0.3305 0.3942 0.2273 0.2657 0.2069 0.398 0.2294 0.2121 0.4452 0.6906 0.7128 0.172 0.342 0.2327 0.631 0.4087 0.4131 0.4464 0.7992 0.3792 0.0936 0.1137 1.1251 0.9088 0.6202 0.4805 0.2213 0.4944 0.3734 0.4607 0.3749 0.233 0.5796 1.0486 0.3731 0.3118 0.3463 0.2669 0.639 0.7468 0.5908 0.2487 0.2289 0.4723 0.4171 0.5731 0.43 0.1958 0.2012 0.3052 0.5165 1.0073 0.8803 0.6116 0.1141 0.189 0.1011 0.1431 0.2308 0.2996 0.3583 0.4683 0.3801 0.7708 0.4583 0.4528 0.3289 0.2442 0.2382 0.2045 0.6916 0.8643 0.1726 0.1181 0.5292 0.1681 0.1885 0.2719 0.197 0.2062 0.7469 0.3611 0.3203 0.2407 0.2587 0.1723 0.1701 0.1377 0.537 0.4185 0.653 0.4876 0.4406 0.4785 0.1944 0.1405 0.4424 0.3568 0.1929 0.5811 0.1364 0.5277 0.2914 0.2369 0.3417 0.6873 0.4751 0.5457 0.4675 0.2643 0.2105 0.4846 0.1067 0.1959 0.3417 0.3974 0.3895 0.3242 0.1812 0.1975 0.3161 0.8535 0.6119 0.4868 0.336 0.2563 1.0227 0.8073 0.9866 0.3389 0.4552 0.3175 0.2727 0.4024 0.8373 0.7797 0.4575 0.2074 0.5319 0.192 0.0735 0.2032 0.4074 0.3443 1.0142 0.4213 0.6712 0.7427 0.9584 0.5234 0.1643 0.2719 0.396 0.4073 0.3774 0.1193 0.1379 0.3836 0.4084 0.3752 0.3438 0.4912 0.2406 0.6456 0.6729 0.528 0.7419 0.274 0.6708 0.3529 0.1027 0.4085 0.3521 0.2525 0.3864 0.5949 0.5373 0.4348 0.3534 0.505 1.2081 0.2976 0.3326 0.3501 0.5774 0.2248 0.1719 0.372 0.5007 0.5 0.3951 0.3832 0.2478 0.2341 0.1188 0.408 0.1327 0.35 0.25 0.3895 0.3392 0.5016 0.5193 0.1825 0.4151 0.5132 0.8172 0.3785 0.2626 0.5354 0.8947 0.5127 0.4142 0.4271 0.2253 0.1714 1.1751 0.5552 0.514 0.24 0.4406 0.486 0.5518 0.8503 0.2501 0.3943 0.3206 0.5309 0.6297 0.5084 0.4032 0.3315 0.3158 0.3225 0.4751 0.5089 0.5369 0.3961 0.5301 0.4422 0.8044 0.435 0.3036 0.2443 0.192 0.3487 0.5794 0.2752 0.4289 0.2874 0.212 0.253 0.3753 0.5186 0.3655 0.4497 0.5606 0.3746 1.0317 0.9734 0.2751 0.3907 0.3051 0.8009 0.265 0.6373 0.2144 0.7561 0.2837 0.622 0.9258 0.6981 0.4298 0.5363 0.4627 0.6152 0.3894 0.367 0.4144 0.8789 0.5168 0.9585 0.6039 0.8485 0.5763 0.2885 1.0447 1.3144 1.0562 1.3688 1.0611 0.8024 0.4421 1.3761 1.7097 0.9317 0.9637 1.1779 1.1025 1.1248 1.3975 1.3224 0.9073 0.9242 0.9967 1.442 0.1986 0.2875 0.1498 0.8304 0.4384 0.6779 0.7636 1.7537 1.9662 2.3024 0.493 0.3797 0.9192 1.4159 0.1229 0.1143 0.3028 1.3084 1.408 1.1563 0.968 0.6673 0.7127 0.8298 1.627 0.7078 0.6555 0.9537 1.2463 0.3728 0.1592 0.1987 0.0783 0.1026 0.1052 0.3518 1.8116 0.8772 0.3866 1.3672 0.9126 1.866 1.3395 1.6087 1.0245 0.5863 0.2263 0.3607 0.5966 0.284 0.9118 0.8778 0.6668 0.1637 0.2875 0.1901 0.1612 0.5355 0.2099 0.1549 0.2797 0.512 0.3217 0.1124 0.4534 0.5815 0.2844 0.2117 0.4043 0.586 0.6172 0.4588 0.4935 0.7345 0.1528 0.2719 1.0327 0.3954 0.3632 0.5 0.6438 0.556 0.663 0.1247 0.3577 0.2615 0.2405 0.5812 0.334 0.4894 0.4956 0.5728 0.3675 0.2902 0.2135 0.2664 0.2957 0.3065 0.1684 0.1736 0.3662 0.2688 0.3098 0.6308 0.4549 0.2973 0.6344 0.6773 0.4217 0.5678 0.4791 0.3439 0.4319 0.1506 0.481 0.3339 0.4983 0.6044 0.471 0.8803 0.6371 0.4935 0.3888 0.4816 0.9148 0.1926 0.8299 0.5999 0.1368 0.2714 0.2166 0.2923 0.3406 0.2786 0.4529 0.4111 0.2869 0.3372 0.3166 0.1325 0.3096 0.2047 0.1898 0.1169 0.1261 0.1024 0.2753 0.467 0.4141 0.4237 0.3494 0.3402 0.4498 0.2447 0.2069 0.2629 0.2519 0.2503 0.57 0.5417 0.3779 0.3335 0.139 0.4421 0.3044 0.3781 0.0612 0.2208 0.2458 0.2625 0.4461 0.5006 0.4099 0.4895 0.0654 0.2754 0.3777 0.2288 0.426 0.532 0.0905 0.172 0.3268 0.1645 0.4755 0.3998 0.7508 0.3218 0.6749 0.4424 0.1953 0.3566 0.3754 0.466 0.3309 0.3431 0.1423 0.197 0.134 0.2778 0.1652 0.6745 0.7208 0.442 1.0816 0.3965 0.5926 0.2805 0.3509 0.4194 0.6461 0.3242 0.2039 0.2393 1.3881 2.153 0.4529 0.5553 0.2172 0.3804 0.2407 0.5995 0.1003 0.2883 0.3163 0.2939 0.2523 0.5564 1.0039 0.32 1.3502 0.6859 0.3744 0.4686 0.4256 2.183 0.5138 0.4151 1.0712 0.1085 0.4755 0.087 0.5598 0.315 0.3092 0.1451 0.1024 0.3872 0.5971 0.0964 0.1801 0.8262 0.4838 2.1648 1.0848 0.2433 0.1925 0.0869 0.154 0.1435 0.1513 0.1071 0.0899 0.2227 0.0729 0.1294 0.0999 1.0389 0.2378 0.5047 0.1593 1.642 0.1928 0.2011 0.1117 0.3242 0.2596 0.0924 0.0991 0.318 0.4105 0.4568 0.1875 0.677 0.2026 1.9612 2.0744 3.0723 0.2929 0.2905 0.406 0.8254 1.0375 0.9354 0.2891 0.5014 0.6773 0.5526 0.9955 0.9604 5.0541 0.5032 0.3037 0.1583 0.5827 0.2111 0.3929 0.2636 0.301 0.406 0.7135 0.9268 0.4788 0.2866 0.6111 0.8176 0.7477 0.6766 0.2416 0.3889 0.5901 0.5054 0.3801 0.6687 0.5732 0.7398 0.934 0.8948 0.3053 0.9066 0.2476 0.2006 0.272 0.56 0.2788 0.6838 0.2396 0.5469 0.2423 0.4981 0.6599 0.8765 0.3802 0.676 1.0714 0.391 0.3675 0.359 0.2867 0.7804 0.52 0.3718 0.1573 0.0998 0.2357 0.3422 0.3928 0.1611 0.3809 0.3274 0.4374 0.214 0.5493 0.2383 0.149 0.0064 0.124 0.345 0.5635 0.4787 0.1898 0.2677 0.5653 0.2319 0.6481 0.238 0.4561 0.4143 0.4087 1.2508 0.0344 0.192 0.2734 0.3536 0.6314 0.1636 0.4238 0.3216 0.1868 0.4159 0.3473 0.3383 0.6502 0.3573 0.3636 0.322 1.3174 0.8214 0.5009 0.5736 0.412 0.7748 0.3968 0.9369 0.5608 0.8206 0.7621 0.6464 0.8851 1.088 0.946 0.6142 0.5298 0.554 0.387 0.0366 0.1109 0.3019 0.2636 0.7683 0.9414 0.7688 0.7264 0.6986 0.5607 0.2531 0.3358 0.6362 0.5014 0.3302 0.0427 0.3024 0.5096 0.6256 0.4568 0.546 0.3325 0.6859 0.6709 0.5959 0.6865 0.5076 0.4237 0.6452 0.5023 0.0409 0.4221 0.4477 0.4958 0.442 0.7658 0.9781 1.102 0.9694 0.7805 0.8768 0.6957 0.8623 0.8956 0.9581 0.5079 0.3367 0.6865 0.9921 0.6327 0.4461 0.3302 0.5018 0.538 0.0853 0.5424 0.1014 0.3931 0.4168 0.5108 1.0169 0.9966 0.9565 0.5043 1.6306 1.3683 0.8374 2.1555 1.7014 1.1859 0.9786 1.0115 1.1827 0.4043 0.1893 0.1396 1.0537 0.4967 0.449 0.3401 0.374 0.904 0.2376 0.0375 0.176 1.3058 1.0284 1.176 0.887 1.022 0.6792 1.1099 0.7288 0.5987 0.4263 0.519 0.3606 0.5175 0.0765 0.3256 0.4483 0.3884 0.3905 0.9449 0.4708 0.4036 0.9494 0.4239 0.683 0.5568 0.8454 0.6114 0.6091 0.0497 1.0962 1.2319 1.4036 0.3582 0.885 0.6002 0.3728 0.5638 0.8105 0.7819 0.3775 0.4087 0.4907 0.9348 0.6685 0.5918 1.1092 3.4417 1.0095 1.6347 0.9609 1.5537 0.8219 0.2797 0.5058 0.1003 0.4526 0.3814 1.2588 1.6983 1.0694 0.9202 0.1294 0.9197 1.1618 1.5106 0.6016 0.4847 0.2246 1.0983 0.6843 0.792 0.3007 1.4336 0.8483 0.9105 0.9656 0.8969 0.6792 0.6889 0.3875 0.2111 0.3616 0.7069 0.544 0.1995 0.2228 0.622 0.8299 2.0161 0.6736 0.6772 0.6241 1.0007 1.3 1.6989 0.7233 0.2397 0.5538 0.8733 0.4536 0.3078 0.2998 0.4488 0.3587 0.9128 1.0603 0.4382 0.3234 0.1959 0.522 0.8193 0.698 0.7215 1.1883 0.7333 1.6767 0.8519 1.1514 0.3464 0.3725 0.7716 0.3583 0.8251 0.725 0.141 1.0192 1.8347 1.1049 1.4986 1.0751 0.5571 1.032 0.5757 0.9118 1.2587 1.2833 0.4011 1.1996 0.4723 0.7575 1.4671 0.1555 0.1261 0.233 0.4804 0.3037 0.2384 0.8665 0.9708 0.3131 1.2222 2.0401 0.4273 0.6827 0.8392 0.0781 0.1259 0.3663 0.8067 0.7794 0.6721 0.0881 0.5783 0.4999 1.026 0.2898 0.0979 0.5373 1.212 0.6256 0.1408 0.1351 0.2587 0.4424 0.1428 0.0816 0.2804 0.1454 0.0679 0.0503 0.0631 0.2059 0.1795 0.3168 0.6629 0.5267 0.1425 0.1837 0.5981 0.085 0.4757 0.6724 0.1578 0.0664 0.4262 0.0742 0.1612 0.1559 0.0999 0.2384 0.6391 1.1312 0.4488 0.4925 0.4444 2.7707 0.184 0.777 0.2236 0.0956 0.2497 0.0763 0.3087 0.9773 0.4277 0.937 0.9081 0.4525 0.3693 2.8707 0.14 0.487 0.2145 0.5831 0.1301 0.0948 0.0921 0.1131 0.9693 0.6354 0.5904 0.6044 0.7855 0.9256 0.5072 0.3436 0.2856 0.9847 0.1915 0.1202 0.2047 0.4442 0.4309 0.5479 0.0641 1.1977 0.5587 1.5502 1.1969 0.9737 0.3429 0.9179 0.7722 0.3137 0.2967 0.1847 0.1532 0.0769 0.1054 0.1318 0.1092 0.5527 0.9575 0.3211 0.1179 0.1401 0.1672 0.4129 0.4062 0.4381 0.8466 0.2513 1.3311 0.6319 0.3559 0.1853 0.811 0.8819 0.5731 0.7006 0.5394 0.8884 1.6125 1.6033 1.8659 0.9853 1.0648 1.5958 0.8539 0.3576 0.6746 0.4866 0.4193 0.1387 0.4541 0.3448 1.2107 1.2008 0.6837 0.1918 0.5949 0.8988 0.6838 2.0516 0.2912 2.2739 5.0399 1.5998 1.939 0.4347 0.3904 0.2578 0.7895 2.5454 1.0365 1.057 0.2365 0.8293 0.9023 1.2572 5.1042 1.6717 1.2178 0.7018 2.611 2.7893 3.563 1.4309 1.9065 3.9607 2.0174 1.073 0.4145 1.1527 0.2345 0.2453 3.2712 2.5904 3.6553 3.4298 2.7445 2.0813 2.178 1.2353 2.0032 3.5236 3.8923 2.0206 2.0733 1.7481 3.2975 5.1528 2.288 1.7162 3.7329 2.5728 2.6484 3.4078 3.1084 3.588 1.4898 0.5593 0.4962 0.9785 0.2273 4.9304 4.2557 5.5387 3.8707 4.8825 3.7342 4.8879 1.6112 7.6582 0.4169 1.1994 1.0658 0.9655 4.0685 0.2237 0.9929 3.5871 1.053 2.8647 1.7669 0.7338 2.0155 1.6507 1.1162 0.9134 0.085 0.0777 0.128 0.2036 0.9016 0.699 0.3833 0.406 0.2941 0.483 0.4041 0.7008 0.3277 0.281 0.058 0.072 0.5555 0.3393 0.3311 0.7088 0.0571 0.2578 0.2088 0.1294 0.3964 0.3973 0.9845 0.4789 0.3747 0.7177 0.3776 0.2908 0.2157 0.0878 0.0736 0.0792 0.1389 0.1894 0.0897 0.1173 0.155 0.2845 0.2317 0.2844 0.3684 0.3303 0.2333 0.555 0.2762 0.4279 0.2123 0.3274 0.1854 0.0722 0.2736 0.269 0.2658 0.2121 0.3032 0.4972 0.794 0.2685 0.5189 0.3692 0.3192 0.154 0.3087 0.2106 0.0675 0.2122 0.0701 0.5722 0.499 0.5342 0.3938 0.1679 0.4787 0.3587 0.7224 0.1375 0.2096 0.2366 0.2312 0.2121 0.1576 0.2631 0.1953 0.4937 0.416 0.8256 0.5196 0.5301 0.3574 0.4663 0.4803 0.3332 0.8431 0.3891 0.3555 0.4078 1.025 0.9583 0.4949 0.2898 0.769 0.9814 0.2797 0.6367 0.5843 0.3457 0.3545 0.2878 0.3764 0.7169 0.9783 0.7605 0.1533 0.3548 0.2928 0.3881 0.6507 0.5795 0.7363 0.4466 0.3338 0.302 0.3975 0.6855 0.552 0.7196 0.703 0.6149 0.3996 0.5226 0.5713 0.5313 0.6987 1.2781 0.767 0.621 0.6043 0.4562 0.5655 0.5215 0.2694 0.5719 0.5634 0.9046 0.3853 0.6861 0.1413 0.2457 0.2067 0.3198 0.1211 0.3373 0.1974 0.4719 0.2597 0.4205 0.3244 1.0437 0.5673 0.4056 0.5315 0.3512 0.7491 0.707 0.8309 0.4581 1.0738 1.0246 0.5733 0.4676 0.5142 0.5254 0.7943 0.6694 0.7374 1.156 0.3321 0.3012 1.1196 1.2878 1.2139 1.1722 0.3187 0.4358 0.8076 0.8077 2.2021 1.6587 0.6131 0.521 0.6629 1.5659 0.8883 0.9496 0.7297 0.5251 0.4249 0.5069 0.7692 1.6682 2.1293 0.5044 0.8903 0.5436 0.5787 0.6621 0.739 0.6154 0.7901 1.3364 0.7183 0.7696 0.4633 0.5642 1.5533 0.4397 1.8512 1.7541 2.094 1.2196 0.6971 1.1777 0.8367 0.9661 1.3027 0.8362 0.8696 0.9378 0.3963 1.0525 0.3662 0.6599 0.4278 1.1427 0.8455 0.67 0.5902 0.9037 1.5225 3.1361 1.9276 1.1578 0.5105 1.5282 0.467 0.1516 0.2042 0.1054 0.1686 0.1441 0.2671 0.4373 0.189 0.1595 0.097 0.1151 0.1822 0.2205 0.5459 0.3475 0.419 0.3503 0.9991 0.7391 0.7643 0.1714 0.2518 0.3817 0.0976 0.1564 0.1899 0.308 0.0962 0.3306 0.388 0.3238 0.4977 0.4667 0.1321 0.1576 0.1683 0.3179 0.3574 0.0588 0.4667 0.3772 0.3771 0.3604 0.2687 0.3827 0.3399 0.446 0.7547 0.3311 0.1691 0.1954 0.5273 1.1284 1.044 0.8376 1.2899 1.3646 1.1133 0.3081 1.172 0.882 0.1596 0.8019 0.6868 0.6273 0.3886 0.2702 0.0487 0.255 0.1657 0.1929 0.2215 0.3044 0.1506 0.1751 0.1135 0.1671 0.0962 0.211 0.3849 0.3165 0.3677 0.1514 0.2925 0.0639 0.0846 0.2331 0.9943 0.5726 0.3204 0.1813 0.1804 0.2134 0.1355 0.1835 0.4634 0.8283 0.6929 0.3598 0.959 0.601 0.6653 1.0363 0.6624 0.4637 0.3132 2.1443 3.2477 2.0363 0.0908 0.2116 0.1777 0.4698 0.3326 0.201 0.147 0.1218 0.0935 0.0886 0.1297 0.1979 0.1088 0.0974 0.1673 0.3156 0.1797 0.3346 0.2472 0.2502 0.2585 0.2419 0.1067 0.3426 0.123 0.2705 0.1813 0.0623 0.251 0.3119 0.2209 0.1816 0.2815 0.5472 0.4186 0.3798 0.496 0.424 0.1852 0.1738 0.3374 0.2784 0.1433 0.0213 0.1319 0.245 0.179 0.1188 0.248 0.0909 0.2429 0.391 0.346 0.1743 0.2317 0.1884 0.1909 0.0762 0.1175 0.1116 0.2721 0.7147 0.4043 0.4346 0.2386 0.1987 0.2202 0.2423 0.3826 0.2125 0.2692 0.2263 0.2566 0.4231 0.2372 0.2232 0.1844 0.205 0.1434 0.1555 0.0509 0.1523 0.3508 0.4102 0.2183 0.3361 0.2402 0.2771 0.7786 0.6636 0.0905 0.1534 0.1105 0.3086 0.3201 0.0635 0.1345 0.6452 0.4389 0.4944 0.7901 0.284 0.7391 2.8821 1.0639 0.7067 0.1863 0.36 1.1325 0.3964 0.5577 0.2991 0.2228 0.0952 0.1201 0.1868 0.3353 0.224 0.1411 0.3233 0.3145 0.1247 0.2513 0.1111 0.2535 0.1874 0.1186 0.162 0.1058 0.2133 0.258 0.2768 0.128 0.1161 0.1119 0.1992 0.2139 0.2606 0.3842 0.3136 0.712 0.4357 0.7117 0.7854 1.6928 2.9881 1.041 1.7513 1.5126 1.7359 2.0446 1.9426 0.7533 0.36 0.0677 0.1261 0.4569 0.8681 0.8181 0.6078 0.0744 0.4584 0.4008 0.0768 0.3904 2.1362 2.1617 1.7214 0.9254 1.4792 1.2609 0.8198 0.4266 0.2586 0.488 0.6473 0.6615 0.9175 0.1371 0.4232 0.1779 0.4127 0.3865 0.4689 0.2344 0.8453 0.6513 0.2724 0.5974 0.8783 0.4354 0.2822 0.3138 0.0525 0.5086 0.9492 0.6251 0.6317 0.309 0.4008 0.5693 0.6406 0.2517 0.2206 0.2883 0.1698 0.3691 0.6836 0.2887 0.1798 0.118 1.0496 0.5998 0.8114 0.5296 0.1727 0.5831 0.1491 0.7526 0.1141 0.2606 0.2217 0.4902 0.364 0.2661 0.0786 0.0956 0.0968 0.3906 0.4692 0.3689 0.3112 0.1515 0.3663 0.4895 0.4621 0.6968 0.2556 0.1869 0.3308 0.6896 0.7679 0.908 0.2509 0.788 0.6362 0.2015 0.4255 0.3659 0.1538 0.1502 0.1589 0.4246 0.2762 0.6898 0.6999 0.3732 0.1916 0.2098 0.3915 1.0359 0.3465 3.1486 0.4241 0.3335 0.2728 0.7586 0.572 0.5772 0.5827 0.5666 0.2304 0.4244 0.5768 0.7982 2.5569 0.5079 0.7428 0.6713 0.7886 0.5838 1.0487 2.0786 1.9201 1.1291 2.1932 1.0139 0.9108 0.3618 0.6672 0.0759 0.2625 0.0993 0.1917 0.6346 0.1359 0.1751 0.6117 0.3788 2.1687 0.343 0.6626 1.3097 0.2536 0.3851 0.7751 0.1217 0.1088 0.1065 0.1646 0.218 0.2049 0.3567 0.2344 0.0717 0.1233 0.1074 0.1689 0.1826 0.2474 0.1669 0.1269 0.2195 0.2931 0.2614 0.0878 0.0867 0.1812 0.1343 0.0687 0.125 0.2567 0.2652 0.1223 0.1834 0.2842 0.1807 0.1834 0.2091 0.1007 0.1281 0.096 0.2104 0.1799 0.118 0.2389 0.3792 0.2491 0.2321 0.0869 0.1925 0.17 0.4263 0.2886 0.298 0.0149 0.126 0.3165 0.5936 0.3274 1.7717 0.5975 0.3445 0.4067 0.2954 0.3255 0.4545 0.1479 0.1916 0.2772 0.1138 0.2282 0.0819 0.0821 0.1862 0.0959 0.1859 0.1562 0.1938 0.1455 0.2919 0.1809 0.1852 0.1237 0.3362 0.1066 0.3522 0.2628 0.1234 0.1712 0.1378 0.1432 0.0781 2.4894 2.1205 1.3112 1.5119 1.5131 1.7219 2.3827 1.7295 2.4293 1.151 0.208 0.1261 0.7269 2.4169 2.62 1.0563 0.1517 2.8947 2.0672 1.5687 0.4482 4.3051 0.8447 1.7076 1.7241 1.9486 2.1075 1.5542 1.7388 0.1458 0.2111 0.468 0.2117 2.3847 0.4565 2.3143 0.2407 0.3872 0.3012 1.9605 1.0316 1.4214 1.4458 1.8267 0.7356 0.8111 0.8827 1.5908 2.088 1.2302 1.6527 2.039 1.652 3.4314 2.4166 3.9662 2.7158 1.6444 2.8591 2.473 1.6774 0.3031 1.5892 0.5609 0.1541 0.1375 0.1564 2.2525 1.1699 1.9455 1.0531 0.2163 2.578 0.8345 1.8185 0.3591 0.1306 0.8206 2.5388 0.1136
[truncated: 920,076 more chars]
