# Supplementary material for: ANMM4CBR: a case-based reasoning method for gene expression data classification
Source: Algorithms Mol Biol. 2010 Jan 6;5:14. doi: 10.1186/1748-7188-5-14 (PMC2843690; doi:10.1186/1748-7188-5-14)
Supplement: Additional file 1 — We provide the source code and a readme file as an additional file. The code was compiled with Visual Studio 2005. [file 1748-7188-5-14-S1.ZIP › source_code/ANMM4CBR/main.cpp]

#include <iostream>
#include <fstream>
#include "DataHandle.h"
#include "cbr.h"
using namespace std;

int main(int argc, char *argv[])
{
	// the file stores the data set. See sample data file for an example of the format
	CString dataFile = (CString)(argv[1]);
	// the number of samples in the data
	int sampleNum = atoi(argv[2]);
	// the total number of features in the data
	int featureNum = atoi(argv[3]);
	// the number of classes in the data
	int classNum = atoi(argv[4]);
	// iteration number, i.e. the number of features that to be selected
	int iterationNum = atoi(argv[5]);

	int *label = new int[sampleNum];
	float *data = new float[featureNum * sampleNum];
	cout << "Begin getting raw data." << endl;
	GetRawData(label, data, dataFile, sampleNum, featureNum);
	cout << "Successfully getting raw data." << endl;

	// number of samples used for training in each run
	int trainNum = atoi(argv[6]);
	// number of samples used for testing in each run
	int testNum = atoi(argv[7]);
	if (trainNum + testNum != sampleNum)
	{
		perror("The sum of trainNum and testNum is not equal to sampleNum!");
		abort();
	}

	float *accuracy = new float[iterationNum];
	float *accuracyPTR = accuracy;

	cout << endl;
	float *trainData = new float[featureNum * trainNum];
	int *trainLabel = new int[trainNum];
	float *testData = new float[featureNum * testNum];
	int *testLabel = new int[testNum];
	
	SampleData(trainData, trainLabel, trainNum, testData, testLabel,
		       testNum, data, label, sampleNum, featureNum, classNum);

	cout << "This is a " << classNum << " class problem." << endl;
	cout << "The data set is divided into a learning set (size " << trainNum
		 << ") and a testing set (size " << testNum << ")." << endl;

	MULTICLASSIFIER classifier;
	CBRTrain(trainData, trainLabel, trainNum, featureNum, 
		     iterationNum, classNum, classifier);
	cout << endl;
	CBRTest(testData, testLabel, testNum, iterationNum,
		    classNum, classifier, accuracyPTR);
	cout << "******************** Testing accuracy ********************" << endl;
	for (int i = 0; i < iterationNum; i++)
		cout << "(" << i << ")" << *(accuracyPTR + i) << " ";
	cout << endl << "******************************************************"
		 << endl << endl;
	accuracyPTR += iterationNum;

	delete[] classifier.caseLabel;
	delete[] classifier.clusterCaseLabel;
	delete[] classifier.clusterNum;
	delete[] classifier.caseExample;
	classifier.featureInfo.clear();

	delete[] accuracy;	
	delete[] trainLabel;
	delete[] trainData;
	delete[] testLabel;
	delete[] testData;
	delete[] label;
	delete[] data;
	return 0;
}
