# Supplementary material for: ANMM4CBR: a case-based reasoning method for gene expression data classification
Source: Algorithms Mol Biol. 2010 Jan 6;5:14. doi: 10.1186/1748-7188-5-14 (PMC2843690; doi:10.1186/1748-7188-5-14)
Supplement: Additional file 1 — We provide the source code and a readme file as an additional file. The code was compiled with Visual Studio 2005. [file 1748-7188-5-14-S1.ZIP › source_code/ANMM4CBR/NewCBR.dsw]

Microsoft Developer Studio Workspace File, Format Version 6.00
# WARNING: DO NOT EDIT OR DELETE THIS WORKSPACE FILE!

###############################################################################

Project: "NewCBR"=.\NewCBR.dsp - Package Owner=<4>

Package=<5>
{{{
}}}

Package=<4>
{{{
}}}

###############################################################################

Global:

Package=<5>
{{{
}}}

Package=<3>
{{{
}}}

###############################################################################
