# Supplementary material for: ANMM4CBR: a case-based reasoning method for gene expression data classification
Source: Algorithms Mol Biol. 2010 Jan 6;5:14. doi: 10.1186/1748-7188-5-14 (PMC2843690; doi:10.1186/1748-7188-5-14)
Supplement: Additional file 1 — We provide the source code and a readme file as an additional file. The code was compiled with Visual Studio 2005. [file 1748-7188-5-14-S1.ZIP › source_code/ANMM4CBR/NewCBR.sln]

Microsoft Visual Studio Solution File, Format Version 9.00
# Visual Studio 2005
Project("{8BC9CEB8-8B4A-11D0-8D11-00A0C91BC942}") = "NewCBR", "NewCBR.vcproj", "{4ECA44EC-9386-4DBD-8658-C986398E61E9}"
EndProject
Global
	GlobalSection(SolutionConfigurationPlatforms) = preSolution
		Debug|Win32 = Debug|Win32
		Release|Win32 = Release|Win32
	EndGlobalSection
	GlobalSection(ProjectConfigurationPlatforms) = postSolution
		{4ECA44EC-9386-4DBD-8658-C986398E61E9}.Debug|Win32.ActiveCfg = Debug|Win32
		{4ECA44EC-9386-4DBD-8658-C986398E61E9}.Debug|Win32.Build.0 = Debug|Win32
		{4ECA44EC-9386-4DBD-8658-C986398E61E9}.Release|Win32.ActiveCfg = Release|Win32
		{4ECA44EC-9386-4DBD-8658-C986398E61E9}.Release|Win32.Build.0 = Release|Win32
	EndGlobalSection
	GlobalSection(SolutionProperties) = preSolution
		HideSolutionNode = FALSE
	EndGlobalSection
EndGlobal
