# Supplementary material for: ANMM4CBR: a case-based reasoning method for gene expression data classification
Source: Algorithms Mol Biol. 2010 Jan 6;5:14. doi: 10.1186/1748-7188-5-14 (PMC2843690; doi:10.1186/1748-7188-5-14)
Supplement: Additional file 1 — We provide the source code and a readme file as an additional file. The code was compiled with Visual Studio 2005. [file 1748-7188-5-14-S1.ZIP › source_code/ANMM4CBR/NewCBR.vcproj]

<?xml version="1.0" encoding="gb2312"?>
<VisualStudioProject
	ProjectType="Visual C++"
	Version="8.00"
	Name="NewCBR"
	ProjectGUID="{4ECA44EC-9386-4DBD-8658-C986398E61E9}"
	Keyword="MFCProj"
	>
	<Platforms>
		<Platform
			Name="Win32"
		/>
	</Platforms>
	<ToolFiles>
	</ToolFiles>
	<Configurations>
		<Configuration
			Name="Release|Win32"
			OutputDirectory=".\Release"
			IntermediateDirectory=".\Release"
			ConfigurationType="1"
			InheritedPropertySheets="$(VCInstallDir)VCProjectDefaults\UpgradeFromVC60.vsprops"
			UseOfMFC="2"
			ATLMinimizesCRunTimeLibraryUsage="false"
			CharacterSet="2"
			>
			<Tool
				Name="VCPreBuildEventTool"
			/>
			<Tool
				Name="VCCustomBuildTool"
			/>
			<Tool
				Name="VCXMLDataGeneratorTool"
			/>
			<Tool
				Name="VCWebServiceProxyGeneratorTool"
			/>
			<Tool
				Name="VCMIDLTool"
				TypeLibraryName=".\Release/NewCBR.tlb"
				HeaderFileName=""
			/>
			<Tool
				Name="VCCLCompilerTool"
				Optimization="2"
				InlineFunctionExpansion="1"
				PreprocessorDefinitions="WIN32;NDEBUG;_CONSOLE"
				StringPooling="true"
				RuntimeLibrary="2"
				EnableFunctionLevelLinking="true"
				PrecompiledHeaderFile=".\Release/NewCBR.pch"
				AssemblerListingLocation=".\Release/"
				ObjectFile=".\Release/"
				ProgramDataBaseFileName=".\Release/"
				WarningLevel="3"
				SuppressStartupBanner="true"
			/>
			<Tool
				Name="VCManagedResourceCompilerTool"
			/>
			<Tool
				Name="VCResourceCompilerTool"
				PreprocessorDefinitions="NDEBUG"
				Culture="2052"
			/>
			<Tool
				Name="VCPreLinkEventTool"
			/>
			<Tool
				Name="VCLinkerTool"
				OutputFile=".\Release/NewCBR.exe"
				LinkIncremental="1"
				SuppressStartupBanner="true"
				ProgramDatabaseFile=".\Release/NewCBR.pdb"
				SubSystem="1"
				TargetMachine="1"
			/>
			<Tool
				Name="VCALinkTool"
			/>
			<Tool
				Name="VCManifestTool"
			/>
			<Tool
				Name="VCXDCMakeTool"
			/>
			<Tool
				Name="VCBscMakeTool"
				SuppressStartupBanner="true"
				OutputFile=".\Release/NewCBR.bsc"
			/>
			<Tool
				Name="VCFxCopTool"
			/>
			<Tool
				Name="VCAppVerifierTool"
			/>
			<Tool
				Name="VCWebDeploymentTool"
			/>
			<Tool
				Name="VCPostBuildEventTool"
			/>
		</Configuration>
		<Configuration
			Name="Debug|Win32"
			OutputDirectory=".\Debug"
			IntermediateDirectory=".\Debug"
			ConfigurationType="1"
			InheritedPropertySheets="$(VCInstallDir)VCProjectDefaults\UpgradeFromVC60.vsprops"
			UseOfMFC="2"
			ATLMinimizesCRunTimeLibraryUsage="false"
			CharacterSet="2"
			>
			<Tool
				Name="VCPreBuildEventTool"
			/>
			<Tool
				Name="VCCustomBuildTool"
			/>
			<Tool
				Name="VCXMLDataGeneratorTool"
			/>
			<Tool
				Name="VCWebServiceProxyGeneratorTool"
			/>
			<Tool
				Name="VCMIDLTool"
				TypeLibraryName=".\Debug/NewCBR.tlb"
				HeaderFileName=""
			/>
			<Tool
				Name="VCCLCompilerTool"
				Optimization="0"
				PreprocessorDefinitions="WIN32;_DEBUG;_CONSOLE"
				MinimalRebuild="true"
				BasicRuntimeChecks="3"
				RuntimeLibrary="3"
				PrecompiledHeaderFile=".\Debug/NewCBR.pch"
				AssemblerListingLocation=".\Debug/"
				ObjectFile=".\Debug/"
				ProgramDataBaseFileName=".\Debug/"
				WarningLevel="3"
				SuppressStartupBanner="true"
				DebugInformationFormat="4"
			/>
			<Tool
				Name="VCManagedResourceCompilerTool"
			/>
			<Tool
				Name="VCResourceCompilerTool"
				PreprocessorDefinitions="_DEBUG"
				Culture="2052"
			/>
			<Tool
				Name="VCPreLinkEventTool"
			/>
			<Tool
				Name="VCLinkerTool"
				OutputFile=".\Debug/NewCBR.exe"
				LinkIncremental="2"
				SuppressStartupBanner="true"
				GenerateDebugInformation="true"
				ProgramDatabaseFile=".\Debug/NewCBR.pdb"
				SubSystem="1"
				TargetMachine="1"
			/>
			<Tool
				Name="VCALinkTool"
			/>
			<Tool
				Name="VCManifestTool"
			/>
			<Tool
				Name="VCXDCMakeTool"
			/>
			<Tool
				Name="VCBscMakeTool"
				SuppressStartupBanner="true"
				OutputFile=".\Debug/NewCBR.bsc"
			/>
			<Tool
				Name="VCFxCopTool"
			/>
			<Tool
				Name="VCAppVerifierTool"
			/>
			<Tool
				Name="VCWebDeploymentTool"
			/>
			<Tool
				Name="VCPostBuildEventTool"
			/>
		</Configuration>
	</Configurations>
	<References>
	</References>
	<Files>
		<Filter
			Name="Source Files"
			Filter="cpp;c;cxx;rc;def;r;odl;idl;hpj;bat"
			>
			<File
				RelativePath="CBR.CPP"
				>
				<FileConfiguration
					Name="Release|Win32"
					>
					<Tool
						Name="VCCLCompilerTool"
						PreprocessorDefinitions=""
					/>
				</FileConfiguration>
				<FileConfiguration
					Name="Debug|Win32"
					>
					<Tool
						Name="VCCLCompilerTool"
						PreprocessorDefinitions=""
					/>
				</FileConfiguration>
			</File>
			<File
				RelativePath="DataHandle.cpp"
				>
				<FileConfiguration
					Name="Release|Win32"
					>
					<Tool
						Name="VCCLCompilerTool"
						PreprocessorDefinitions=""
					/>
				</FileConfiguration>
				<FileConfiguration
					Name="Debug|Win32"
					>
					<Tool
						Name="VCCLCompilerTool"
						PreprocessorDefinitions=""
					/>
				</FileConfiguration>
			</File>
			<File
				RelativePath="main.cpp"
				>
				<FileConfiguration
					Name="Release|Win32"
					>
					<Tool
						Name="VCCLCompilerTool"
						PreprocessorDefinitions=""
					/>
				</FileConfiguration>
				<FileConfiguration
					Name="Debug|Win32"
					>
					<Tool
						Name="VCCLCompilerTool"
						PreprocessorDefinitions=""
					/>
				</FileConfiguration>
			</File>
		</Filter>
		<Filter
			Name="Header Files"
			Filter="h;hpp;hxx;hm;inl"
			>
			<File
				RelativePath="CBR.H"
				>
			</File>
			<File
				RelativePath="DataHandle.h"
				>
			</File>
		</Filter>
		<Filter
			Name="Resource Files"
			Filter="ico;cur;bmp;dlg;rc2;rct;bin;rgs;gif;jpg;jpeg;jpe"
			>
		</Filter>
	</Files>
	<Globals>
	</Globals>
</VisualStudioProject>
