# Supplementary material for: ANMM4CBR: a case-based reasoning method for gene expression data classification
Source: Algorithms Mol Biol. 2010 Jan 6;5:14. doi: 10.1186/1748-7188-5-14 (PMC2843690; doi:10.1186/1748-7188-5-14)
Supplement: Additional file 1 — We provide the source code and a readme file as an additional file. The code was compiled with Visual Studio 2005. [file 1748-7188-5-14-S1.ZIP › source_code/ANMM4CBR/Release/NewCBR.exe.intermediate.manifest]

<?xml version='1.0' encoding='UTF-8' standalone='yes'?>
<assembly xmlns='urn:schemas-microsoft-com:asm.v1' manifestVersion='1.0'>
  <dependency>
    <dependentAssembly>
      <assemblyIdentity type='win32' name='Microsoft.VC80.CRT' version='8.0.50727.4053' processorArchitecture='x86' publicKeyToken='1fc8b3b9a1e18e3b' />
    </dependentAssembly>
  </dependency>
  <dependency>
    <dependentAssembly>
      <assemblyIdentity type='win32' name='Microsoft.VC80.MFC' version='8.0.50727.4053' processorArchitecture='x86' publicKeyToken='1fc8b3b9a1e18e3b' />
    </dependentAssembly>
  </dependency>
</assembly>
