# Supplementary material for: ANMM4CBR: a case-based reasoning method for gene expression data classification
Source: Algorithms Mol Biol. 2010 Jan 6;5:14. doi: 10.1186/1748-7188-5-14 (PMC2843690; doi:10.1186/1748-7188-5-14)
Supplement: Additional file 1 — We provide the source code and a readme file as an additional file. The code was compiled with Visual Studio 2005. [file 1748-7188-5-14-S1.ZIP › source_code/readme.txt]

The source code was implemented and has been tested with Microsoft Visual Studio 2005.

Before you use this code, change "./ANMM4CBR/Release/NewCBR.ex" to "./ANMM4CBR/Release/NewCBR.exe".


Two examples of the batch files to run the code can be:

Binary classification using leukemia_2 data set:
J:/Research/Bioinfo/Programs/ANMM4CBR/Release/NewCBR.exe J:/Research/Bioinfo/Programs/ANMM4CBR/Dataset/Leukemia_2.txt 72 7129 2 50 48 24

Multiclass classification using SRBCT_4 data set:
J:/Research/Bioinfo/Programs/ANMM4CBR/Release/NewCBR.exe J:/Research/Bioinfo/Programs/ANMM4CBR/Dataset/SRBCT_4.txt 83 2308 4 50 55 28


You need to make sure that the file path is correct.


Examples of data sets:
    2-class: ./ANMM4CBR/Dataset/leukemia_2.txt
multi-class: ./ANMM4CBR/Dataset/srbct_4.txt

Please refer to the code for details of the parameters in binary files as well as our method.

Our method has several parameters for you to set in "CBR.H". You can manually define them or use cross-validation to find a best parameters setting for the data set that you want to test.

Format of the data set files:
For a data set with M features and N samples, the data is stored as a (M+1)-by-N matrix. The first row of the matrix is the class label of each sample.

If you have any problems or suggestions about the code, feel free to contact ybp02@mails.tsinghua.edu.cn

Thank you very much!
